# Supplementary material for: Crystal structure of octa-μ3-selenido-(p-toluene­sulfonato-κO)penta­kis­(tri­ethyl­phosphane-κP)-octa­hedro-hexa­rhenium(III) p-toluene­sulfonate di­chloro­methane disolvate
Source: Acta Crystallogr E Crystallogr Commun. 2015 Aug 6;71(Pt 9):m158–9. doi: 10.1107/S2056989015014334 (PMC4555408; doi:10.1107/S2056989015014334)
Supplement: Supplementary file 1 [file e-71-0m158-sup1.cif]

##############################################################################
#                                                                            #
# This CIF contains the data in a paper accepted for publication in          #
# Acta Crystallographica Section E. It conforms to the requirements of       #
# Notes for Authors for Acta Crystallographica Section E, and has been       #
# peer reviewed under the auspices of the IUCr Commission on Journals.       #
#                                                                            #
# Full details of the Crystallographic Information File format               #
# are given in the paper "The Crystallographic Information File (CIF):       #
# a New Standard Archive File for Crystallography" by S. R. Hall, F. H.      #
# Allen and I. D. Brown [Acta Cryst. (1991), A47, 655-685].                  #
#                                                                            #
# The current version of the core CIF dictionary is obtainable from          #
# ftp://ftp.iucr.org/pub/cif_core.dic.                                       #
#                                                                            #
# Software is freely available for graphical display of the structure(s)     #
# in this CIF. For information consult the CIF software page                 #
# http://www.iucr.org/resources/cif/software.                                #
#                                                                            #
# This file may be used for bona fide research purposes within the           #
# scientific community so long as proper attribution is given to the journal # 
# article from which it was obtained.                                        #
#                                                                            #
##############################################################################
data_I
_database_code_depnum_ccdc_archive 'CCDC 1010097'
_audit_creation_method     SHELXL-2013
_chemical_name_systematic
;\
Octa-\m~3~-selenido-(<i>p</i>-\
toluenesulfonato-\k<i>O</i>)pentakis(triethylphosphane-\
\k<i>P</i>)-<i>octahedro</i>-hexarhenium(III)
<i>p</i>-toluenesulfonate dichloromethane disolvate
;
_chemical_name_common     ?
_chemical_formula_moiety     'C37 H82 O3 P5 Re6 S Se8, C7 H7 O3 S, 2(C H2 Cl2)'
_chemical_formula_sum     'C46 H93 Cl4 O6 P5 Re6 S2 Se8'
_chemical_formula_iupac
                    '[Re6 Se8 (C7 H7 O3 S) (C6 H15 P)5] (C7 H7 O3 S), 2C H2 Cl2'
_chemical_formula_weight     2851.85
_chemical_melting_point     ?
_symmetry_cell_setting     triclinic
_symmetry_space_group_name_H-M     'P -1'
_symmetry_space_group_name_Hall     '-P 1'
_shelx_space_group_comment
;
The symmetry employed for this shelxl refinement is uniquely defined
by the following loop, which should always be used as a source of
symmetry information in preference to the above space-group names.
They are only intended as comments.
;
loop_
    _space_group_symop_operation_xyz
    'x, y, z'
    '-x, -y, -z'
_cell_length_a     11.7432(10)
_cell_length_b     16.6878(14)
_cell_length_c     18.9786(16)
_cell_angle_alpha     93.4729(11)
_cell_angle_beta     95.9862(12)
_cell_angle_gamma     100.0851(11)
_cell_volume     3629.9(5)
_cell_formula_units_Z     2
_cell_measurement_reflns_used     7041
_cell_measurement_theta_min     2.20
_cell_measurement_theta_max     27.44
_cell_measurement_temperature     193(2)
_exptl_crystal_description     prism
_exptl_crystal_colour     orange
_exptl_crystal_size_max     0.480
_exptl_crystal_size_mid     0.280
_exptl_crystal_size_min     0.100
_exptl_crystal_density_diffrn     2.609
_exptl_crystal_density_meas     ?
_exptl_crystal_density_method     ?
_exptl_crystal_F_000     2628
_exptl_absorpt_coefficient_mu     14.330
_exptl_absorpt_correction_type     integration
_exptl_absorpt_process_details
;
(SADABS; Sheldrick, 2008)
;
_shelx_estimated_absorpt_T_min     0.055
_shelx_estimated_absorpt_T_max     0.328
_exptl_absorpt_correction_T_min     0.0316
_exptl_absorpt_correction_T_max     0.2550
_exptl_special_details
;
;
_diffrn_ambient_temperature     193(2)
_diffrn_radiation_type     MoK\a
_diffrn_radiation_wavelength     0.71073
_diffrn_measurement_device_type
                                  'Bruker PLATFORM/SMART 1000 CCD area-detector'
_diffrn_measurement_method     '\w scans'
_diffrn_detector_area_resol_mean     8.192
_diffrn_reflns_number     31748
_diffrn_reflns_av_R_equivalents     0.0305
_diffrn_reflns_theta_min     1.713
_diffrn_reflns_theta_max     27.466
_diffrn_reflns_theta_full     25.242
_diffrn_measured_fraction_theta_max     0.986
_diffrn_measured_fraction_theta_full     0.997
_diffrn_reflns_limit_h_min     -15
_diffrn_reflns_limit_h_max     15
_diffrn_reflns_limit_k_min     -21
_diffrn_reflns_limit_k_max     21
_diffrn_reflns_limit_l_min     -24
_diffrn_reflns_limit_l_max     24
_refine_special_details     ?
_reflns_number_total     16405
_reflns_number_gt     11401
_reflns_threshold_expression     'I > 2\s(I)'
_refine_ls_structure_factor_coef     Fsqd
_refine_ls_matrix_type     full
_refine_ls_R_factor_all     0.0590
_refine_ls_R_factor_gt     0.0358
_refine_ls_wR_factor_gt     0.0869
_refine_ls_wR_factor_ref     0.0967
_refine_ls_goodness_of_fit_ref     1.020
_refine_ls_restrained_S_all     1.020
_refine_ls_number_reflns     16405
_refine_ls_number_parameters     693
_refine_ls_number_restraints     0
_refine_ls_hydrogen_treatment     constr
_refine_ls_weighting_scheme     calc
_refine_ls_weighting_details
              'w=1/[\s^2^(Fo^2^)+(0.0380P)^2^+7.5887P] where P=(Fo^2^+2Fc^2^)/3'
_atom_sites_solution_hydrogens     geom
_atom_sites_solution_primary     ?
_atom_sites_solution_secondary     ?
_refine_ls_shift/su_max     0.001
_refine_ls_shift/su_mean     0.000
_refine_diff_density_max     2.671
_refine_diff_density_min     -1.264
_refine_ls_extinction_method     none
_refine_ls_extinction_coef     .
loop_
    _atom_type_symbol
    _atom_type_description
    _atom_type_scat_dispersion_real
    _atom_type_scat_dispersion_imag
    _atom_type_scat_source
    'C' 'C' 0.0033 0.0016
                         'International Tables Vol C Tables 4.2.6.8 and 6.1.1.4'
    'H' 'H' 0.0000 0.0000
                         'International Tables Vol C Tables 4.2.6.8 and 6.1.1.4'
    'O' 'O' 0.0106 0.0060
                         'International Tables Vol C Tables 4.2.6.8 and 6.1.1.4'
    'P' 'P' 0.1023 0.0942
                         'International Tables Vol C Tables 4.2.6.8 and 6.1.1.4'
    'S' 'S' 0.1246 0.1234
                         'International Tables Vol C Tables 4.2.6.8 and 6.1.1.4'
    'Cl' 'Cl' 0.1484 0.1585
                         'International Tables Vol C Tables 4.2.6.8 and 6.1.1.4'
    'Se' 'Se' -0.0929 2.2259
                         'International Tables Vol C Tables 4.2.6.8 and 6.1.1.4'
    'Re' 'Re' -1.0185 7.2310
                         'International Tables Vol C Tables 4.2.6.8 and 6.1.1.4'
_computing_data_collection
;
SMART (Bruker, 2006)
;
_computing_cell_refinement
;
SAINT (Bruker, 2006)
;
_computing_data_reduction
;
SAINT (Bruker, 2006)
;
_computing_structure_solution
;
DIRDIF99 (Beurskens <i>et al.</i>,  2008)
;
_computing_structure_refinement
;
SHELXL2013 (Sheldrick, 2015)
;
_computing_molecular_graphics
;
SHELXTL (Sheldrick, 2008)
;
_computing_publication_material
;
SHELXTL (Sheldrick, 2008)
;
loop_
    _atom_site_type_symbol
    _atom_site_label
    _atom_site_fract_x
    _atom_site_fract_y
    _atom_site_fract_z
    _atom_site_U_iso_or_equiv
    _atom_site_adp_type
    _atom_site_calc_flag
    _atom_site_occupancy
    _atom_site_disorder_assembly
    _atom_site_disorder_group
    Re Re1 0.12366(2) 0.35432(2) 0.22926(2) 0.02007(6) Uani d 1 . .
    Re Re2 0.16617(2) 0.29786(2) 0.10389(2) 0.02159(7) Uani d 1 . .
    Re Re3 0.13895(2) 0.19879(2) 0.20606(2) 0.02062(7) Uani d 1 . .
    Re Re4 0.30352(2) 0.29772(2) 0.29017(2) 0.02004(6) Uani d 1 . .
    Re Re5 0.33294(2) 0.39696(2) 0.18802(2) 0.02136(7) Uani d 1 . .
    Re Re6 0.34623(2) 0.24274(2) 0.16411(2) 0.02221(7) Uani d 1 . .
    Se Se1 -0.02863(6) 0.25580(4) 0.14801(3) 0.02465(15) Uani d 1 . .
    Se Se2 0.10186(6) 0.25694(4) 0.32525(3) 0.02334(14) Uani d 1 . .
    Se Se3 0.28647(6) 0.44606(4) 0.30833(3) 0.02378(14) Uani d 1 . .
    Se Se4 0.15816(6) 0.44579(4) 0.12967(4) 0.02754(16) Uani d 1 . .
    Se Se5 0.18447(6) 0.15003(4) 0.08552(3) 0.02631(15) Uani d 1 . .
    Se Se6 0.31453(6) 0.14981(4) 0.26240(4) 0.02578(15) Uani d 1 . .
    Se Se7 0.49890(6) 0.33842(4) 0.24662(4) 0.02539(15) Uani d 1 . .
    Se Se8 0.36656(6) 0.34011(4) 0.06760(4) 0.02695(15) Uani d 1 . .
    S S1 0.58942(18) 0.19272(12) 0.10790(11) 0.0404(5) Uani d 1 . .
    P P1 -0.02451(16) 0.42936(10) 0.27116(10) 0.0267(4) Uani d 1 . .
    P P2 0.06449(18) 0.29468(11) -0.01759(9) 0.0289(4) Uani d 1 . .
    P P3 0.01218(17) 0.06768(10) 0.22232(10) 0.0277(4) Uani d 1 . .
    P P4 0.39486(17) 0.29590(11) 0.41376(9) 0.0266(4) Uani d 1 . .
    P P5 0.47147(19) 0.52475(11) 0.17694(10) 0.0357(5) Uani d 1 . .
    O O1 0.4663(4) 0.1748(3) 0.1248(3) 0.0323(11) Uani d 1 . .
    O O2 0.6306(5) 0.2788(3) 0.1027(3) 0.0562(17) Uani d 1 . .
    O O3 0.6607(5) 0.1522(4) 0.1537(3) 0.0618(18) Uani d 1 . .
    C C1 0.5763(8) 0.1441(5) 0.0219(5) 0.046(2) Uani d 1 . .
    C C2 0.6345(11) 0.0810(7) 0.0078(6) 0.083(4) Uani d 1 . .
    H H2 0.6805 0.0625 0.0456 0.100 Uiso calc 1 . .
    C C3 0.6272(11) 0.0436(7) -0.0609(6) 0.077(3) Uani d 1 . .
    H H3 0.6694 0.0011 -0.0697 0.092 Uiso calc 1 . .
    C C4 0.5604(10) 0.0679(6) -0.1147(6) 0.064(3) Uani d 1 . .
    C C5 0.4992(13) 0.1288(8) -0.1005(6) 0.108(5) Uani d 1 . .
    H H5 0.4500 0.1456 -0.1375 0.130 Uiso calc 1 . .
    C C6 0.5091(13) 0.1662(9) -0.0313(6) 0.122(6) Uani d 1 . .
    H H6 0.4667 0.2085 -0.0224 0.146 Uiso calc 1 . .
    C C7 0.5535(11) 0.0278(7) -0.1896(6) 0.083(4) Uani d 1 . .
    H H7A 0.6287 0.0130 -0.1970 0.100 Uiso calc 1 . .
    H H7B 0.5344 0.0662 -0.2242 0.100 Uiso calc 1 . .
    H H7C 0.4929 -0.0214 -0.1958 0.100 Uiso calc 1 . .
    C C11 -0.0042(7) 0.4563(4) 0.3667(4) 0.0351(17) Uani d 1 . .
    H H11A -0.0040 0.4056 0.3910 0.042 Uiso calc 1 . .
    H H11B 0.0737 0.4910 0.3791 0.042 Uiso calc 1 . .
    C C12 -0.0937(8) 0.5010(5) 0.3965(4) 0.046(2) Uani d 1 . .
    H H12A -0.0747 0.5115 0.4482 0.055 Uiso calc 1 . .
    H H12B -0.1715 0.4672 0.3857 0.055 Uiso calc 1 . .
    H H12C -0.0925 0.5530 0.3749 0.055 Uiso calc 1 . .
    C C13 -0.1760(7) 0.3747(4) 0.2540(4) 0.0373(18) Uani d 1 . .
    H H13A -0.2280 0.4115 0.2693 0.045 Uiso calc 1 . .
    H H13B -0.1959 0.3610 0.2022 0.045 Uiso calc 1 . .
    C C14 -0.1991(7) 0.2963(4) 0.2920(4) 0.0391(18) Uani d 1 . .
    H H14A -0.2825 0.2732 0.2845 0.047 Uiso calc 1 . .
    H H14B -0.1742 0.3086 0.3430 0.047 Uiso calc 1 . .
    H H14C -0.1552 0.2568 0.2729 0.047 Uiso calc 1 . .
    C C15 -0.0325(7) 0.5260(4) 0.2323(4) 0.0377(18) Uani d 1 . .
    H H15A -0.0461 0.5153 0.1800 0.045 Uiso calc 1 . .
    H H15B -0.1008 0.5465 0.2478 0.045 Uiso calc 1 . .
    C C16 0.0724(8) 0.5918(4) 0.2507(4) 0.045(2) Uani d 1 . .
    H H16A 0.0568 0.6425 0.2316 0.053 Uiso calc 1 . .
    H H16B 0.1388 0.5755 0.2301 0.053 Uiso calc 1 . .
    H H16C 0.0905 0.6004 0.3025 0.053 Uiso calc 1 . .
    C C21 -0.0445(7) 0.2022(5) -0.0443(4) 0.0394(19) Uani d 1 . .
    H H21A -0.0043 0.1548 -0.0431 0.047 Uiso calc 1 . .
    H H21B -0.0999 0.1961 -0.0082 0.047 Uiso calc 1 . .
    C C22 -0.1147(8) 0.1979(5) -0.1174(4) 0.049(2) Uani d 1 . .
    H H22A -0.1685 0.1454 -0.1261 0.059 Uiso calc 1 . .
    H H22B -0.0616 0.2030 -0.1540 0.059 Uiso calc 1 . .
    H H22C -0.1590 0.2425 -0.1188 0.059 Uiso calc 1 . .
    C C23 0.1580(7) 0.3016(5) -0.0883(4) 0.0392(19) Uani d 1 . .
    H H23A 0.1103 0.3071 -0.1333 0.047 Uiso calc 1 . .
    H H23B 0.2176 0.3520 -0.0780 0.047 Uiso calc 1 . .
    C C24 0.2195(8) 0.2302(5) -0.0994(4) 0.046(2) Uani d 1 . .
    H H24A 0.2675 0.2394 -0.1384 0.055 Uiso calc 1 . .
    H H24B 0.1617 0.1800 -0.1111 0.055 Uiso calc 1 . .
    H H24C 0.2693 0.2250 -0.0557 0.055 Uiso calc 1 . .
    C C25 -0.0151(7) 0.3782(5) -0.0342(4) 0.0410(19) Uani d 1 . .
    H H25A 0.0408 0.4305 -0.0252 0.049 Uiso calc 1 . .
    H H25B -0.0466 0.3727 -0.0850 0.049 Uiso calc 1 . .
    C C26 -0.1155(8) 0.3824(5) 0.0105(5) 0.053(2) Uani d 1 . .
    H H26A -0.1515 0.4293 -0.0013 0.064 Uiso calc 1 . .
    H H26B -0.0856 0.3884 0.0611 0.064 Uiso calc 1 . .
    H H26C -0.1737 0.3321 0.0004 0.064 Uiso calc 1 . .
    C C31 -0.0210(8) -0.0054(4) 0.1442(4) 0.042(2) Uani d 1 . .
    H H31A 0.0532 -0.0123 0.1263 0.051 Uiso calc 1 . .
    H H31B -0.0572 -0.0588 0.1592 0.051 Uiso calc 1 . .
    C C32 -0.0993(9) 0.0163(5) 0.0844(4) 0.058(3) Uani d 1 . .
    H H32A -0.1149 -0.0281 0.0464 0.069 Uiso calc 1 . .
    H H32B -0.0618 0.0666 0.0660 0.069 Uiso calc 1 . .
    H H32C -0.1728 0.0244 0.1013 0.069 Uiso calc 1 . .
    C C33 -0.1291(7) 0.0800(5) 0.2480(4) 0.0395(19) Uani d 1 . .
    H H33A -0.1165 0.1133 0.2941 0.047 Uiso calc 1 . .
    H H33B -0.1665 0.1110 0.2123 0.047 Uiso calc 1 . .
    C C34 -0.2127(8) 0.0017(5) 0.2552(5) 0.055(2) Uani d 1 . .
    H H34A -0.2861 0.0147 0.2687 0.066 Uiso calc 1 . .
    H H34B -0.1784 -0.0288 0.2918 0.066 Uiso calc 1 . .
    H H34C -0.2277 -0.0315 0.2097 0.066 Uiso calc 1 . .
    C C35 0.0707(7) 0.0060(4) 0.2885(4) 0.0348(17) Uani d 1 . .
    H H35A 0.0161 -0.0467 0.2865 0.042 Uiso calc 1 . .
    H H35B 0.1452 -0.0060 0.2745 0.042 Uiso calc 1 . .
    C C36 0.0925(8) 0.0420(5) 0.3650(4) 0.046(2) Uani d 1 . .
    H H36A 0.1228 0.0031 0.3953 0.055 Uiso calc 1 . .
    H H36B 0.0193 0.0531 0.3805 0.055 Uiso calc 1 . .
    H H36C 0.1494 0.0930 0.3687 0.055 Uiso calc 1 . .
    C C41 0.5134(7) 0.3820(5) 0.4418(4) 0.0407(19) Uani d 1 . .
    H H41A 0.5739 0.3808 0.4093 0.049 Uiso calc 1 . .
    H H41B 0.4827 0.4330 0.4357 0.049 Uiso calc 1 . .
    C C42 0.5712(8) 0.3856(5) 0.5176(4) 0.050(2) Uani d 1 . .
    H H42A 0.6305 0.4353 0.5275 0.060 Uiso calc 1 . .
    H H42B 0.6080 0.3377 0.5236 0.060 Uiso calc 1 . .
    H H42C 0.5124 0.3861 0.5506 0.060 Uiso calc 1 . .
    C C43 0.4584(7) 0.2066(4) 0.4322(4) 0.0375(19) Uani d 1 . .
    H H43A 0.4822 0.2090 0.4840 0.045 Uiso calc 1 . .
    H H43B 0.3972 0.1575 0.4197 0.045 Uiso calc 1 . .
    C C44 0.5638(8) 0.1958(5) 0.3935(5) 0.049(2) Uani d 1 . .
    H H44A 0.5945 0.1483 0.4098 0.059 Uiso calc 1 . .
    H H44B 0.6244 0.2448 0.4039 0.059 Uiso calc 1 . .
    H H44C 0.5399 0.1874 0.3422 0.059 Uiso calc 1 . .
    C C45 0.2999(7) 0.2951(5) 0.4839(4) 0.0393(19) Uani d 1 . .
    H H45A 0.2359 0.2473 0.4733 0.047 Uiso calc 1 . .
    H H45B 0.3451 0.2874 0.5292 0.047 Uiso calc 1 . .
    C C46 0.2465(8) 0.3717(5) 0.4943(4) 0.045(2) Uani d 1 . .
    H H46A 0.1957 0.3650 0.5322 0.054 Uiso calc 1 . .
    H H46B 0.2008 0.3799 0.4500 0.054 Uiso calc 1 . .
    H H46C 0.3087 0.4192 0.5075 0.054 Uiso calc 1 . .
    C C51 0.6216(9) 0.5128(6) 0.1577(5) 0.064(3) Uani d 1 . .
    H H51A 0.6737 0.5665 0.1691 0.076 Uiso calc 1 . .
    H H51B 0.6495 0.4747 0.1907 0.076 Uiso calc 1 . .
    C C52 0.6356(9) 0.4832(6) 0.0850(5) 0.070(3) Uani d 1 . .
    H H52A 0.7187 0.4872 0.0802 0.085 Uiso calc 1 . .
    H H52B 0.6011 0.5165 0.0509 0.085 Uiso calc 1 . .
    H H52C 0.5964 0.4261 0.0756 0.085 Uiso calc 1 . .
    C C53 0.5125(10) 0.5942(5) 0.2573(5) 0.068(3) Uani d 1 . .
    H H53A 0.5558 0.6466 0.2444 0.081 Uiso calc 1 . .
    H H53B 0.4406 0.6054 0.2758 0.081 Uiso calc 1 . .
    C C54 0.5877(9) 0.5626(6) 0.3171(5) 0.067(3) Uani d 1 . .
    H H54A 0.6022 0.6021 0.3588 0.080 Uiso calc 1 . .
    H H54B 0.6620 0.5556 0.3008 0.080 Uiso calc 1 . .
    H H54C 0.5466 0.5101 0.3297 0.080 Uiso calc 1 . .
    C C55 0.4257(12) 0.5886(6) 0.1134(6) 0.089(4) Uani d 1 . .
    H H55A 0.4962 0.6185 0.0958 0.107 Uiso calc 0.65 A 1
    H H55B 0.3803 0.5530 0.0727 0.107 Uiso calc 0.65 A 1
    H H55C 0.4270 0.5578 0.0673 0.107 Uiso calc 0.35 B 2
    H H55D 0.3422 0.5864 0.1187 0.107 Uiso calc 0.35 B 2
    C C56A 0.3580(17) 0.6468(11) 0.1335(10) 0.085(5) Uiso d 0.65 C 1
    H H56A 0.3389 0.6772 0.0926 0.102 Uiso calc 0.65 C 1
    H H56B 0.4024 0.6848 0.1721 0.102 Uiso calc 0.65 C 1
    H H56C 0.2859 0.6187 0.1495 0.102 Uiso calc 0.65 C 1
    C C56B 0.466(3) 0.672(2) 0.1006(19) 0.094(11) Uiso d 0.35 C 2
    H H56D 0.4193 0.6859 0.0591 0.112 Uiso calc 0.35 C 2
    H H56E 0.5481 0.6785 0.0915 0.112 Uiso calc 0.35 C 2
    H H56F 0.4598 0.7074 0.1423 0.112 Uiso calc 0.35 C 2
    S S2 0.1203(2) 0.25430(12) 0.69762(10) 0.0397(5) Uani d 1 . .
    O O4 0.2051(6) 0.3129(3) 0.7426(3) 0.0593(18) Uani d 1 . .
    O O5 0.0437(5) 0.2020(3) 0.7371(3) 0.0578(17) Uani d 1 . .
    O O6 0.0570(8) 0.2922(4) 0.6441(4) 0.085(3) Uani d 1 . .
    C C61 0.1949(7) 0.1916(4) 0.6514(4) 0.0346(17) Uani d 1 . .
    C C62 0.1339(8) 0.1340(5) 0.5971(4) 0.0409(19) Uani d 1 . .
    H H62 0.0527 0.1310 0.5847 0.049 Uiso calc 1 . .
    C C63 0.1924(9) 0.0821(5) 0.5618(5) 0.053(2) Uani d 1 . .
    H H63 0.1498 0.0432 0.5257 0.064 Uiso calc 1 . .
    C C64 0.3105(9) 0.0847(5) 0.5772(5) 0.050(2) Uani d 1 . .
    C C65 0.3699(8) 0.1410(5) 0.6309(5) 0.055(2) Uani d 1 . .
    H H65 0.4511 0.1438 0.6432 0.066 Uiso calc 1 . .
    C C66 0.3122(8) 0.1937(5) 0.6671(5) 0.046(2) Uani d 1 . .
    H H66 0.3551 0.2321 0.7035 0.055 Uiso calc 1 . .
    C C67 0.3712(11) 0.0272(5) 0.5381(6) 0.081(4) Uani d 1 . .
    H H67A 0.3421 0.0223 0.4874 0.097 Uiso calc 1 . .
    H H67B 0.3559 -0.0266 0.5569 0.097 Uiso calc 1 . .
    H H67C 0.4552 0.0483 0.5443 0.097 Uiso calc 1 . .
    Cl Cl1S 0.1511(3) 0.67463(18) 0.49345(15) 0.0790(8) Uani d 1 . .
    Cl Cl2S 0.1300(3) 0.8404(2) 0.53900(19) 0.0944(10) Uani d 1 . .
    C C1S 0.0595(10) 0.7443(7) 0.5080(6) 0.079(3) Uani d 1 . .
    H H1SA 0.0109 0.7478 0.4629 0.094 Uiso calc 1 . .
    H H1SB 0.0065 0.7231 0.5427 0.094 Uiso calc 1 . .
    Cl Cl3S 0.2826(7) 0.8779(5) 0.3829(4) 0.105(3) Uiso d 0.5 D 1
    Cl Cl4S 0.3255(6) 0.7327(4) 0.3274(3) 0.0828(17) Uiso d 0.5 D 1
    Cl Cl5S 0.3045(6) 0.9045(4) 0.3569(4) 0.0836(19) Uiso d 0.5 D 2
    Cl Cl6S 0.3205(7) 0.7571(5) 0.2778(4) 0.109(2) Uiso d 0.5 D 2
    C C2S 0.2295(12) 0.8018(8) 0.3232(8) 0.109(5) Uani d 1 . .
    H H2SA 0.2221 0.8218 0.2752 0.131 Uiso calc 0.5 D 1
    H H2SB 0.1515 0.7749 0.3332 0.131 Uiso calc 0.5 D 1
    H H2SC 0.2069 0.7694 0.3632 0.131 Uiso calc 0.5 D 2
    H H2SD 0.1580 0.8048 0.2916 0.131 Uiso calc 0.5 D 2
loop_
    _atom_site_aniso_label
    _atom_site_aniso_U_11
    _atom_site_aniso_U_22
    _atom_site_aniso_U_33
    _atom_site_aniso_U_12
    _atom_site_aniso_U_13
    _atom_site_aniso_U_23
    Re1 0.02175(14) 0.01753(12) 0.02081(13) 0.00464(10) 0.00118(11) -0.00026(9)
    Re2 0.02488(15) 0.01949(13) 0.01971(13) 0.00389(11) 0.00088(11) -0.00048(10)
    Re3 0.02332(15) 0.01668(12) 0.02117(13) 0.00340(10) 0.00110(11) -0.00064(9)
    Re4 0.02163(14) 0.01778(13) 0.02046(13) 0.00447(10) 0.00114(11) -0.00061(9)
    Re5 0.02378(15) 0.01844(13) 0.02146(14) 0.00346(11) 0.00243(11) -0.00009(10)
    Re6 0.02424(15) 0.01994(13) 0.02252(14) 0.00545(11) 0.00282(11) -0.00207(10)
    Se1 0.0241(4) 0.0240(3) 0.0248(3) 0.0040(3) -0.0001(3) -0.0005(3)
    Se2 0.0249(4) 0.0217(3) 0.0231(3) 0.0036(3) 0.0033(3) 0.0007(2)
    Se3 0.0261(4) 0.0196(3) 0.0246(3) 0.0035(3) 0.0019(3) -0.0027(2)
    Se4 0.0326(4) 0.0225(3) 0.0278(4) 0.0069(3) 0.0012(3) 0.0029(3)
    Se5 0.0310(4) 0.0220(3) 0.0246(3) 0.0045(3) 0.0014(3) -0.0044(3)
    Se6 0.0291(4) 0.0202(3) 0.0285(4) 0.0072(3) 0.0008(3) 0.0011(3)
    Se7 0.0235(4) 0.0252(3) 0.0271(4) 0.0050(3) 0.0021(3) -0.0010(3)
    Se8 0.0302(4) 0.0275(3) 0.0227(3) 0.0037(3) 0.0047(3) 0.0000(3)
    S1 0.0315(11) 0.0419(11) 0.0480(12) 0.0094(9) 0.0045(9) -0.0030(9)
    P1 0.0279(10) 0.0244(9) 0.0291(9) 0.0091(8) 0.0029(8) 0.0005(7)
    P2 0.0353(11) 0.0283(9) 0.0227(9) 0.0068(8) 0.0001(8) 0.0017(7)
    P3 0.0296(10) 0.0206(8) 0.0299(10) -0.0010(8) -0.0001(8) 0.0008(7)
    P4 0.0301(10) 0.0268(9) 0.0226(9) 0.0065(8) 0.0000(8) 0.0013(7)
    P5 0.0435(13) 0.0264(10) 0.0342(11) -0.0022(9) 0.0063(9) 0.0013(8)
    O1 0.030(3) 0.025(2) 0.041(3) 0.005(2) 0.004(2) -0.002(2)
    O2 0.046(4) 0.040(3) 0.074(4) -0.012(3) 0.015(3) -0.012(3)
    O3 0.037(4) 0.090(5) 0.062(4) 0.030(4) -0.006(3) 0.007(4)
    C1 0.040(5) 0.046(5) 0.050(5) 0.010(4) 0.007(4) -0.004(4)
    C2 0.103(10) 0.093(9) 0.072(8) 0.061(8) 0.018(7) 0.009(7)
    C3 0.094(9) 0.070(7) 0.078(8) 0.043(7) 0.020(7) -0.003(6)
    C4 0.078(8) 0.052(6) 0.064(7) 0.014(6) 0.027(6) -0.008(5)
    C5 0.147(13) 0.145(12) 0.056(7) 0.106(11) 0.000(8) -0.019(7)
    C6 0.184(16) 0.161(13) 0.048(6) 0.143(13) -0.023(8) -0.027(7)
    C7 0.102(10) 0.074(7) 0.078(8) 0.023(7) 0.036(7) -0.022(6)
    C11 0.036(5) 0.034(4) 0.038(4) 0.014(3) 0.008(4) -0.002(3)
    C12 0.062(6) 0.045(5) 0.034(4) 0.021(4) 0.006(4) -0.001(4)
    C13 0.042(5) 0.037(4) 0.034(4) 0.017(4) -0.008(4) 0.000(3)
    C14 0.030(4) 0.042(4) 0.044(5) 0.002(4) 0.008(4) 0.005(4)
    C15 0.045(5) 0.029(4) 0.044(5) 0.018(4) 0.008(4) 0.009(3)
    C16 0.056(6) 0.028(4) 0.051(5) 0.011(4) 0.013(4) 0.004(4)
    C21 0.040(5) 0.040(4) 0.036(4) 0.006(4) 0.000(4) 0.000(3)
    C22 0.044(5) 0.056(5) 0.043(5) 0.009(4) -0.006(4) -0.005(4)
    C23 0.051(5) 0.040(4) 0.024(4) -0.001(4) 0.006(4) 0.002(3)
    C24 0.050(6) 0.053(5) 0.036(5) 0.009(4) 0.011(4) -0.002(4)
    C25 0.051(5) 0.040(4) 0.032(4) 0.013(4) -0.005(4) 0.007(3)
    C26 0.058(6) 0.051(5) 0.053(5) 0.030(5) -0.010(5) 0.004(4)
    C31 0.054(6) 0.025(4) 0.043(5) -0.002(4) 0.002(4) -0.005(3)
    C32 0.067(7) 0.055(6) 0.040(5) -0.007(5) -0.013(5) 0.000(4)
    C33 0.035(5) 0.038(4) 0.043(5) -0.001(4) 0.002(4) 0.007(3)
    C34 0.042(5) 0.046(5) 0.076(7) -0.001(4) 0.004(5) 0.018(5)
    C35 0.035(4) 0.022(3) 0.046(5) 0.002(3) 0.004(4) 0.009(3)
    C36 0.058(6) 0.037(4) 0.040(5) 0.005(4) -0.005(4) 0.012(4)
    C41 0.041(5) 0.041(4) 0.039(4) 0.008(4) -0.001(4) 0.001(4)
    C42 0.050(6) 0.045(5) 0.047(5) 0.003(4) -0.013(4) -0.012(4)
    C43 0.050(5) 0.033(4) 0.034(4) 0.020(4) 0.000(4) 0.008(3)
    C44 0.048(5) 0.047(5) 0.057(5) 0.023(4) 0.002(4) 0.003(4)
    C45 0.039(5) 0.049(5) 0.031(4) 0.012(4) 0.004(4) 0.004(3)
    C46 0.047(5) 0.056(5) 0.034(4) 0.014(4) 0.008(4) -0.008(4)
    C51 0.060(7) 0.059(6) 0.067(7) -0.009(5) 0.010(5) 0.020(5)
    C52 0.071(8) 0.053(6) 0.082(8) -0.010(5) 0.029(6) -0.010(5)
    C53 0.090(8) 0.044(5) 0.051(6) -0.022(5) -0.012(6) -0.005(4)
    C54 0.070(7) 0.066(6) 0.048(6) -0.028(5) 0.004(5) -0.005(5)
    C55 0.122(11) 0.049(6) 0.087(8) 0.004(7) -0.023(8) 0.025(6)
    S2 0.0549(14) 0.0320(10) 0.0315(10) 0.0047(9) 0.0068(10) 0.0020(8)
    O4 0.069(5) 0.044(3) 0.058(4) -0.013(3) 0.025(3) -0.013(3)
    O5 0.053(4) 0.046(3) 0.074(4) -0.002(3) 0.031(4) -0.008(3)
    O6 0.134(7) 0.088(5) 0.056(4) 0.083(5) 0.015(4) 0.001(4)
    C61 0.040(5) 0.026(4) 0.036(4) 0.003(3) 0.001(4) 0.009(3)
    C62 0.049(5) 0.040(4) 0.033(4) 0.008(4) 0.004(4) 0.000(3)
    C63 0.080(8) 0.038(5) 0.042(5) 0.010(5) 0.013(5) -0.004(4)
    C64 0.062(7) 0.031(4) 0.057(6) 0.006(4) 0.017(5) 0.004(4)
    C65 0.043(5) 0.039(5) 0.088(7) 0.012(4) 0.013(5) 0.021(5)
    C66 0.045(5) 0.034(4) 0.054(5) -0.001(4) 0.001(4) -0.003(4)
    C67 0.118(10) 0.045(6) 0.101(9) 0.042(6) 0.058(8) 0.019(6)
    Cl1S 0.085(2) 0.0841(19) 0.0724(18) 0.0330(17) 0.0007(16) 0.0012(15)
    Cl2S 0.084(2) 0.080(2) 0.114(3) 0.0180(18) -0.008(2) -0.0070(19)
    C1S 0.067(8) 0.101(9) 0.068(7) 0.022(7) 0.000(6) 0.005(7)
    C2S 0.077(10) 0.109(11) 0.135(12) 0.022(8) -0.012(9) -0.020(9)
_geom_special_details
;
All e.s.d.'s (except the e.s.d. in the dihedral angle between two l.s. planes)
are estimated using the full covariance matrix. The cell e.s.d.'s are taken
into account individually in the estimation of e.s.d.'s in distances, angles
and torsion angles; correlations between e.s.d.'s in cell parameters are only
used when they are defined by crystal symmetry. An approximate (isotropic)
treatment of cell e.s.d.'s is used for estimating e.s.d.'s involving l.s.
planes.
;
loop_
    _geom_bond_atom_site_label_1
    _geom_bond_atom_site_label_2
    _geom_bond_site_symmetry_2
    _geom_bond_distance
    _geom_bond_publ_flag
    Re1 P1 . 2.4818(18) ?
    Re1 Se2 . 2.5171(7) ?
    Re1 Se3 . 2.5199(7) ?
    Re1 Se4 . 2.5218(7) ?
    Re1 Se1 . 2.5232(7) ?
    Re1 Re2 . 2.6341(4) ?
    Re1 Re3 . 2.6464(4) ?
    Re1 Re4 . 2.6480(4) ?
    Re1 Re5 . 2.6486(4) ?
    Re2 P2 . 2.4765(18) ?
    Re2 Se4 . 2.5074(7) ?
    Re2 Se8 . 2.5150(8) ?
    Re2 Se1 . 2.5168(7) ?
    Re2 Se5 . 2.5201(7) ?
    Re2 Re3 . 2.6320(4) ?
    Re2 Re6 . 2.6321(4) ?
    Re2 Re5 . 2.6482(4) ?
    Re3 P3 . 2.4771(17) ?
    Re3 Se6 . 2.5097(7) ?
    Re3 Se1 . 2.5144(7) ?
    Re3 Se2 . 2.5170(7) ?
    Re3 Se5 . 2.5227(7) ?
    Re3 Re4 . 2.6322(4) ?
    Re3 Re6 . 2.6356(4) ?
    Re4 P4 . 2.4796(18) ?
    Re4 Se7 . 2.5152(7) ?
    Re4 Se2 . 2.5167(7) ?
    Re4 Se6 . 2.5209(7) ?
    Re4 Se3 . 2.5242(7) ?
    Re4 Re5 . 2.6360(4) ?
    Re4 Re6 . 2.6387(4) ?
    Re5 P5 . 2.4798(19) ?
    Re5 Se4 . 2.5148(8) ?
    Re5 Se7 . 2.5171(7) ?
    Re5 Se8 . 2.5171(7) ?
    Re5 Se3 . 2.5243(7) ?
    Re5 Re6 . 2.6206(4) ?
    Re6 O1 . 2.123(5) ?
    Re6 Se6 . 2.5131(7) ?
    Re6 Se7 . 2.5149(7) ?
    Re6 Se5 . 2.5154(7) ?
    Re6 Se8 . 2.5236(7) ?
    S1 O3 . 1.426(6) ?
    S1 O2 . 1.445(6) ?
    S1 O1 . 1.497(5) ?
    S1 C1 . 1.759(9) ?
    P1 C11 . 1.821(7) ?
    P1 C15 . 1.826(7) ?
    P1 C13 . 1.838(8) ?
    P2 C23 . 1.818(7) ?
    P2 C21 . 1.832(8) ?
    P2 C25 . 1.833(7) ?
    P3 C33 . 1.819(8) ?
    P3 C31 . 1.825(7) ?
    P3 C35 . 1.825(7) ?
    P4 C43 . 1.816(7) ?
    P4 C45 . 1.822(7) ?
    P4 C41 . 1.826(8) ?
    P5 C55 . 1.760(10) ?
    P5 C53 . 1.827(9) ?
    P5 C51 . 1.880(10) ?
    C1 C6 . 1.327(13) ?
    C1 C2 . 1.380(12) ?
    C2 C3 . 1.399(14) ?
    C3 C4 . 1.347(14) ?
    C4 C5 . 1.372(13) ?
    C4 C7 . 1.523(13) ?
    C5 C6 . 1.403(14) ?
    C11 C12 . 1.526(10) ?
    C13 C14 . 1.529(10) ?
    C15 C16 . 1.495(11) ?
    C21 C22 . 1.528(10) ?
    C23 C24 . 1.512(10) ?
    C25 C26 . 1.532(11) ?
    C31 C32 . 1.487(11) ?
    C33 C34 . 1.513(10) ?
    C35 C36 . 1.515(10) ?
    C41 C42 . 1.520(10) ?
    C43 C44 . 1.535(11) ?
    C45 C46 . 1.530(10) ?
    C51 C52 . 1.471(13) ?
    C53 C54 . 1.540(13) ?
    C55 C56A . 1.418(19) ?
    C55 C56B . 1.43(3) ?
    S2 O4 . 1.435(6) ?
    S2 O6 . 1.438(7) ?
    S2 O5 . 1.441(6) ?
    S2 C61 . 1.733(8) ?
    C61 C66 . 1.373(11) ?
    C61 C62 . 1.409(10) ?
    C62 C63 . 1.380(11) ?
    C63 C64 . 1.380(13) ?
    C64 C65 . 1.384(12) ?
    C64 C67 . 1.497(11) ?
    C65 C66 . 1.391(11) ?
    Cl1S C1S . 1.746(11) ?
    Cl2S C1S . 1.709(12) ?
    Cl3S C2S . 1.639(14) ?
    Cl4S C2S . 1.747(14) ?
    Cl5S C2S . 1.829(14) ?
    Cl6S C2S . 1.684(14) ?
loop_
    _geom_angle_atom_site_label_1
    _geom_angle_atom_site_label_2
    _geom_angle_atom_site_label_3
    _geom_angle_site_symmetry_1
    _geom_angle_site_symmetry_3
    _geom_angle
    _geom_angle_publ_flag
    P1 Re1 Se2 . . 92.64(4) ?
    P1 Re1 Se3 . . 92.22(5) ?
    Se2 Re1 Se3 . . 89.78(2) ?
    P1 Re1 Se4 . . 92.08(4) ?
    Se2 Re1 Se4 . . 175.28(2) ?
    Se3 Re1 Se4 . . 89.95(2) ?
    P1 Re1 Se1 . . 91.99(5) ?
    Se2 Re1 Se1 . . 89.41(2) ?
    Se3 Re1 Se1 . . 175.74(2) ?
    Se4 Re1 Se1 . . 90.52(2) ?
    P1 Re1 Re2 . . 134.53(4) ?
    Se2 Re1 Re2 . . 118.069(18) ?
    Se3 Re1 Re2 . . 118.568(19) ?
    Se4 Re1 Re2 . . 58.149(17) ?
    Se1 Re1 Re2 . . 58.373(17) ?
    P1 Re1 Re3 . . 135.44(4) ?
    Se2 Re1 Re3 . . 58.284(16) ?
    Se3 Re1 Re3 . . 118.027(19) ?
    Se4 Re1 Re3 . . 117.904(19) ?
    Se1 Re1 Re3 . . 58.147(17) ?
    Re2 Re1 Re3 . . 59.793(9) ?
    P1 Re1 Re4 . . 135.62(4) ?
    Se2 Re1 Re4 . . 58.255(17) ?
    Se3 Re1 Re4 . . 58.415(17) ?
    Se4 Re1 Re4 . . 117.82(2) ?
    Se1 Re1 Re4 . . 117.766(18) ?
    Re2 Re1 Re4 . . 89.846(12) ?
    Re3 Re1 Re4 . . 59.625(10) ?
    P1 Re1 Re5 . . 135.03(4) ?
    Se2 Re1 Re5 . . 117.935(19) ?
    Se3 Re1 Re5 . . 58.408(17) ?
    Se4 Re1 Re5 . . 58.147(18) ?
    Se1 Re1 Re5 . . 118.510(19) ?
    Re2 Re1 Re5 . . 60.172(10) ?
    Re3 Re1 Re5 . . 89.532(11) ?
    Re4 Re1 Re5 . . 59.693(11) ?
    P2 Re2 Se4 . . 92.27(4) ?
    P2 Re2 Se8 . . 94.73(5) ?
    Se4 Re2 Se8 . . 88.80(2) ?
    P2 Re2 Se1 . . 88.81(5) ?
    Se4 Re2 Se1 . . 91.00(2) ?
    Se8 Re2 Se1 . . 176.46(2) ?
    P2 Re2 Se5 . . 91.59(4) ?
    Se4 Re2 Se5 . . 176.02(3) ?
    Se8 Re2 Se5 . . 89.92(2) ?
    Se1 Re2 Se5 . . 90.05(2) ?
    P2 Re2 Re3 . . 132.58(5) ?
    Se4 Re2 Re3 . . 118.978(19) ?
    Se8 Re2 Re3 . . 118.744(19) ?
    Se1 Re2 Re3 . . 58.412(17) ?
    Se5 Re2 Re3 . . 58.587(17) ?
    P2 Re2 Re6 . . 136.88(5) ?
    Se4 Re2 Re6 . . 117.82(2) ?
    Se8 Re2 Re6 . . 58.667(18) ?
    Se1 Re2 Re6 . . 118.490(19) ?
    Se5 Re2 Re6 . . 58.400(18) ?
    Re3 Re2 Re6 . . 60.089(10) ?
    P2 Re2 Re1 . . 132.79(5) ?
    Se4 Re2 Re1 . . 58.681(17) ?
    Se8 Re2 Re1 . . 118.468(19) ?
    Se1 Re2 Re1 . . 58.608(17) ?
    Se5 Re2 Re1 . . 118.907(18) ?
    Re3 Re2 Re1 . . 60.335(11) ?
    Re6 Re2 Re1 . . 90.250(12) ?
    P2 Re2 Re5 . . 137.53(5) ?
    Se4 Re2 Re5 . . 58.314(18) ?
    Se8 Re2 Re5 . . 58.284(18) ?
    Se1 Re2 Re5 . . 118.757(19) ?
    Se5 Re2 Re5 . . 117.90(2) ?
    Re3 Re2 Re5 . . 89.848(12) ?
    Re6 Re2 Re5 . . 59.510(11) ?
    Re1 Re2 Re5 . . 60.184(11) ?
    P3 Re3 Se6 . . 91.08(5) ?
    P3 Re3 Se1 . . 92.48(5) ?
    Se6 Re3 Se1 . . 176.42(2) ?
    P3 Re3 Se2 . . 90.40(5) ?
    Se6 Re3 Se2 . . 90.67(2) ?
    Se1 Re3 Se2 . . 89.61(2) ?
    P3 Re3 Se5 . . 93.57(5) ?
    Se6 Re3 Se5 . . 89.43(2) ?
    Se1 Re3 Se5 . . 90.05(2) ?
    Se2 Re3 Se5 . . 176.03(2) ?
    P3 Re3 Re2 . . 136.60(4) ?
    Se6 Re3 Re2 . . 118.36(2) ?
    Se1 Re3 Re2 . . 58.503(17) ?
    Se2 Re3 Re2 . . 118.150(18) ?
    Se5 Re3 Re2 . . 58.489(17) ?
    P3 Re3 Re4 . . 133.15(4) ?
    Se6 Re3 Re4 . . 58.659(17) ?
    Se1 Re3 Re4 . . 118.683(19) ?
    Se2 Re3 Re4 . . 58.467(18) ?
    Se5 Re3 Re4 . . 118.44(2) ?
    Re2 Re3 Re4 . . 90.236(12) ?
    P3 Re3 Re6 . . 135.68(5) ?
    Se6 Re3 Re6 . . 58.412(18) ?
    Se1 Re3 Re6 . . 118.449(19) ?
    Se2 Re3 Re6 . . 118.558(19) ?
    Se5 Re3 Re6 . . 58.323(18) ?
    Re2 Re3 Re6 . . 59.958(10) ?
    Re4 Re3 Re6 . . 60.120(11) ?
    P3 Re3 Re1 . . 134.37(5) ?
    Se6 Re3 Re1 . . 118.850(19) ?
    Se1 Re3 Re1 . . 58.472(17) ?
    Se2 Re3 Re1 . . 58.286(16) ?
    Se5 Re3 Re1 . . 118.346(18) ?
    Re2 Re3 Re1 . . 59.872(10) ?
    Re4 Re3 Re1 . . 60.217(10) ?
    Re6 Re3 Re1 . . 89.907(11) ?
    P4 Re4 Se7 . . 91.66(5) ?
    P4 Re4 Se2 . . 92.20(5) ?
    Se7 Re4 Se2 . . 176.14(2) ?
    P4 Re4 Se6 . . 91.66(4) ?
    Se7 Re4 Se6 . . 89.39(2) ?
    Se2 Re4 Se6 . . 90.42(2) ?
    P4 Re4 Se3 . . 92.64(4) ?
    Se7 Re4 Se3 . . 90.21(2) ?
    Se2 Re4 Se3 . . 89.69(2) ?
    Se6 Re4 Se3 . . 175.69(2) ?
    P4 Re4 Re3 . . 134.62(4) ?
    Se7 Re4 Re3 . . 118.358(19) ?
    Se2 Re4 Re3 . . 58.478(17) ?
    Se6 Re4 Re3 . . 58.244(18) ?
    Se3 Re4 Re3 . . 118.399(19) ?
    P4 Re4 Re5 . . 135.26(4) ?
    Se7 Re4 Re5 . . 58.446(17) ?
    Se2 Re4 Re5 . . 118.418(18) ?
    Se6 Re4 Re5 . . 117.818(19) ?
    Se3 Re4 Re5 . . 58.526(17) ?
    Re3 Re4 Re5 . . 90.112(12) ?
    P4 Re4 Re6 . . 134.67(4) ?
    Se7 Re4 Re6 . . 58.355(17) ?
    Se2 Re4 Re6 . . 118.454(18) ?
    Se6 Re4 Re6 . . 58.243(17) ?
    Se3 Re4 Re6 . . 118.087(18) ?
    Re3 Re4 Re6 . . 60.005(11) ?
    Re5 Re4 Re6 . . 59.582(11) ?
    P4 Re4 Re1 . . 135.52(4) ?
    Se7 Re4 Re1 . . 118.598(19) ?
    Se2 Re4 Re1 . . 58.268(17) ?
    Se6 Re4 Re1 . . 118.376(19) ?
    Se3 Re4 Re1 . . 58.254(17) ?
    Re3 Re4 Re1 . . 60.158(11) ?
    Re5 Re4 Re1 . . 60.164(10) ?
    Re6 Re4 Re1 . . 89.807(12) ?
    P5 Re5 Se4 . . 94.95(5) ?
    P5 Re5 Se7 . . 89.06(5) ?
    Se4 Re5 Se7 . . 175.97(2) ?
    P5 Re5 Se8 . . 90.90(5) ?
    Se4 Re5 Se8 . . 88.59(2) ?
    Se7 Re5 Se8 . . 90.97(2) ?
    P5 Re5 Se3 . . 93.06(5) ?
    Se4 Re5 Se3 . . 90.01(2) ?
    Se7 Re5 Se3 . . 90.17(2) ?
    Se8 Re5 Se3 . . 175.91(2) ?
    P5 Re5 Re6 . . 132.11(5) ?
    Se4 Re5 Re6 . . 117.978(19) ?
    Se7 Re5 Re6 . . 58.574(17) ?
    Se8 Re5 Re6 . . 58.797(17) ?
    Se3 Re5 Re6 . . 118.763(18) ?
    P5 Re5 Re4 . . 133.61(5) ?
    Se4 Re5 Re4 . . 118.52(2) ?
    Se7 Re5 Re4 . . 58.377(17) ?
    Se8 Re5 Re4 . . 119.023(19) ?
    Se3 Re5 Re4 . . 58.524(17) ?
    Re6 Re5 Re4 . . 60.260(10) ?
    P5 Re5 Re2 . . 136.47(5) ?
    Se4 Re5 Re2 . . 58.040(18) ?
    Se7 Re5 Re2 . . 118.484(19) ?
    Se8 Re5 Re2 . . 58.208(19) ?
    Se3 Re5 Re2 . . 117.88(2) ?
    Re6 Re5 Re2 . . 59.939(10) ?
    Re4 Re5 Re2 . . 89.800(12) ?
    P5 Re5 Re1 . . 137.68(5) ?
    Se4 Re5 Re1 . . 58.401(18) ?
    Se7 Re5 Re1 . . 118.507(19) ?
    Se8 Re5 Re1 . . 117.85(2) ?
    Se3 Re5 Re1 . . 58.245(17) ?
    Re6 Re5 Re1 . . 90.185(11) ?
    Re4 Re5 Re1 . . 60.143(10) ?
    Re2 Re5 Re1 . . 59.644(11) ?
    O1 Re6 Se6 . . 91.02(13) ?
    O1 Re6 Se7 . . 94.31(13) ?
    Se6 Re6 Se7 . . 89.57(2) ?
    O1 Re6 Se5 . . 88.99(13) ?
    Se6 Re6 Se5 . . 89.52(2) ?
    Se7 Re6 Se5 . . 176.59(2) ?
    O1 Re6 Se8 . . 92.75(13) ?
    Se6 Re6 Se8 . . 176.16(2) ?
    Se7 Re6 Se8 . . 90.87(2) ?
    Se5 Re6 Se8 . . 89.82(2) ?
    O1 Re6 Re5 . . 137.09(13) ?
    Se6 Re6 Re5 . . 118.684(18) ?
    Se7 Re6 Re5 . . 58.655(17) ?
    Se5 Re6 Re5 . . 119.115(19) ?
    Se8 Re6 Re5 . . 58.553(17) ?
    O1 Re6 Re2 . . 133.56(13) ?
    Se6 Re6 Re2 . . 118.24(2) ?
    Se7 Re6 Re2 . . 119.176(19) ?
    Se5 Re6 Re2 . . 58.571(17) ?
    Se8 Re6 Re2 . . 58.348(18) ?
    Re5 Re6 Re2 . . 60.551(10) ?
    O1 Re6 Re3 . . 132.52(13) ?
    Se6 Re6 Re3 . . 58.289(18) ?
    Se7 Re6 Re3 . . 118.238(19) ?
    Se5 Re6 Re3 . . 58.592(18) ?
    Se8 Re6 Re3 . . 118.29(2) ?
    Re5 Re6 Re3 . . 90.372(12) ?
    Re2 Re6 Re3 . . 59.953(11) ?
    O1 Re6 Re4 . . 136.22(13) ?
    Se6 Re6 Re4 . . 58.533(17) ?
    Se7 Re6 Re4 . . 58.365(17) ?
    Se5 Re6 Re4 . . 118.46(2) ?
    Se8 Re6 Re4 . . 118.677(19) ?
    Re5 Re6 Re4 . . 60.158(9) ?
    Re2 Re6 Re4 . . 90.092(12) ?
    Re3 Re6 Re4 . . 59.875(10) ?
    Re3 Se1 Re2 . . 63.085(19) ?
    Re3 Se1 Re1 . . 63.381(19) ?
    Re2 Se1 Re1 . . 63.019(19) ?
    Re4 Se2 Re3 . . 63.055(17) ?
    Re4 Se2 Re1 . . 63.477(17) ?
    Re3 Se2 Re1 . . 63.431(18) ?
    Re1 Se3 Re4 . . 63.332(17) ?
    Re1 Se3 Re5 . . 63.346(18) ?
    Re4 Se3 Re5 . . 62.950(16) ?
    Re2 Se4 Re5 . . 63.646(18) ?
    Re2 Se4 Re1 . . 63.170(17) ?
    Re5 Se4 Re1 . . 63.452(18) ?
    Re6 Se5 Re2 . . 63.029(18) ?
    Re6 Se5 Re3 . . 63.085(18) ?
    Re2 Se5 Re3 . . 62.925(17) ?
    Re3 Se6 Re6 . . 63.300(18) ?
    Re3 Se6 Re4 . . 63.097(17) ?
    Re6 Se6 Re4 . . 63.225(17) ?
    Re6 Se7 Re4 . . 63.279(19) ?
    Re6 Se7 Re5 . . 62.771(19) ?
    Re4 Se7 Re5 . . 63.177(19) ?
    Re2 Se8 Re5 . . 63.508(18) ?
    Re2 Se8 Re6 . . 62.985(18) ?
    Re5 Se8 Re6 . . 62.651(18) ?
    O3 S1 O2 . . 116.5(4) ?
    O3 S1 O1 . . 109.9(3) ?
    O2 S1 O1 . . 112.6(3) ?
    O3 S1 C1 . . 107.8(4) ?
    O2 S1 C1 . . 107.2(4) ?
    O1 S1 C1 . . 101.5(4) ?
    C11 P1 C15 . . 104.1(3) ?
    C11 P1 C13 . . 103.7(4) ?
    C15 P1 C13 . . 102.5(4) ?
    C11 P1 Re1 . . 113.8(2) ?
    C15 P1 Re1 . . 115.6(3) ?
    C13 P1 Re1 . . 115.5(2) ?
    C23 P2 C21 . . 104.3(4) ?
    C23 P2 C25 . . 101.6(4) ?
    C21 P2 C25 . . 104.0(4) ?
    C23 P2 Re2 . . 115.3(3) ?
    C21 P2 Re2 . . 114.2(3) ?
    C25 P2 Re2 . . 115.9(3) ?
    C33 P3 C31 . . 104.8(4) ?
    C33 P3 C35 . . 105.1(4) ?
    C31 P3 C35 . . 101.1(3) ?
    C33 P3 Re3 . . 113.3(2) ?
    C31 P3 Re3 . . 115.3(3) ?
    C35 P3 Re3 . . 115.8(2) ?
    C43 P4 C45 . . 100.0(3) ?
    C43 P4 C41 . . 104.2(4) ?
    C45 P4 C41 . . 104.4(4) ?
    C43 P4 Re4 . . 115.6(3) ?
    C45 P4 Re4 . . 117.0(3) ?
    C41 P4 Re4 . . 113.8(3) ?
    C55 P5 C53 . . 102.8(5) ?
    C55 P5 C51 . . 105.0(6) ?
    C53 P5 C51 . . 98.4(5) ?
    C55 P5 Re5 . . 115.9(4) ?
    C53 P5 Re5 . . 116.1(3) ?
    C51 P5 Re5 . . 116.3(3) ?
    S1 O1 Re6 . . 136.5(3) ?
    C6 C1 C2 . . 118.0(9) ?
    C6 C1 S1 . . 121.1(7) ?
    C2 C1 S1 . . 120.9(8) ?
    C1 C2 C3 . . 121.2(10) ?
    C4 C3 C2 . . 120.1(10) ?
    C3 C4 C5 . . 118.9(10) ?
    C3 C4 C7 . . 120.0(9) ?
    C5 C4 C7 . . 121.1(11) ?
    C4 C5 C6 . . 120.1(11) ?
    C1 C6 C5 . . 121.7(10) ?
    C12 C11 P1 . . 116.8(6) ?
    C14 C13 P1 . . 113.7(5) ?
    C16 C15 P1 . . 115.6(6) ?
    C22 C21 P2 . . 117.0(6) ?
    C24 C23 P2 . . 115.5(5) ?
    C26 C25 P2 . . 115.4(5) ?
    C32 C31 P3 . . 116.0(6) ?
    C34 C33 P3 . . 115.7(6) ?
    C36 C35 P3 . . 117.2(5) ?
    C42 C41 P4 . . 116.5(6) ?
    C44 C43 P4 . . 116.2(5) ?
    C46 C45 P4 . . 115.5(5) ?
    C52 C51 P5 . . 117.6(8) ?
    C54 C53 P5 . . 114.8(7) ?
    C56A C55 P5 . . 119.1(12) ?
    C56B C55 P5 . . 133.1(18) ?
    O4 S2 O6 . . 112.0(4) ?
    O4 S2 O5 . . 112.8(4) ?
    O6 S2 O5 . . 112.1(5) ?
    O4 S2 C61 . . 107.5(4) ?
    O6 S2 C61 . . 105.4(4) ?
    O5 S2 C61 . . 106.5(3) ?
    C66 C61 C62 . . 117.8(7) ?
    C66 C61 S2 . . 122.5(6) ?
    C62 C61 S2 . . 119.7(6) ?
    C63 C62 C61 . . 119.9(8) ?
    C62 C63 C64 . . 122.4(9) ?
    C63 C64 C65 . . 117.5(8) ?
    C63 C64 C67 . . 121.0(9) ?
    C65 C64 C67 . . 121.5(10) ?
    C64 C65 C66 . . 120.9(9) ?
    C61 C66 C65 . . 121.6(8) ?
    Cl2S C1S Cl1S . . 114.6(7) ?
    Cl3S C2S Cl4S . . 107.5(8) ?
    Cl6S C2S Cl5S . . 108.3(8) ?
loop_
    _geom_torsion_atom_site_label_1
    _geom_torsion_atom_site_label_2
    _geom_torsion_atom_site_label_3
    _geom_torsion_atom_site_label_4
    _geom_torsion_site_symmetry_1
    _geom_torsion_site_symmetry_2
    _geom_torsion_site_symmetry_3
    _geom_torsion_site_symmetry_4
    _geom_torsion
    _geom_torsion_publ_flag
    P1 Re1 Re2 P2 . . . . -3.45(9) ?
    Se2 Re1 Re2 P2 . . . . 123.26(6) ?
    Se3 Re1 Re2 P2 . . . . -130.16(6) ?
    Se4 Re1 Re2 P2 . . . . -60.00(6) ?
    Se1 Re1 Re2 P2 . . . . 53.28(6) ?
    Re3 Re1 Re2 P2 . . . . 122.26(6) ?
    Re4 Re1 Re2 P2 . . . . 176.56(6) ?
    Re5 Re1 Re2 P2 . . . . -128.90(6) ?
    P1 Re1 Re2 Se4 . . . . 56.55(6) ?
    Se2 Re1 Re2 Se4 . . . . -176.74(3) ?
    Se3 Re1 Re2 Se4 . . . . -70.16(3) ?
    Se1 Re1 Re2 Se4 . . . . 113.28(3) ?
    Re3 Re1 Re2 Se4 . . . . -177.74(2) ?
    Re4 Re1 Re2 Se4 . . . . -123.44(2) ?
    Re5 Re1 Re2 Se4 . . . . -68.90(2) ?
    P1 Re1 Re2 Se8 . . . . 125.58(6) ?
    Se2 Re1 Re2 Se8 . . . . -107.70(3) ?
    Se3 Re1 Re2 Se8 . . . . -1.12(3) ?
    Se4 Re1 Re2 Se8 . . . . 69.03(3) ?
    Se1 Re1 Re2 Se8 . . . . -177.69(3) ?
    Re3 Re1 Re2 Se8 . . . . -108.71(2) ?
    Re4 Re1 Re2 Se8 . . . . -54.41(2) ?
    Re5 Re1 Re2 Se8 . . . . 0.13(2) ?
    P1 Re1 Re2 Se1 . . . . -56.73(6) ?
    Se2 Re1 Re2 Se1 . . . . 69.99(3) ?
    Se3 Re1 Re2 Se1 . . . . 176.57(3) ?
    Se4 Re1 Re2 Se1 . . . . -113.28(3) ?
    Re3 Re1 Re2 Se1 . . . . 68.984(19) ?
    Re4 Re1 Re2 Se1 . . . . 123.28(2) ?
    Re5 Re1 Re2 Se1 . . . . 177.82(2) ?
    P1 Re1 Re2 Se5 . . . . -127.11(6) ?
    Se2 Re1 Re2 Se5 . . . . -0.40(3) ?
    Se3 Re1 Re2 Se5 . . . . 106.18(3) ?
    Se4 Re1 Re2 Se5 . . . . 176.34(3) ?
    Se1 Re1 Re2 Se5 . . . . -70.38(3) ?
    Re3 Re1 Re2 Se5 . . . . -1.40(2) ?
    Re4 Re1 Re2 Se5 . . . . 52.90(2) ?
    Re5 Re1 Re2 Se5 . . . . 107.44(2) ?
    P1 Re1 Re2 Re3 . . . . -125.71(6) ?
    Se2 Re1 Re2 Re3 . . . . 1.00(2) ?
    Se3 Re1 Re2 Re3 . . . . 107.58(2) ?
    Se4 Re1 Re2 Re3 . . . . 177.74(2) ?
    Se1 Re1 Re2 Re3 . . . . -68.984(19) ?
    Re4 Re1 Re2 Re3 . . . . 54.299(11) ?
    Re5 Re1 Re2 Re3 . . . . 108.838(12) ?
    P1 Re1 Re2 Re6 . . . . 179.48(6) ?
    Se2 Re1 Re2 Re6 . . . . -53.80(2) ?
    Se3 Re1 Re2 Re6 . . . . 52.78(2) ?
    Se4 Re1 Re2 Re6 . . . . 122.93(2) ?
    Se1 Re1 Re2 Re6 . . . . -123.79(2) ?
    Re3 Re1 Re2 Re6 . . . . -54.805(11) ?
    Re4 Re1 Re2 Re6 . . . . -0.506(11) ?
    Re5 Re1 Re2 Re6 . . . . 54.033(11) ?
    P1 Re1 Re2 Re5 . . . . 125.45(6) ?
    Se2 Re1 Re2 Re5 . . . . -107.83(2) ?
    Se3 Re1 Re2 Re5 . . . . -1.255(19) ?
    Se4 Re1 Re2 Re5 . . . . 68.90(2) ?
    Se1 Re1 Re2 Re5 . . . . -177.82(2) ?
    Re3 Re1 Re2 Re5 . . . . -108.838(12) ?
    Re4 Re1 Re2 Re5 . . . . -54.539(11) ?
    P2 Re2 Re3 P3 . . . . 1.69(9) ?
    Se4 Re2 Re3 P3 . . . . 126.47(7) ?
    Se8 Re2 Re3 P3 . . . . -127.48(7) ?
    Se1 Re2 Re3 P3 . . . . 54.96(7) ?
    Se5 Re2 Re3 P3 . . . . -57.17(7) ?
    Re6 Re2 Re3 P3 . . . . -126.26(7) ?
    Re1 Re2 Re3 P3 . . . . 124.26(7) ?
    Re5 Re2 Re3 P3 . . . . 179.47(7) ?
    P2 Re2 Re3 Se6 . . . . 128.73(6) ?
    Se4 Re2 Re3 Se6 . . . . -106.50(3) ?
    Se8 Re2 Re3 Se6 . . . . -0.45(3) ?
    Se1 Re2 Re3 Se6 . . . . -178.00(3) ?
    Se5 Re2 Re3 Se6 . . . . 69.86(3) ?
    Re6 Re2 Re3 Se6 . . . . 0.775(19) ?
    Re1 Re2 Re3 Se6 . . . . -108.70(2) ?
    Re5 Re2 Re3 Se6 . . . . -53.50(2) ?
    P2 Re2 Re3 Se1 . . . . -53.27(6) ?
    Se4 Re2 Re3 Se1 . . . . 71.51(3) ?
    Se8 Re2 Re3 Se1 . . . . 177.56(3) ?
    Se5 Re2 Re3 Se1 . . . . -112.14(3) ?
    Re6 Re2 Re3 Se1 . . . . 178.78(2) ?
    Re1 Re2 Re3 Se1 . . . . 69.300(19) ?
    Re5 Re2 Re3 Se1 . . . . 124.50(2) ?
    P2 Re2 Re3 Se2 . . . . -123.58(6) ?
    Se4 Re2 Re3 Se2 . . . . 1.20(3) ?
    Se8 Re2 Re3 Se2 . . . . 107.25(3) ?
    Se1 Re2 Re3 Se2 . . . . -70.31(3) ?
    Se5 Re2 Re3 Se2 . . . . 177.56(3) ?
    Re6 Re2 Re3 Se2 . . . . 108.47(2) ?
    Re1 Re2 Re3 Se2 . . . . -1.01(2) ?
    Re5 Re2 Re3 Se2 . . . . 54.19(2) ?
    P2 Re2 Re3 Se5 . . . . 58.87(6) ?
    Se4 Re2 Re3 Se5 . . . . -176.36(3) ?
    Se8 Re2 Re3 Se5 . . . . -70.31(3) ?
    Se1 Re2 Re3 Se5 . . . . 112.14(3) ?
    Re6 Re2 Re3 Se5 . . . . -69.08(2) ?
    Re1 Re2 Re3 Se5 . . . . -178.56(2) ?
    Re5 Re2 Re3 Se5 . . . . -123.36(2) ?
    P2 Re2 Re3 Re4 . . . . -177.35(6) ?
    Se4 Re2 Re3 Re4 . . . . -52.57(2) ?
    Se8 Re2 Re3 Re4 . . . . 53.47(2) ?
    Se1 Re2 Re3 Re4 . . . . -124.08(2) ?
    Se5 Re2 Re3 Re4 . . . . 123.78(2) ?
    Re6 Re2 Re3 Re4 . . . . 54.698(11) ?
    Re1 Re2 Re3 Re4 . . . . -54.782(11) ?
    Re5 Re2 Re3 Re4 . . . . 0.419(11) ?
    P2 Re2 Re3 Re6 . . . . 127.95(6) ?
    Se4 Re2 Re3 Re6 . . . . -107.27(2) ?
    Se8 Re2 Re3 Re6 . . . . -1.22(2) ?
    Se1 Re2 Re3 Re6 . . . . -178.78(2) ?
    Se5 Re2 Re3 Re6 . . . . 69.08(2) ?
    Re1 Re2 Re3 Re6 . . . . -109.479(12) ?
    Re5 Re2 Re3 Re6 . . . . -54.279(11) ?
    P2 Re2 Re3 Re1 . . . . -122.57(6) ?
    Se4 Re2 Re3 Re1 . . . . 2.21(2) ?
    Se8 Re2 Re3 Re1 . . . . 108.26(2) ?
    Se1 Re2 Re3 Re1 . . . . -69.300(19) ?
    Se5 Re2 Re3 Re1 . . . . 178.56(2) ?
    Re6 Re2 Re3 Re1 . . . . 109.479(12) ?
    Re5 Re2 Re3 Re1 . . . . 55.200(11) ?
    P1 Re1 Re3 P3 . . . . -2.98(9) ?
    Se2 Re1 Re3 P3 . . . . 53.63(6) ?
    Se3 Re1 Re3 P3 . . . . 124.11(6) ?
    Se4 Re1 Re3 P3 . . . . -129.58(6) ?
    Se1 Re1 Re3 P3 . . . . -58.06(6) ?
    Re2 Re1 Re3 P3 . . . . -127.41(6) ?
    Re4 Re1 Re3 P3 . . . . 122.86(6) ?
    Re5 Re1 Re3 P3 . . . . 177.40(6) ?
    P1 Re1 Re3 Se6 . . . . -127.67(6) ?
    Se2 Re1 Re3 Se6 . . . . -71.05(3) ?
    Se3 Re1 Re3 Se6 . . . . -0.57(3) ?
    Se4 Re1 Re3 Se6 . . . . 105.73(3) ?
    Se1 Re1 Re3 Se6 . . . . 177.25(3) ?
    Re2 Re1 Re3 Se6 . . . . 107.90(2) ?
    Re4 Re1 Re3 Se6 . . . . -1.83(2) ?
    Re5 Re1 Re3 Se6 . . . . 52.71(2) ?
    P1 Re1 Re3 Se1 . . . . 55.08(6) ?
    Se2 Re1 Re3 Se1 . . . . 111.69(3) ?
    Se3 Re1 Re3 Se1 . . . . -177.83(3) ?
    Se4 Re1 Re3 Se1 . . . . -71.52(3) ?
    Re2 Re1 Re3 Se1 . . . . -69.35(2) ?
    Re4 Re1 Re3 Se1 . . . . -179.08(2) ?
    Re5 Re1 Re3 Se1 . . . . -124.54(2) ?
    P1 Re1 Re3 Se2 . . . . -56.62(6) ?
    Se3 Re1 Re3 Se2 . . . . 70.48(3) ?
    Se4 Re1 Re3 Se2 . . . . 176.79(3) ?
    Se1 Re1 Re3 Se2 . . . . -111.69(3) ?
    Re2 Re1 Re3 Se2 . . . . 178.96(2) ?
    Re4 Re1 Re3 Se2 . . . . 69.23(2) ?
    Re5 Re1 Re3 Se2 . . . . 123.76(2) ?
    P1 Re1 Re3 Se5 . . . . 125.82(6) ?
    Se2 Re1 Re3 Se5 . . . . -177.57(3) ?
    Se3 Re1 Re3 Se5 . . . . -107.09(3) ?
    Se4 Re1 Re3 Se5 . . . . -0.78(3) ?
    Se1 Re1 Re3 Se5 . . . . 70.74(3) ?
    Re2 Re1 Re3 Se5 . . . . 1.39(2) ?
    Re4 Re1 Re3 Se5 . . . . -108.34(2) ?
    Re5 Re1 Re3 Se5 . . . . -53.80(2) ?
    P1 Re1 Re3 Re2 . . . . 124.43(6) ?
    Se2 Re1 Re3 Re2 . . . . -178.96(2) ?
    Se3 Re1 Re3 Re2 . . . . -108.48(2) ?
    Se4 Re1 Re3 Re2 . . . . -2.17(2) ?
    Se1 Re1 Re3 Re2 . . . . 69.35(2) ?
    Re4 Re1 Re3 Re2 . . . . -109.732(13) ?
    Re5 Re1 Re3 Re2 . . . . -55.193(11) ?
    P1 Re1 Re3 Re4 . . . . -125.84(6) ?
    Se2 Re1 Re3 Re4 . . . . -69.23(2) ?
    Se3 Re1 Re3 Re4 . . . . 1.25(2) ?
    Se4 Re1 Re3 Re4 . . . . 107.56(2) ?
    Se1 Re1 Re3 Re4 . . . . 179.08(2) ?
    Re2 Re1 Re3 Re4 . . . . 109.732(13) ?
    Re5 Re1 Re3 Re4 . . . . 54.539(11) ?
    P1 Re1 Re3 Re6 . . . . 179.12(6) ?
    Se2 Re1 Re3 Re6 . . . . -124.26(2) ?
    Se3 Re1 Re3 Re6 . . . . -53.78(2) ?
    Se4 Re1 Re3 Re6 . . . . 52.52(2) ?
    Se1 Re1 Re3 Re6 . . . . 124.05(2) ?
    Re2 Re1 Re3 Re6 . . . . 54.697(11) ?
    Re4 Re1 Re3 Re6 . . . . -55.035(12) ?
    Re5 Re1 Re3 Re6 . . . . -0.496(11) ?
    P3 Re3 Re4 P4 . . . . 1.52(9) ?
    Se6 Re3 Re4 P4 . . . . -55.75(6) ?
    Se1 Re3 Re4 P4 . . . . 127.02(6) ?
    Se2 Re3 Re4 P4 . . . . 57.19(6) ?
    Se5 Re3 Re4 P4 . . . . -125.69(6) ?
    Re2 Re3 Re4 P4 . . . . -179.38(6) ?
    Re6 Re3 Re4 P4 . . . . -124.81(6) ?
    Re1 Re3 Re4 P4 . . . . 126.12(6) ?
    P3 Re3 Re4 Se7 . . . . 126.89(6) ?
    Se6 Re3 Re4 Se7 . . . . 69.62(3) ?
    Se1 Re3 Re4 Se7 . . . . -107.62(3) ?
    Se2 Re3 Re4 Se7 . . . . -177.44(3) ?
    Se5 Re3 Re4 Se7 . . . . -0.32(3) ?
    Re2 Re3 Re4 Se7 . . . . -54.01(2) ?
    Re6 Re3 Re4 Se7 . . . . 0.559(19) ?
    Re1 Re3 Re4 Se7 . . . . -108.51(2) ?
    P3 Re3 Re4 Se2 . . . . -55.67(6) ?
    Se6 Re3 Re4 Se2 . . . . -112.94(3) ?
    Se1 Re3 Re4 Se2 . . . . 69.82(3) ?
    Se5 Re3 Re4 Se2 . . . . 177.12(3) ?
    Re2 Re3 Re4 Se2 . . . . 123.43(2) ?
    Re6 Re3 Re4 Se2 . . . . 178.00(2) ?
    Re1 Re3 Re4 Se2 . . . . 68.933(19) ?
    P3 Re3 Re4 Se6 . . . . 57.27(6) ?
    Se1 Re3 Re4 Se6 . . . . -177.23(3) ?
    Se2 Re3 Re4 Se6 . . . . 112.94(3) ?
    Se5 Re3 Re4 Se6 . . . . -69.93(3) ?
    Re2 Re3 Re4 Se6 . . . . -123.62(2) ?
    Re6 Re3 Re4 Se6 . . . . -69.06(2) ?
    Re1 Re3 Re4 Se6 . . . . -178.13(2) ?
    P3 Re3 Re4 Se3 . . . . -125.86(6) ?
    Se6 Re3 Re4 Se3 . . . . 176.87(3) ?
    Se1 Re3 Re4 Se3 . . . . -0.36(3) ?
    Se2 Re3 Re4 Se3 . . . . -70.19(3) ?
    Se5 Re3 Re4 Se3 . . . . 106.94(3) ?
    Re2 Re3 Re4 Se3 . . . . 53.25(2) ?
    Re6 Re3 Re4 Se3 . . . . 107.81(2) ?
    Re1 Re3 Re4 Se3 . . . . -1.26(2) ?
    P3 Re3 Re4 Re5 . . . . -179.52(6) ?
    Se6 Re3 Re4 Re5 . . . . 123.20(2) ?
    Se1 Re3 Re4 Re5 . . . . -54.03(2) ?
    Se2 Re3 Re4 Re5 . . . . -123.85(2) ?
    Se5 Re3 Re4 Re5 . . . . 53.27(2) ?
    Re2 Re3 Re4 Re5 . . . . -0.420(11) ?
    Re6 Re3 Re4 Re5 . . . . 54.145(11) ?
    Re1 Re3 Re4 Re5 . . . . -54.922(11) ?
    P3 Re3 Re4 Re6 . . . . 126.33(6) ?
    Se6 Re3 Re4 Re6 . . . . 69.06(2) ?
    Se1 Re3 Re4 Re6 . . . . -108.18(2) ?
    Se2 Re3 Re4 Re6 . . . . -178.00(2) ?
    Se5 Re3 Re4 Re6 . . . . -0.88(2) ?
    Re2 Re3 Re4 Re6 . . . . -54.566(11) ?
    Re1 Re3 Re4 Re6 . . . . -109.067(12) ?
    P3 Re3 Re4 Re1 . . . . -124.60(6) ?
    Se6 Re3 Re4 Re1 . . . . 178.13(2) ?
    Se1 Re3 Re4 Re1 . . . . 0.89(2) ?
    Se2 Re3 Re4 Re1 . . . . -68.933(19) ?
    Se5 Re3 Re4 Re1 . . . . 108.19(2) ?
    Re2 Re3 Re4 Re1 . . . . 54.501(11) ?
    Re6 Re3 Re4 Re1 . . . . 109.067(12) ?
    P1 Re1 Re4 P4 . . . . 0.72(9) ?
    Se2 Re1 Re4 P4 . . . . -55.59(6) ?
    Se3 Re1 Re4 P4 . . . . 56.44(6) ?
    Se4 Re1 Re4 P4 . . . . 127.44(6) ?
    Se1 Re1 Re4 P4 . . . . -125.74(6) ?
    Re2 Re1 Re4 P4 . . . . -179.29(6) ?
    Re3 Re1 Re4 P4 . . . . -124.86(6) ?
    Re5 Re1 Re4 P4 . . . . 125.78(6) ?
    P1 Re1 Re4 Se7 . . . . -126.31(6) ?
    Se2 Re1 Re4 Se7 . . . . 177.39(3) ?
    Se3 Re1 Re4 Se7 . . . . -70.59(3) ?
    Se4 Re1 Re4 Se7 . . . . 0.41(3) ?
    Se1 Re1 Re4 Se7 . . . . 107.23(3) ?
    Re2 Re1 Re4 Se7 . . . . 53.68(2) ?
    Re3 Re1 Re4 Se7 . . . . 108.11(2) ?
    Re5 Re1 Re4 Se7 . . . . -1.253(19) ?
    P1 Re1 Re4 Se2 . . . . 56.31(6) ?
    Se3 Re1 Re4 Se2 . . . . 112.03(3) ?
    Se4 Re1 Re4 Se2 . . . . -176.97(3) ?
    Se1 Re1 Re4 Se2 . . . . -70.15(3) ?
    Re2 Re1 Re4 Se2 . . . . -123.71(2) ?
    Re3 Re1 Re4 Se2 . . . . -69.272(19) ?
    Re5 Re1 Re4 Se2 . . . . -178.64(2) ?
    P1 Re1 Re4 Se6 . . . . 127.39(6) ?
    Se2 Re1 Re4 Se6 . . . . 71.08(3) ?
    Se3 Re1 Re4 Se6 . . . . -176.89(3) ?
    Se4 Re1 Re4 Se6 . . . . -105.89(3) ?
    Se1 Re1 Re4 Se6 . . . . 0.93(3) ?
    Re2 Re1 Re4 Se6 . . . . -52.62(2) ?
    Re3 Re1 Re4 Se6 . . . . 1.81(2) ?
    Re5 Re1 Re4 Se6 . . . . -107.56(2) ?
    P1 Re1 Re4 Se3 . . . . -55.72(6) ?
    Se2 Re1 Re4 Se3 . . . . -112.03(3) ?
    Se4 Re1 Re4 Se3 . . . . 71.00(3) ?
    Se1 Re1 Re4 Se3 . . . . 177.82(3) ?
    Re2 Re1 Re4 Se3 . . . . 124.27(2) ?
    Re3 Re1 Re4 Se3 . . . . 178.70(2) ?
    Re5 Re1 Re4 Se3 . . . . 69.33(2) ?
    P1 Re1 Re4 Re3 . . . . 125.58(6) ?
    Se2 Re1 Re4 Re3 . . . . 69.272(19) ?
    Se3 Re1 Re4 Re3 . . . . -178.70(2) ?
    Se4 Re1 Re4 Re3 . . . . -107.70(2) ?
    Se1 Re1 Re4 Re3 . . . . -0.88(2) ?
    Re2 Re1 Re4 Re3 . . . . -54.436(10) ?
    Re5 Re1 Re4 Re3 . . . . -109.367(12) ?
    P1 Re1 Re4 Re5 . . . . -125.05(6) ?
    Se2 Re1 Re4 Re5 . . . . 178.64(2) ?
    Se3 Re1 Re4 Re5 . . . . -69.33(2) ?
    Se4 Re1 Re4 Re5 . . . . 1.66(2) ?
    Se1 Re1 Re4 Re5 . . . . 108.49(2) ?
    Re2 Re1 Re4 Re5 . . . . 54.931(11) ?
    Re3 Re1 Re4 Re5 . . . . 109.367(12) ?
    P1 Re1 Re4 Re6 . . . . -179.48(6) ?
    Se2 Re1 Re4 Re6 . . . . 124.21(2) ?
    Se3 Re1 Re4 Re6 . . . . -123.76(2) ?
    Se4 Re1 Re4 Re6 . . . . -52.76(2) ?
    Se1 Re1 Re4 Re6 . . . . 54.06(2) ?
    Re2 Re1 Re4 Re6 . . . . 0.504(11) ?
    Re3 Re1 Re4 Re6 . . . . 54.941(10) ?
    Re5 Re1 Re4 Re6 . . . . -54.427(11) ?
    P4 Re4 Re5 P5 . . . . 2.96(9) ?
    Se7 Re4 Re5 P5 . . . . -52.19(7) ?
    Se2 Re4 Re5 P5 . . . . 130.42(7) ?
    Se6 Re4 Re5 P5 . . . . -122.43(7) ?
    Se3 Re4 Re5 P5 . . . . 60.21(7) ?
    Re3 Re4 Re5 P5 . . . . -175.98(7) ?
    Re6 Re4 Re5 P5 . . . . -121.49(7) ?
    Re1 Re4 Re5 P5 . . . . 129.10(7) ?
    P4 Re4 Re5 Se4 . . . . -127.82(6) ?
    Se7 Re4 Re5 Se4 . . . . 177.03(3) ?
    Se2 Re4 Re5 Se4 . . . . -0.36(3) ?
    Se6 Re4 Re5 Se4 . . . . 106.79(3) ?
    Se3 Re4 Re5 Se4 . . . . -70.58(3) ?
    Re3 Re4 Re5 Se4 . . . . 53.24(2) ?
    Re6 Re4 Re5 Se4 . . . . 107.72(2) ?
    Re1 Re4 Re5 Se4 . . . . -1.68(2) ?
    P4 Re4 Re5 Se7 . . . . 55.15(6) ?
    Se2 Re4 Re5 Se7 . . . . -177.39(3) ?
    Se6 Re4 Re5 Se7 . . . . -70.24(3) ?
    Se3 Re4 Re5 Se7 . . . . 112.40(3) ?
    Re3 Re4 Re5 Se7 . . . . -123.79(2) ?
    Re6 Re4 Re5 Se7 . . . . -69.304(19) ?
    Re1 Re4 Re5 Se7 . . . . -178.71(2) ?
    P4 Re4 Re5 Se8 . . . . 126.55(6) ?
    Se7 Re4 Re5 Se8 . . . . 71.40(3) ?
    Se2 Re4 Re5 Se8 . . . . -106.00(3) ?
    Se6 Re4 Re5 Se8 . . . . 1.16(3) ?
    Se3 Re4 Re5 Se8 . . . . -176.21(3) ?
    Re3 Re4 Re5 Se8 . . . . -52.39(2) ?
    Re6 Re4 Re5 Se8 . . . . 2.09(2) ?
    Re1 Re4 Re5 Se8 . . . . -107.31(2) ?
    P4 Re4 Re5 Se3 . . . . -57.25(6) ?
    Se7 Re4 Re5 Se3 . . . . -112.40(3) ?
    Se2 Re4 Re5 Se3 . . . . 70.21(3) ?
    Se6 Re4 Re5 Se3 . . . . 177.37(3) ?
    Re3 Re4 Re5 Se3 . . . . 123.81(2) ?
    Re6 Re4 Re5 Se3 . . . . 178.30(2) ?
    Re1 Re4 Re5 Se3 . . . . 68.89(2) ?
    P4 Re4 Re5 Re6 . . . . 124.45(6) ?
    Se7 Re4 Re5 Re6 . . . . 69.304(19) ?
    Se2 Re4 Re5 Re6 . . . . -108.09(2) ?
    Se6 Re4 Re5 Re6 . . . . -0.93(2) ?
    Se3 Re4 Re5 Re6 . . . . -178.30(2) ?
    Re3 Re4 Re5 Re6 . . . . -54.488(11) ?
    Re1 Re4 Re5 Re6 . . . . -109.405(12) ?
    P4 Re4 Re5 Re2 . . . . 179.36(6) ?
    Se7 Re4 Re5 Re2 . . . . 124.21(2) ?
    Se2 Re4 Re5 Re2 . . . . -53.18(2) ?
    Se6 Re4 Re5 Re2 . . . . 53.97(2) ?
    Se3 Re4 Re5 Re2 . . . . -123.39(2) ?
    Re3 Re4 Re5 Re2 . . . . 0.418(11) ?
    Re6 Re4 Re5 Re2 . . . . 54.906(11) ?
    Re1 Re4 Re5 Re2 . . . . -54.499(11) ?
    P4 Re4 Re5 Re1 . . . . -126.14(6) ?
    Se7 Re4 Re5 Re1 . . . . 178.71(2) ?
    Se2 Re4 Re5 Re1 . . . . 1.316(19) ?
    Se6 Re4 Re5 Re1 . . . . 108.47(2) ?
    Se3 Re4 Re5 Re1 . . . . -68.89(2) ?
    Re3 Re4 Re5 Re1 . . . . 54.917(11) ?
    Re6 Re4 Re5 Re1 . . . . 109.405(12) ?
    P2 Re2 Re5 P5 . . . . -6.63(10) ?
    Se4 Re2 Re5 P5 . . . . -59.38(8) ?
    Se8 Re2 Re5 P5 . . . . 51.26(8) ?
    Se1 Re2 Re5 P5 . . . . -131.00(7) ?
    Se5 Re2 Re5 P5 . . . . 122.04(8) ?
    Re3 Re2 Re5 P5 . . . . 175.80(7) ?
    Re6 Re2 Re5 P5 . . . . 121.05(7) ?
    Re1 Re2 Re5 P5 . . . . -128.88(7) ?
    P2 Re2 Re5 Se4 . . . . 52.75(7) ?
    Se8 Re2 Re5 Se4 . . . . 110.64(3) ?
    Se1 Re2 Re5 Se4 . . . . -71.61(3) ?
    Se5 Re2 Re5 Se4 . . . . -178.58(3) ?
    Re3 Re2 Re5 Se4 . . . . -124.82(2) ?
    Re6 Re2 Re5 Se4 . . . . -179.57(2) ?
    Re1 Re2 Re5 Se4 . . . . -69.49(2) ?
    P2 Re2 Re5 Se7 . . . . -129.61(7) ?
    Se4 Re2 Re5 Se7 . . . . 177.64(3) ?
    Se8 Re2 Re5 Se7 . . . . -71.72(3) ?
    Se1 Re2 Re5 Se7 . . . . 106.03(3) ?
    Se5 Re2 Re5 Se7 . . . . -0.94(3) ?
    Re3 Re2 Re5 Se7 . . . . 52.82(2) ?
    Re6 Re2 Re5 Se7 . . . . -1.93(2) ?
    Re1 Re2 Re5 Se7 . . . . 108.15(2) ?
    P2 Re2 Re5 Se8 . . . . -57.89(7) ?
    Se4 Re2 Re5 Se8 . . . . -110.64(3) ?
    Se1 Re2 Re5 Se8 . . . . 177.74(3) ?
    Se5 Re2 Re5 Se8 . . . . 70.78(3) ?
    Re3 Re2 Re5 Se8 . . . . 124.54(2) ?
    Re6 Re2 Re5 Se8 . . . . 69.79(2) ?
    Re1 Re2 Re5 Se8 . . . . 179.86(2) ?
    P2 Re2 Re5 Se3 . . . . 123.49(7) ?
    Se4 Re2 Re5 Se3 . . . . 70.74(3) ?
    Se8 Re2 Re5 Se3 . . . . -178.62(3) ?
    Se1 Re2 Re5 Se3 . . . . -0.88(3) ?
    Se5 Re2 Re5 Se3 . . . . -107.84(3) ?
    Re3 Re2 Re5 Se3 . . . . -54.08(2) ?
    Re6 Re2 Re5 Se3 . . . . -108.83(2) ?
    Re1 Re2 Re5 Se3 . . . . 1.245(19) ?
    P2 Re2 Re5 Re6 . . . . -127.68(7) ?
    Se4 Re2 Re5 Re6 . . . . 179.57(2) ?
    Se8 Re2 Re5 Re6 . . . . -69.79(2) ?
    Se1 Re2 Re5 Re6 . . . . 107.96(2) ?
    Se5 Re2 Re5 Re6 . . . . 0.99(2) ?
    Re3 Re2 Re5 Re6 . . . . 54.752(11) ?
    Re1 Re2 Re5 Re6 . . . . 110.077(12) ?
    P2 Re2 Re5 Re4 . . . . 177.15(7) ?
    Se4 Re2 Re5 Re4 . . . . 124.40(2) ?
    Se8 Re2 Re5 Re4 . . . . -124.96(2) ?
    Se1 Re2 Re5 Re4 . . . . 52.79(2) ?
    Se5 Re2 Re5 Re4 . . . . -54.18(2) ?
    Re3 Re2 Re5 Re4 . . . . -0.418(11) ?
    Re6 Re2 Re5 Re4 . . . . -55.170(11) ?
    Re1 Re2 Re5 Re4 . . . . 54.907(11) ?
    P2 Re2 Re5 Re1 . . . . 122.24(7) ?
    Se4 Re2 Re5 Re1 . . . . 69.49(2) ?
    Se8 Re2 Re5 Re1 . . . . -179.86(2) ?
    Se1 Re2 Re5 Re1 . . . . -2.120(19) ?
    Se5 Re2 Re5 Re1 . . . . -109.08(2) ?
    Re3 Re2 Re5 Re1 . . . . -55.325(11) ?
    Re6 Re2 Re5 Re1 . . . . -110.077(12) ?
    P1 Re1 Re5 P5 . . . . 2.47(10) ?
    Se2 Re1 Re5 P5 . . . . -124.73(7) ?
    Se3 Re1 Re5 P5 . . . . -54.08(7) ?
    Se4 Re1 Re5 P5 . . . . 58.31(7) ?
    Se1 Re1 Re5 P5 . . . . 129.32(7) ?
    Re2 Re1 Re5 P5 . . . . 127.21(7) ?
    Re3 Re1 Re5 P5 . . . . -177.91(7) ?
    Re4 Re1 Re5 P5 . . . . -123.42(7) ?
    P1 Re1 Re5 Se4 . . . . -55.84(6) ?
    Se2 Re1 Re5 Se4 . . . . 176.96(3) ?
    Se3 Re1 Re5 Se4 . . . . -112.39(3) ?
    Se1 Re1 Re5 Se4 . . . . 71.01(3) ?
    Re2 Re1 Re5 Se4 . . . . 68.90(2) ?
    Re3 Re1 Re5 Se4 . . . . 123.78(2) ?
    Re4 Re1 Re5 Se4 . . . . 178.27(2) ?
    P1 Re1 Re5 Se7 . . . . 127.15(6) ?
    Se2 Re1 Re5 Se7 . . . . -0.06(3) ?
    Se3 Re1 Re5 Se7 . . . . 70.59(3) ?
    Se4 Re1 Re5 Se7 . . . . -177.02(3) ?
    Se1 Re1 Re5 Se7 . . . . -106.00(3) ?
    Re2 Re1 Re5 Se7 . . . . -108.11(2) ?
    Re3 Re1 Re5 Se7 . . . . -53.23(2) ?
    Re4 Re1 Re5 Se7 . . . . 1.251(19) ?
    P1 Re1 Re5 Se8 . . . . -124.87(6) ?
    Se2 Re1 Re5 Se8 . . . . 107.92(3) ?
    Se3 Re1 Re5 Se8 . . . . 178.58(3) ?
    Se4 Re1 Re5 Se8 . . . . -69.04(3) ?
    Se1 Re1 Re5 Se8 . . . . 1.98(3) ?
    Re2 Re1 Re5 Se8 . . . . -0.13(2) ?
    Re3 Re1 Re5 Se8 . . . . 54.75(2) ?
    Re4 Re1 Re5 Se8 . . . . 109.23(2) ?
    P1 Re1 Re5 Se3 . . . . 56.55(6) ?
    Se2 Re1 Re5 Se3 . . . . -70.65(3) ?
    Se4 Re1 Re5 Se3 . . . . 112.39(3) ?
    Se1 Re1 Re5 Se3 . . . . -176.60(3) ?
    Re2 Re1 Re5 Se3 . . . . -178.71(2) ?
    Re3 Re1 Re5 Se3 . . . . -123.83(2) ?
    Re4 Re1 Re5 Se3 . . . . -69.344(19) ?
    P1 Re1 Re5 Re6 . . . . -179.12(6) ?
    Se2 Re1 Re5 Re6 . . . . 53.67(2) ?
    Se3 Re1 Re5 Re6 . . . . 124.33(2) ?
    Se4 Re1 Re5 Re6 . . . . -123.29(2) ?
    Se1 Re1 Re5 Re6 . . . . -52.27(2) ?
    Re2 Re1 Re5 Re6 . . . . -54.381(10) ?
    Re3 Re1 Re5 Re6 . . . . 0.499(11) ?
    Re4 Re1 Re5 Re6 . . . . 54.981(11) ?
    P1 Re1 Re5 Re4 . . . . 125.89(6) ?
    Se2 Re1 Re5 Re4 . . . . -1.309(19) ?
    Se3 Re1 Re5 Re4 . . . . 69.344(19) ?
    Se4 Re1 Re5 Re4 . . . . -178.27(2) ?
    Se1 Re1 Re5 Re4 . . . . -107.25(2) ?
    Re2 Re1 Re5 Re4 . . . . -109.362(13) ?
    Re3 Re1 Re5 Re4 . . . . -54.483(11) ?
    P1 Re1 Re5 Re2 . . . . -124.74(6) ?
    Se2 Re1 Re5 Re2 . . . . 108.05(2) ?
    Se3 Re1 Re5 Re2 . . . . 178.71(2) ?
    Se4 Re1 Re5 Re2 . . . . -68.90(2) ?
    Se1 Re1 Re5 Re2 . . . . 2.110(19) ?
    Re3 Re1 Re5 Re2 . . . . 54.879(10) ?
    Re4 Re1 Re5 Re2 . . . . 109.362(13) ?
    P5 Re5 Re6 O1 . . . . -3.6(2) ?
    Se4 Re5 Re6 O1 . . . . 124.1(2) ?
    Se7 Re5 Re6 O1 . . . . -58.3(2) ?
    Se8 Re5 Re6 O1 . . . . 54.9(2) ?
    Se3 Re5 Re6 O1 . . . . -128.9(2) ?
    Re4 Re5 Re6 O1 . . . . -127.3(2) ?
    Re2 Re5 Re6 O1 . . . . 123.7(2) ?
    Re1 Re5 Re6 O1 . . . . 177.9(2) ?
    P5 Re5 Re6 Se6 . . . . 124.61(7) ?
    Se4 Re5 Re6 Se6 . . . . -107.67(3) ?
    Se7 Re5 Re6 Se6 . . . . 69.93(3) ?
    Se8 Re5 Re6 Se6 . . . . -176.92(3) ?
    Se3 Re5 Re6 Se6 . . . . -0.71(3) ?
    Re4 Re5 Re6 Se6 . . . . 0.94(2) ?
    Re2 Re5 Re6 Se6 . . . . -108.08(2) ?
    Re1 Re5 Re6 Se6 . . . . -53.94(2) ?
    P5 Re5 Re6 Se7 . . . . 54.68(7) ?
    Se4 Re5 Re6 Se7 . . . . -177.60(3) ?
    Se8 Re5 Re6 Se7 . . . . 113.15(3) ?
    Se3 Re5 Re6 Se7 . . . . -70.64(3) ?
    Re4 Re5 Re6 Se7 . . . . -68.99(2) ?
    Re2 Re5 Re6 Se7 . . . . -178.01(2) ?
    Re1 Re5 Re6 Se7 . . . . -123.87(2) ?
    P5 Re5 Re6 Se5 . . . . -128.31(7) ?
    Se4 Re5 Re6 Se5 . . . . -0.59(3) ?
    Se7 Re5 Re6 Se5 . . . . 177.01(3) ?
    Se8 Re5 Re6 Se5 . . . . -69.84(3) ?
    Se3 Re5 Re6 Se5 . . . . 106.37(3) ?
    Re4 Re5 Re6 Se5 . . . . 108.02(2) ?
    Re2 Re5 Re6 Se5 . . . . -1.01(2) ?
    Re1 Re5 Re6 Se5 . . . . 53.14(2) ?
    P5 Re5 Re6 Se8 . . . . -58.47(7) ?
    Se4 Re5 Re6 Se8 . . . . 69.24(3) ?
    Se7 Re5 Re6 Se8 . . . . -113.15(3) ?
    Se3 Re5 Re6 Se8 . . . . 176.21(3) ?
    Re4 Re5 Re6 Se8 . . . . 177.86(2) ?
    Re2 Re5 Re6 Se8 . . . . 68.83(2) ?
    Re1 Re5 Re6 Se8 . . . . 122.97(2) ?
    P5 Re5 Re6 Re2 . . . . -127.31(7) ?
    Se4 Re5 Re6 Re2 . . . . 0.41(2) ?
    Se7 Re5 Re6 Re2 . . . . 178.01(2) ?
    Se8 Re5 Re6 Re2 . . . . -68.83(2) ?
    Se3 Re5 Re6 Re2 . . . . 107.37(2) ?
    Re4 Re5 Re6 Re2 . . . . 109.027(13) ?
    Re1 Re5 Re6 Re2 . . . . 54.142(12) ?
    P5 Re5 Re6 Re3 . . . . 178.05(6) ?
    Se4 Re5 Re6 Re3 . . . . -54.23(2) ?
    Se7 Re5 Re6 Re3 . . . . 123.37(2) ?
    Se8 Re5 Re6 Re3 . . . . -123.47(2) ?
    Se3 Re5 Re6 Re3 . . . . 52.73(2) ?
    Re4 Re5 Re6 Re3 . . . . 54.385(11) ?
    Re2 Re5 Re6 Re3 . . . . -54.643(12) ?
    Re1 Re5 Re6 Re3 . . . . -0.501(12) ?
    P5 Re5 Re6 Re4 . . . . 123.67(7) ?
    Se4 Re5 Re6 Re4 . . . . -108.62(2) ?
    Se7 Re5 Re6 Re4 . . . . 68.99(2) ?
    Se8 Re5 Re6 Re4 . . . . -177.86(2) ?
    Se3 Re5 Re6 Re4 . . . . -1.65(2) ?
    Re2 Re5 Re6 Re4 . . . . -109.028(13) ?
    Re1 Re5 Re6 Re4 . . . . -54.886(10) ?
    P2 Re2 Re6 O1 . . . . -0.02(19) ?
    Se4 Re2 Re6 O1 . . . . -129.01(17) ?
    Se8 Re2 Re6 O1 . . . . -59.43(17) ?
    Se1 Re2 Re6 O1 . . . . 123.01(17) ?
    Se5 Re2 Re6 O1 . . . . 52.44(17) ?
    Re3 Re2 Re6 O1 . . . . 121.82(17) ?
    Re1 Re2 Re6 O1 . . . . 176.83(17) ?
    Re5 Re2 Re6 O1 . . . . -128.59(17) ?
    P2 Re2 Re6 Se6 . . . . -122.62(7) ?
    Se4 Re2 Re6 Se6 . . . . 108.40(3) ?
    Se8 Re2 Re6 Se6 . . . . 177.97(3) ?
    Se1 Re2 Re6 Se6 . . . . 0.41(3) ?
    Se5 Re2 Re6 Se6 . . . . -70.16(3) ?
    Re3 Re2 Re6 Se6 . . . . -0.773(19) ?
    Re1 Re2 Re6 Se6 . . . . 54.23(2) ?
    Re5 Re2 Re6 Se6 . . . . 108.81(2) ?
    P2 Re2 Re6 Se7 . . . . 130.52(7) ?
    Se4 Re2 Re6 Se7 . . . . 1.53(3) ?
    Se8 Re2 Re6 Se7 . . . . 71.10(3) ?
    Se1 Re2 Re6 Se7 . . . . -106.46(3) ?
    Se5 Re2 Re6 Se7 . . . . -177.03(3) ?
    Re3 Re2 Re6 Se7 . . . . -107.64(2) ?
    Re1 Re2 Re6 Se7 . . . . -52.64(2) ?
    Re5 Re2 Re6 Se7 . . . . 1.94(2) ?
    P2 Re2 Re6 Se5 . . . . -52.46(7) ?
    Se4 Re2 Re6 Se5 . . . . 178.56(3) ?
    Se8 Re2 Re6 Se5 . . . . -111.87(3) ?
    Se1 Re2 Re6 Se5 . . . . 70.57(3) ?
    Re3 Re2 Re6 Se5 . . . . 69.39(2) ?
    Re1 Re2 Re6 Se5 . . . . 124.39(2) ?
    Re5 Re2 Re6 Se5 . . . . 178.97(2) ?
    P2 Re2 Re6 Se8 . . . . 59.41(7) ?
    Se4 Re2 Re6 Se8 . . . . -69.57(3) ?
    Se1 Re2 Re6 Se8 . . . . -177.56(3) ?
    Se5 Re2 Re6 Se8 . . . . 111.87(3) ?
    Re3 Re2 Re6 Se8 . . . . -178.74(2) ?
    Re1 Re2 Re6 Se8 . . . . -123.74(2) ?
    Re5 Re2 Re6 Se8 . . . . -69.16(2) ?
    P2 Re2 Re6 Re5 . . . . 128.57(7) ?
    Se4 Re2 Re6 Re5 . . . . -0.41(2) ?
    Se8 Re2 Re6 Re5 . . . . 69.16(2) ?
    Se1 Re2 Re6 Re5 . . . . -108.40(2) ?
    Se5 Re2 Re6 Re5 . . . . -178.97(2) ?
    Re3 Re2 Re6 Re5 . . . . -109.584(12) ?
    Re1 Re2 Re6 Re5 . . . . -54.578(10) ?
    P2 Re2 Re6 Re3 . . . . -121.84(7) ?
    Se4 Re2 Re6 Re3 . . . . 109.17(2) ?
    Se8 Re2 Re6 Re3 . . . . 178.74(2) ?
    Se1 Re2 Re6 Re3 . . . . 1.183(19) ?
    Se5 Re2 Re6 Re3 . . . . -69.39(2) ?
    Re1 Re2 Re6 Re3 . . . . 55.006(11) ?
    Re5 Re2 Re6 Re3 . . . . 109.584(12) ?
    P2 Re2 Re6 Re4 . . . . -176.34(7) ?
    Se4 Re2 Re6 Re4 . . . . 54.67(2) ?
    Se8 Re2 Re6 Re4 . . . . 124.25(2) ?
    Se1 Re2 Re6 Re4 . . . . -53.32(2) ?
    Se5 Re2 Re6 Re4 . . . . -123.88(2) ?
    Re3 Re2 Re6 Re4 . . . . -54.498(11) ?
    Re1 Re2 Re6 Re4 . . . . 0.507(11) ?
    Re5 Re2 Re6 Re4 . . . . 55.086(10) ?
    P3 Re3 Re6 O1 . . . . 4.17(19) ?
    Se6 Re3 Re6 O1 . . . . 57.45(18) ?
    Se1 Re3 Re6 O1 . . . . -124.54(18) ?
    Se2 Re3 Re6 O1 . . . . 128.84(18) ?
    Se5 Re3 Re6 O1 . . . . -54.00(18) ?
    Re2 Re3 Re6 O1 . . . . -123.35(18) ?
    Re4 Re3 Re6 O1 . . . . 126.90(18) ?
    Re1 Re3 Re6 O1 . . . . -177.98(18) ?
    P3 Re3 Re6 Se6 . . . . -53.27(6) ?
    Se1 Re3 Re6 Se6 . . . . 178.02(3) ?
    Se2 Re3 Re6 Se6 . . . . 71.40(3) ?
    Se5 Re3 Re6 Se6 . . . . -111.45(3) ?
    Re2 Re3 Re6 Se6 . . . . 179.20(2) ?
    Re4 Re3 Re6 Se6 . . . . 69.46(2) ?
    Re1 Re3 Re6 Se6 . . . . 124.57(2) ?
    P3 Re3 Re6 Se7 . . . . -123.29(6) ?
    Se6 Re3 Re6 Se7 . . . . -70.02(3) ?
    Se1 Re3 Re6 Se7 . . . . 108.00(3) ?
    Se2 Re3 Re6 Se7 . . . . 1.38(3) ?
    Se5 Re3 Re6 Se7 . . . . 178.54(3) ?
    Re2 Re3 Re6 Se7 . . . . 109.18(2) ?
    Re4 Re3 Re6 Se7 . . . . -0.558(19) ?
    Re1 Re3 Re6 Se7 . . . . 54.56(2) ?
    P3 Re3 Re6 Se5 . . . . 58.17(6) ?
    Se6 Re3 Re6 Se5 . . . . 111.45(3) ?
    Se1 Re3 Re6 Se5 . . . . -70.54(3) ?
    Se2 Re3 Re6 Se5 . . . . -177.15(3) ?
    Re2 Re3 Re6 Se5 . . . . -69.35(2) ?
    Re4 Re3 Re6 Se5 . . . . -179.10(2) ?
    Re1 Re3 Re6 Se5 . . . . -123.98(2) ?
    P3 Re3 Re6 Se8 . . . . 128.74(6) ?
    Se6 Re3 Re6 Se8 . . . . -177.98(3) ?
    Se1 Re3 Re6 Se8 . . . . 0.03(3) ?
    Se2 Re3 Re6 Se8 . . . . -106.59(3) ?
    Se5 Re3 Re6 Se8 . . . . 70.57(3) ?
    Re2 Re3 Re6 Se8 . . . . 1.21(2) ?
    Re4 Re3 Re6 Se8 . . . . -108.53(2) ?
    Re1 Re3 Re6 Se8 . . . . -53.41(2) ?
    P3 Re3 Re6 Re5 . . . . -177.34(6) ?
    Se6 Re3 Re6 Re5 . . . . -124.07(2) ?
    Se1 Re3 Re6 Re5 . . . . 53.94(2) ?
    Se2 Re3 Re6 Re5 . . . . -52.67(2) ?
    Se5 Re3 Re6 Re5 . . . . 124.48(2) ?
    Re2 Re3 Re6 Re5 . . . . 55.129(11) ?
    Re4 Re3 Re6 Re5 . . . . -54.614(10) ?
    Re1 Re3 Re6 Re5 . . . . 0.501(12) ?
    P3 Re3 Re6 Re2 . . . . 127.53(6) ?
    Se6 Re3 Re6 Re2 . . . . -179.20(2) ?
    Se1 Re3 Re6 Re2 . . . . -1.184(19) ?
    Se2 Re3 Re6 Re2 . . . . -107.80(2) ?
    Se5 Re3 Re6 Re2 . . . . 69.35(2) ?
    Re4 Re3 Re6 Re2 . . . . -109.742(13) ?
    Re1 Re3 Re6 Re2 . . . . -54.627(11) ?
    P3 Re3 Re6 Re4 . . . . -122.73(6) ?
    Se6 Re3 Re6 Re4 . . . . -69.46(2) ?
    Se1 Re3 Re6 Re4 . . . . 108.56(2) ?
    Se2 Re3 Re6 Re4 . . . . 1.941(19) ?
    Se5 Re3 Re6 Re4 . . . . 179.10(2) ?
    Re2 Re3 Re6 Re4 . . . . 109.742(13) ?
    Re1 Re3 Re6 Re4 . . . . 55.115(10) ?
    P4 Re4 Re6 O1 . . . . 3.15(19) ?
    Se7 Re4 Re6 O1 . . . . 58.99(18) ?
    Se2 Re4 Re6 O1 . . . . -123.52(18) ?
    Se6 Re4 Re6 O1 . . . . -52.52(18) ?
    Se3 Re4 Re6 O1 . . . . 130.09(18) ?
    Re3 Re4 Re6 O1 . . . . -121.59(18) ?
    Re5 Re4 Re6 O1 . . . . 128.44(18) ?
    Re1 Re4 Re6 O1 . . . . -176.65(18) ?
    P4 Re4 Re6 Se6 . . . . 55.67(6) ?
    Se7 Re4 Re6 Se6 . . . . 111.52(3) ?
    Se2 Re4 Re6 Se6 . . . . -71.00(3) ?
    Se3 Re4 Re6 Se6 . . . . -177.39(3) ?
    Re3 Re4 Re6 Se6 . . . . -69.06(2) ?
    Re5 Re4 Re6 Se6 . . . . -179.03(2) ?
    Re1 Re4 Re6 Se6 . . . . -124.13(2) ?
    P4 Re4 Re6 Se7 . . . . -55.84(6) ?
    Se2 Re4 Re6 Se7 . . . . 177.48(3) ?
    Se6 Re4 Re6 Se7 . . . . -111.52(3) ?
    Se3 Re4 Re6 Se7 . . . . 71.10(3) ?
    Re3 Re4 Re6 Se7 . . . . 179.42(2) ?
    Re5 Re4 Re6 Se7 . . . . 69.45(2) ?
    Re1 Re4 Re6 Se7 . . . . 124.36(2) ?
    P4 Re4 Re6 Se5 . . . . 125.61(6) ?
    Se7 Re4 Re6 Se5 . . . . -178.54(3) ?
    Se2 Re4 Re6 Se5 . . . . -1.06(3) ?
    Se6 Re4 Re6 Se5 . . . . 69.94(3) ?
    Se3 Re4 Re6 Se5 . . . . -107.45(3) ?
    Re3 Re4 Re6 Se5 . . . . 0.88(2) ?
    Re5 Re4 Re6 Se5 . . . . -109.09(2) ?
    Re1 Re4 Re6 Se5 . . . . -54.19(2) ?
    P4 Re4 Re6 Se8 . . . . -127.38(6) ?
    Se7 Re4 Re6 Se8 . . . . -71.53(3) ?
    Se2 Re4 Re6 Se8 . . . . 105.95(3) ?
    Se6 Re4 Re6 Se8 . . . . 176.95(3) ?
    Se3 Re4 Re6 Se8 . . . . -0.44(3) ?
    Re3 Re4 Re6 Se8 . . . . 107.89(2) ?
    Re5 Re4 Re6 Se8 . . . . -2.08(2) ?
    Re1 Re4 Re6 Se8 . . . . 52.82(2) ?
    P4 Re4 Re6 Re5 . . . . -125.30(6) ?
    Se7 Re4 Re6 Re5 . . . . -69.45(2) ?
    Se2 Re4 Re6 Re5 . . . . 108.03(2) ?
    Se6 Re4 Re6 Re5 . . . . 179.03(2) ?
    Se3 Re4 Re6 Re5 . . . . 1.64(2) ?
    Re3 Re4 Re6 Re5 . . . . 109.970(12) ?
    Re1 Re4 Re6 Re5 . . . . 54.903(11) ?
    P4 Re4 Re6 Re2 . . . . 179.30(6) ?
    Se7 Re4 Re6 Re2 . . . . -124.86(2) ?
    Se2 Re4 Re6 Re2 . . . . 52.62(2) ?
    Se6 Re4 Re6 Re2 . . . . 123.62(2) ?
    Se3 Re4 Re6 Re2 . . . . -53.76(2) ?
    Re3 Re4 Re6 Re2 . . . . 54.562(11) ?
    Re5 Re4 Re6 Re2 . . . . -55.408(11) ?
    Re1 Re4 Re6 Re2 . . . . -0.505(11) ?
    P4 Re4 Re6 Re3 . . . . 124.73(6) ?
    Se7 Re4 Re6 Re3 . . . . -179.42(2) ?
    Se2 Re4 Re6 Re3 . . . . -1.939(19) ?
    Se6 Re4 Re6 Re3 . . . . 69.06(2) ?
    Se3 Re4 Re6 Re3 . . . . -108.33(2) ?
    Re5 Re4 Re6 Re3 . . . . -109.970(12) ?
    Re1 Re4 Re6 Re3 . . . . -55.066(11) ?
    P3 Re3 Se1 Re2 . . . . -145.73(4) ?
    Se6 Re3 Se1 Re2 . . . . 29.4(4) ?
    Se2 Re3 Se1 Re2 . . . . 123.88(2) ?
    Se5 Re3 Se1 Re2 . . . . -52.157(19) ?
    Re4 Re3 Se1 Re2 . . . . 70.749(19) ?
    Re6 Re3 Se1 Re2 . . . . 1.20(2) ?
    Re1 Re3 Se1 Re2 . . . . 71.657(15) ?
    P3 Re3 Se1 Re1 . . . . 142.61(4) ?
    Se6 Re3 Se1 Re1 . . . . -42.2(4) ?
    Se2 Re3 Se1 Re1 . . . . 52.228(19) ?
    Se5 Re3 Se1 Re1 . . . . -123.81(2) ?
    Re2 Re3 Se1 Re1 . . . . -71.657(15) ?
    Re4 Re3 Se1 Re1 . . . . -0.91(2) ?
    Re6 Re3 Se1 Re1 . . . . -70.455(19) ?
    P2 Re2 Se1 Re3 . . . . 143.82(4) ?
    Se4 Re2 Se1 Re3 . . . . -123.93(2) ?
    Se8 Re2 Se1 Re3 . . . . -37.2(4) ?
    Se5 Re2 Se1 Re3 . . . . 52.23(2) ?
    Re6 Re2 Se1 Re3 . . . . -1.20(2) ?
    Re1 Re2 Se1 Re3 . . . . -72.217(15) ?
    Re5 Re2 Se1 Re3 . . . . -70.062(19) ?
    P2 Re2 Se1 Re1 . . . . -143.96(4) ?
    Se4 Re2 Se1 Re1 . . . . -51.709(19) ?
    Se8 Re2 Se1 Re1 . . . . 35.0(4) ?
    Se5 Re2 Se1 Re1 . . . . 124.45(2) ?
    Re3 Re2 Se1 Re1 . . . . 72.217(15) ?
    Re6 Re2 Se1 Re1 . . . . 71.013(19) ?
    Re5 Re2 Se1 Re1 . . . . 2.16(2) ?
    P1 Re1 Se1 Re3 . . . . -144.85(4) ?
    Se2 Re1 Se1 Re3 . . . . -52.229(19) ?
    Se3 Re1 Se1 Re3 . . . . 26.7(3) ?
    Se4 Re1 Se1 Re3 . . . . 123.05(2) ?
    Re2 Re1 Se1 Re3 . . . . 71.759(15) ?
    Re4 Re1 Se1 Re3 . . . . 0.89(2) ?
    Re5 Re1 Se1 Re3 . . . . 69.609(19) ?
    P1 Re1 Se1 Re2 . . . . 143.39(4) ?
    Se2 Re1 Se1 Re2 . . . . -123.99(2) ?
    Se3 Re1 Se1 Re2 . . . . -45.0(3) ?
    Se4 Re1 Se1 Re2 . . . . 51.29(2) ?
    Re3 Re1 Se1 Re2 . . . . -71.759(15) ?
    Re4 Re1 Se1 Re2 . . . . -70.864(19) ?
    Re5 Re1 Se1 Re2 . . . . -2.15(2) ?
    P4 Re4 Se2 Re3 . . . . -143.22(4) ?
    Se7 Re4 Se2 Re3 . . . . 35.7(3) ?
    Se6 Re4 Se2 Re3 . . . . -51.542(19) ?
    Se3 Re4 Se2 Re3 . . . . 124.15(2) ?
    Re5 Re4 Se2 Re3 . . . . 70.775(19) ?
    Re6 Re4 Se2 Re3 . . . . 1.970(19) ?
    Re1 Re4 Se2 Re3 . . . . 72.117(16) ?
    P4 Re4 Se2 Re1 . . . . 144.66(4) ?
    Se7 Re4 Se2 Re1 . . . . -36.5(3) ?
    Se6 Re4 Se2 Re1 . . . . -123.66(2) ?
    Se3 Re4 Se2 Re1 . . . . 52.030(19) ?
    Re3 Re4 Se2 Re1 . . . . -72.117(16) ?
    Re5 Re4 Se2 Re1 . . . . -1.342(19) ?
    Re6 Re4 Se2 Re1 . . . . -70.147(19) ?
    P3 Re3 Se2 Re4 . . . . 142.96(5) ?
    Se6 Re3 Se2 Re4 . . . . 51.867(19) ?
    Se1 Re3 Se2 Re4 . . . . -124.57(2) ?
    Se5 Re3 Se2 Re4 . . . . -39.5(4) ?
    Re2 Re3 Se2 Re4 . . . . -71.167(19) ?
    Re6 Re3 Se2 Re4 . . . . -1.974(19) ?
    Re1 Re3 Se2 Re4 . . . . -72.189(15) ?
    P3 Re3 Se2 Re1 . . . . -144.86(5) ?
    Se6 Re3 Se2 Re1 . . . . 124.06(2) ?
    Se1 Re3 Se2 Re1 . . . . -52.38(2) ?
    Se5 Re3 Se2 Re1 . . . . 32.6(4) ?
    Re2 Re3 Se2 Re1 . . . . 1.02(2) ?
    Re4 Re3 Se2 Re1 . . . . 72.189(15) ?
    Re6 Re3 Se2 Re1 . . . . 70.215(19) ?
    P1 Re1 Se2 Re4 . . . . -144.37(5) ?
    Se3 Re1 Se2 Re4 . . . . -52.157(19) ?
    Se4 Re1 Se2 Re4 . . . . 34.5(3) ?
    Se1 Re1 Se2 Re4 . . . . 123.66(2) ?
    Re2 Re1 Se2 Re4 . . . . 70.519(19) ?
    Re3 Re1 Se2 Re4 . . . . 71.539(15) ?
    Re5 Re1 Se2 Re4 . . . . 1.329(19) ?
    P1 Re1 Se2 Re3 . . . . 144.09(5) ?
    Se3 Re1 Se2 Re3 . . . . -123.70(2) ?
    Se4 Re1 Se2 Re3 . . . . -37.0(3) ?
    Se1 Re1 Se2 Re3 . . . . 52.12(2) ?
    Re2 Re1 Se2 Re3 . . . . -1.02(2) ?
    Re4 Re1 Se2 Re3 . . . . -71.539(15) ?
    Re5 Re1 Se2 Re3 . . . . -70.210(19) ?
    P1 Re1 Se3 Re4 . . . . 144.67(4) ?
    Se2 Re1 Se3 Re4 . . . . 52.030(19) ?
    Se4 Re1 Se3 Re4 . . . . -123.25(2) ?
    Se1 Re1 Se3 Re4 . . . . -26.9(3) ?
    Re2 Re1 Se3 Re4 . . . . -70.222(18) ?
    Re3 Re1 Se3 Re4 . . . . -1.27(2) ?
    Re5 Re1 Se3 Re4 . . . . -71.500(15) ?
    P1 Re1 Se3 Re5 . . . . -143.83(4) ?
    Se2 Re1 Se3 Re5 . . . . 123.53(2) ?
    Se4 Re1 Se3 Re5 . . . . -51.76(2) ?
    Se1 Re1 Se3 Re5 . . . . 44.6(3) ?
    Re2 Re1 Se3 Re5 . . . . 1.278(19) ?
    Re3 Re1 Se3 Re5 . . . . 70.230(18) ?
    Re4 Re1 Se3 Re5 . . . . 71.500(15) ?
    P4 Re4 Se3 Re1 . . . . -144.23(5) ?
    Se7 Re4 Se3 Re1 . . . . 124.10(2) ?
    Se2 Re4 Se3 Re1 . . . . -52.04(2) ?
    Se6 Re4 Se3 Re1 . . . . 39.4(3) ?
    Re3 Re4 Se3 Re1 . . . . 1.28(2) ?
    Re5 Re4 Se3 Re1 . . . . 72.110(15) ?
    Re6 Re4 Se3 Re1 . . . . 70.45(2) ?
    P4 Re4 Se3 Re5 . . . . 143.66(5) ?
    Se7 Re4 Se3 Re5 . . . . 51.99(2) ?
    Se2 Re4 Se3 Re5 . . . . -124.15(2) ?
    Se6 Re4 Se3 Re5 . . . . -32.7(3) ?
    Re3 Re4 Se3 Re5 . . . . -70.83(2) ?
    Re6 Re4 Se3 Re5 . . . . -1.66(2) ?
    Re1 Re4 Se3 Re5 . . . . -72.110(15) ?
    P5 Re5 Se3 Re1 . . . . 146.91(5) ?
    Se4 Re5 Se3 Re1 . . . . 51.96(2) ?
    Se7 Re5 Se3 Re1 . . . . -124.02(2) ?
    Se8 Re5 Se3 Re1 . . . . -17.9(3) ?
    Re6 Re5 Se3 Re1 . . . . -70.40(2) ?
    Re4 Re5 Se3 Re1 . . . . -72.087(15) ?
    Re2 Re5 Se3 Re1 . . . . -1.263(19) ?
    P5 Re5 Se3 Re4 . . . . -141.00(5) ?
    Se4 Re5 Se3 Re4 . . . . 124.04(2) ?
    Se7 Re5 Se3 Re4 . . . . -51.93(2) ?
    Se8 Re5 Se3 Re4 . . . . 54.2(3) ?
    Re6 Re5 Se3 Re4 . . . . 1.68(2) ?
    Re2 Re5 Se3 Re4 . . . . 70.824(19) ?
    Re1 Re5 Se3 Re4 . . . . 72.087(15) ?
    P2 Re2 Se4 Re5 . . . . -147.46(5) ?
    Se8 Re2 Se4 Re5 . . . . -52.77(2) ?
    Se1 Re2 Se4 Re5 . . . . 123.69(2) ?
    Se5 Re2 Se4 Re5 . . . . 18.4(4) ?
    Re3 Re2 Se4 Re5 . . . . 69.79(2) ?
    Re6 Re2 Se4 Re5 . . . . 0.42(2) ?
    Re1 Re2 Se4 Re5 . . . . 72.038(16) ?
    P2 Re2 Se4 Re1 . . . . 140.50(5) ?
    Se8 Re2 Se4 Re1 . . . . -124.81(2) ?
    Se1 Re2 Se4 Re1 . . . . 51.65(2) ?
    Se5 Re2 Se4 Re1 . . . . -53.6(4) ?
    Re3 Re2 Se4 Re1 . . . . -2.24(2) ?
    Re6 Re2 Se4 Re1 . . . . -71.62(2) ?
    Re5 Re2 Se4 Re1 . . . . -72.038(16) ?
    P5 Re5 Se4 Re2 . . . . 143.49(5) ?
    Se7 Re5 Se4 Re2 . . . . -31.0(3) ?
    Se8 Re5 Se4 Re2 . . . . 52.72(2) ?
    Se3 Re5 Se4 Re2 . . . . -123.44(2) ?
    Re6 Re5 Se4 Re2 . . . . -0.42(2) ?
    Re4 Re5 Se4 Re2 . . . . -69.90(2) ?
    Re1 Re5 Se4 Re2 . . . . -71.606(15) ?
    P5 Re5 Se4 Re1 . . . . -144.90(5) ?
    Se7 Re5 Se4 Re1 . . . . 40.6(3) ?
    Se8 Re5 Se4 Re1 . . . . 124.32(2) ?
    Se3 Re5 Se4 Re1 . . . . -51.833(19) ?
    Re6 Re5 Se4 Re1 . . . . 71.186(19) ?
    Re4 Re5 Se4 Re1 . . . . 1.71(2) ?
    Re2 Re5 Se4 Re1 . . . . 71.606(15) ?
    P1 Re1 Se4 Re2 . . . . -143.48(5) ?
    Se2 Re1 Se4 Re2 . . . . 37.6(3) ?
    Se3 Re1 Se4 Re2 . . . . 124.30(2) ?
    Se1 Re1 Se4 Re2 . . . . -51.46(2) ?
    Re3 Re1 Se4 Re2 . . . . 2.21(2) ?
    Re4 Re1 Se4 Re2 . . . . 70.647(19) ?
    Re5 Re1 Se4 Re2 . . . . 72.339(15) ?
    P1 Re1 Se4 Re5 . . . . 144.18(5) ?
    Se2 Re1 Se4 Re5 . . . . -34.7(3) ?
    Se3 Re1 Se4 Re5 . . . . 51.961(19) ?
    Se1 Re1 Se4 Re5 . . . . -123.80(2) ?
    Re2 Re1 Se4 Re5 . . . . -72.339(15) ?
    Re3 Re1 Se4 Re5 . . . . -70.13(2) ?
    Re4 Re1 Se4 Re5 . . . . -1.69(2) ?
    O1 Re6 Se5 Re2 . . . . -144.94(13) ?
    Se6 Re6 Se5 Re2 . . . . 124.03(2) ?
    Se7 Re6 Se5 Re2 . . . . 49.5(4) ?
    Se8 Re6 Se5 Re2 . . . . -52.18(2) ?
    Re5 Re6 Se5 Re2 . . . . 1.03(2) ?
    Re3 Re6 Se5 Re2 . . . . 71.675(15) ?
    Re4 Re6 Se5 Re2 . . . . 70.785(19) ?
    O1 Re6 Se5 Re3 . . . . 143.39(13) ?
    Se6 Re6 Se5 Re3 . . . . 52.356(19) ?
    Se7 Re6 Se5 Re3 . . . . -22.2(4) ?
    Se8 Re6 Se5 Re3 . . . . -123.86(2) ?
    Re5 Re6 Se5 Re3 . . . . -70.649(19) ?
    Re2 Re6 Se5 Re3 . . . . -71.675(15) ?
    Re4 Re6 Se5 Re3 . . . . -0.89(2) ?
    P2 Re2 Se5 Re6 . . . . 147.17(5) ?
    Se4 Re2 Se5 Re6 . . . . -18.7(4) ?
    Se8 Re2 Se5 Re6 . . . . 52.44(2) ?
    Se1 Re2 Se5 Re6 . . . . -124.02(2) ?
    Re3 Re2 Se5 Re6 . . . . -71.923(16) ?
    Re1 Re2 Se5 Re6 . . . . -70.50(2) ?
    Re5 Re2 Se5 Re6 . . . . -1.00(2) ?
    P2 Re2 Se5 Re3 . . . . -140.91(5) ?
    Se4 Re2 Se5 Re3 . . . . 53.2(4) ?
    Se8 Re2 Se5 Re3 . . . . 124.36(2) ?
    Se1 Re2 Se5 Re3 . . . . -52.10(2) ?
    Re6 Re2 Se5 Re3 . . . . 71.923(16) ?
    Re1 Re2 Se5 Re3 . . . . 1.43(2) ?
    Re5 Re2 Se5 Re3 . . . . 70.92(2) ?
    P3 Re3 Se5 Re6 . . . . -143.51(5) ?
    Se6 Re3 Se5 Re6 . . . . -52.46(2) ?
    Se1 Re3 Se5 Re6 . . . . 124.00(2) ?
    Se2 Re3 Se5 Re6 . . . . 39.0(4) ?
    Re2 Re3 Se5 Re6 . . . . 71.836(15) ?
    Re4 Re3 Se5 Re6 . . . . 0.89(2) ?
    Re1 Re3 Se5 Re6 . . . . 70.42(2) ?
    P3 Re3 Se5 Re2 . . . . 144.66(5) ?
    Se6 Re3 Se5 Re2 . . . . -124.29(2) ?
    Se1 Re3 Se5 Re2 . . . . 52.17(2) ?
    Se2 Re3 Se5 Re2 . . . . -32.8(4) ?
    Re4 Re3 Se5 Re2 . . . . -70.944(19) ?
    Re6 Re3 Se5 Re2 . . . . -71.836(15) ?
    Re1 Re3 Se5 Re2 . . . . -1.41(2) ?
    P3 Re3 Se6 Re6 . . . . 145.94(4) ?
    Se1 Re3 Se6 Re6 . . . . -29.2(4) ?
    Se2 Re3 Se6 Re6 . . . . -123.64(2) ?
    Se5 Re3 Se6 Re6 . . . . 52.385(19) ?
    Re2 Re3 Se6 Re6 . . . . -0.79(2) ?
    Re4 Re3 Se6 Re6 . . . . -71.925(15) ?
    Re1 Re3 Se6 Re6 . . . . -70.067(19) ?
    P3 Re3 Se6 Re4 . . . . -142.13(4) ?
    Se1 Re3 Se6 Re4 . . . . 42.7(4) ?
    Se2 Re3 Se6 Re4 . . . . -51.719(19) ?
    Se5 Re3 Se6 Re4 . . . . 124.31(2) ?
    Re2 Re3 Se6 Re4 . . . . 71.137(19) ?
    Re6 Re3 Se6 Re4 . . . . 71.925(15) ?
    Re1 Re3 Se6 Re4 . . . . 1.86(2) ?
    O1 Re6 Se6 Re3 . . . . -141.58(13) ?
    Se7 Re6 Se6 Re3 . . . . 124.11(2) ?
    Se5 Re6 Se6 Re3 . . . . -52.599(19) ?
    Se8 Re6 Se6 Re3 . . . . 27.5(4) ?
    Re5 Re6 Se6 Re3 . . . . 70.77(2) ?
    Re2 Re6 Se6 Re3 . . . . 0.79(2) ?
    Re4 Re6 Se6 Re3 . . . . 71.728(15) ?
    O1 Re6 Se6 Re4 . . . . 146.69(13) ?
    Se7 Re6 Se6 Re4 . . . . 52.38(2) ?
    Se5 Re6 Se6 Re4 . . . . -124.33(2) ?
    Se8 Re6 Se6 Re4 . . . . -44.2(4) ?
    Re5 Re6 Se6 Re4 . . . . -0.96(2) ?
    Re2 Re6 Se6 Re4 . . . . -70.941(19) ?
    Re3 Re6 Se6 Re4 . . . . -71.728(15) ?
    P4 Re4 Se6 Re3 . . . . 143.94(5) ?
    Se7 Re4 Se6 Re3 . . . . -124.42(2) ?
    Se2 Re4 Se6 Re3 . . . . 51.72(2) ?
    Se3 Re4 Se6 Re3 . . . . -39.7(3) ?
    Re5 Re4 Se6 Re3 . . . . -71.10(2) ?
    Re6 Re4 Se6 Re3 . . . . -72.041(16) ?
    Re1 Re4 Se6 Re3 . . . . -1.85(2) ?
    P4 Re4 Se6 Re6 . . . . -144.02(5) ?
    Se7 Re4 Se6 Re6 . . . . -52.38(2) ?
    Se2 Re4 Se6 Re6 . . . . 123.76(2) ?
    Se3 Re4 Se6 Re6 . . . . 32.3(3) ?
    Re3 Re4 Se6 Re6 . . . . 72.041(16) ?
    Re5 Re4 Se6 Re6 . . . . 0.95(2) ?
    Re1 Re4 Se6 Re6 . . . . 70.19(2) ?
    O1 Re6 Se7 Re4 . . . . -143.51(13) ?
    Se6 Re6 Se7 Re4 . . . . -52.516(19) ?
    Se5 Re6 Se7 Re4 . . . . 22.0(4) ?
    Se8 Re6 Se7 Re4 . . . . 123.67(2) ?
    Re5 Re6 Se7 Re4 . . . . 71.995(15) ?
    Re2 Re6 Se7 Re4 . . . . 70.014(19) ?
    Re3 Re6 Se7 Re4 . . . . 0.57(2) ?
    O1 Re6 Se7 Re5 . . . . 144.50(13) ?
    Se6 Re6 Se7 Re5 . . . . -124.51(2) ?
    Se5 Re6 Se7 Re5 . . . . -50.0(4) ?
    Se8 Re6 Se7 Re5 . . . . 51.67(2) ?
    Re2 Re6 Se7 Re5 . . . . -1.98(2) ?
    Re3 Re6 Se7 Re5 . . . . -71.428(19) ?
    Re4 Re6 Se7 Re5 . . . . -71.995(15) ?
    P4 Re4 Se7 Re6 . . . . 143.93(4) ?
    Se2 Re4 Se7 Re6 . . . . -35.0(3) ?
    Se6 Re4 Se7 Re6 . . . . 52.286(19) ?
    Se3 Re4 Se7 Re6 . . . . -123.42(2) ?
    Re3 Re4 Se7 Re6 . . . . -0.57(2) ?
    Re5 Re4 Se7 Re6 . . . . -71.369(16) ?
    Re1 Re4 Se7 Re6 . . . . -70.094(19) ?
    P4 Re4 Se7 Re5 . . . . -144.70(4) ?
    Se2 Re4 Se7 Re5 . . . . 36.4(3) ?
    Se6 Re4 Se7 Re5 . . . . 123.66(2) ?
    Se3 Re4 Se7 Re5 . . . . -52.050(19) ?
    Re3 Re4 Se7 Re5 . . . . 70.801(19) ?
    Re6 Re4 Se7 Re5 . . . . 71.369(16) ?
    Re1 Re4 Se7 Re5 . . . . 1.28(2) ?
    P5 Re5 Se7 Re6 . . . . -142.74(5) ?
    Se4 Re5 Se7 Re6 . . . . 31.7(3) ?
    Se8 Re5 Se7 Re6 . . . . -51.86(2) ?
    Se3 Re5 Se7 Re6 . . . . 124.20(2) ?
    Re4 Re5 Se7 Re6 . . . . 72.154(16) ?
    Re2 Re5 Se7 Re6 . . . . 1.96(2) ?
    Re1 Re5 Se7 Re6 . . . . 70.880(19) ?
    P5 Re5 Se7 Re4 . . . . 145.10(5) ?
    Se4 Re5 Se7 Re4 . . . . -40.4(3) ?
    Se8 Re5 Se7 Re4 . . . . -124.02(2) ?
    Se3 Re5 Se7 Re4 . . . . 52.049(19) ?
    Re6 Re5 Se7 Re4 . . . . -72.154(15) ?
    Re2 Re5 Se7 Re4 . . . . -70.198(19) ?
    Re1 Re5 Se7 Re4 . . . . -1.27(2) ?
    P2 Re2 Se8 Re5 . . . . 144.98(4) ?
    Se4 Re2 Se8 Re5 . . . . 52.80(2) ?
    Se1 Re2 Se8 Re5 . . . . -34.0(4) ?
    Se5 Re2 Se8 Re5 . . . . -123.44(2) ?
    Re3 Re2 Se8 Re5 . . . . -69.97(2) ?
    Re6 Re2 Se8 Re5 . . . . -71.212(16) ?
    Re1 Re2 Se8 Re5 . . . . -0.13(2) ?
    P2 Re2 Se8 Re6 . . . . -143.81(4) ?
    Se4 Re2 Se8 Re6 . . . . 124.01(2) ?
    Se1 Re2 Se8 Re6 . . . . 37.3(4) ?
    Se5 Re2 Se8 Re6 . . . . -52.226(19) ?
    Re3 Re2 Se8 Re6 . . . . 1.24(2) ?
    Re1 Re2 Se8 Re6 . . . . 71.077(19) ?
    Re5 Re2 Se8 Re6 . . . . 71.212(16) ?
    P5 Re5 Se8 Re2 . . . . -147.50(5) ?
    Se4 Re5 Se8 Re2 . . . . -52.58(2) ?
    Se7 Re5 Se8 Re2 . . . . 123.42(2) ?
    Se3 Re5 Se8 Re2 . . . . 17.4(3) ?
    Re6 Re5 Se8 Re2 . . . . 71.724(15) ?
    Re4 Re5 Se8 Re2 . . . . 69.60(2) ?
    Re1 Re5 Se8 Re2 . . . . 0.13(2) ?
    P5 Re5 Se8 Re6 . . . . 140.77(5) ?
    Se4 Re5 Se8 Re6 . . . . -124.30(2) ?
    Se7 Re5 Se8 Re6 . . . . 51.69(2) ?
    Se3 Re5 Se8 Re6 . . . . -54.4(3) ?
    Re4 Re5 Se8 Re6 . . . . -2.13(2) ?
    Re2 Re5 Se8 Re6 . . . . -71.724(15) ?
    Re1 Re5 Se8 Re6 . . . . -71.59(2) ?
    O1 Re6 Se8 Re2 . . . . 141.35(13) ?
    Se6 Re6 Se8 Re2 . . . . -27.8(4) ?
    Se7 Re6 Se8 Re2 . . . . -124.29(2) ?
    Se5 Re6 Se8 Re2 . . . . 52.362(19) ?
    Re5 Re6 Se8 Re2 . . . . -72.542(15) ?
    Re3 Re6 Se8 Re2 . . . . -1.23(2) ?
    Re4 Re6 Se8 Re2 . . . . -70.43(2) ?
    O1 Re6 Se8 Re5 . . . . -146.11(13) ?
    Se6 Re6 Se8 Re5 . . . . 44.8(4) ?
    Se7 Re6 Se8 Re5 . . . . -51.75(2) ?
    Se5 Re6 Se8 Re5 . . . . 124.90(2) ?
    Re2 Re6 Se8 Re5 . . . . 72.542(15) ?
    Re3 Re6 Se8 Re5 . . . . 71.307(19) ?
    Re4 Re6 Se8 Re5 . . . . 2.12(2) ?
    Se2 Re1 P1 C11 . . . . 47.8(3) ?
    Se3 Re1 P1 C11 . . . . -42.1(3) ?
    Se4 Re1 P1 C11 . . . . -132.1(3) ?
    Se1 Re1 P1 C11 . . . . 137.3(3) ?
    Re2 Re1 P1 C11 . . . . -177.3(3) ?
    Re3 Re1 P1 C11 . . . . 93.1(3) ?
    Re4 Re1 P1 C11 . . . . 2.7(3) ?
    Re5 Re1 P1 C11 . . . . -87.4(3) ?
    Se2 Re1 P1 C15 . . . . 168.3(3) ?
    Se3 Re1 P1 C15 . . . . 78.5(3) ?
    Se4 Re1 P1 C15 . . . . -11.6(3) ?
    Se1 Re1 P1 C15 . . . . -102.2(3) ?
    Re2 Re1 P1 C15 . . . . -56.7(3) ?
    Re3 Re1 P1 C15 . . . . -146.3(3) ?
    Re4 Re1 P1 C15 . . . . 123.2(3) ?
    Re5 Re1 P1 C15 . . . . 33.1(3) ?
    Se2 Re1 P1 C13 . . . . -72.0(3) ?
    Se3 Re1 P1 C13 . . . . -161.9(3) ?
    Se4 Re1 P1 C13 . . . . 108.1(3) ?
    Se1 Re1 P1 C13 . . . . 17.5(3) ?
    Re2 Re1 P1 C13 . . . . 62.9(3) ?
    Re3 Re1 P1 C13 . . . . -26.7(3) ?
    Re4 Re1 P1 C13 . . . . -117.1(3) ?
    Re5 Re1 P1 C13 . . . . 152.7(3) ?
    Se4 Re2 P2 C23 . . . . 100.4(3) ?
    Se8 Re2 P2 C23 . . . . 11.4(3) ?
    Se1 Re2 P2 C23 . . . . -168.7(3) ?
    Se5 Re2 P2 C23 . . . . -78.6(3) ?
    Re3 Re2 P2 C23 . . . . -125.6(3) ?
    Re6 Re2 P2 C23 . . . . -36.1(3) ?
    Re1 Re2 P2 C23 . . . . 148.2(3) ?
    Re5 Re2 P2 C23 . . . . 57.7(3) ?
    Se4 Re2 P2 C21 . . . . -138.9(3) ?
    Se8 Re2 P2 C21 . . . . 132.2(3) ?
    Se1 Re2 P2 C21 . . . . -47.9(3) ?
    Se5 Re2 P2 C21 . . . . 42.1(3) ?
    Re3 Re2 P2 C21 . . . . -4.8(3) ?
    Re6 Re2 P2 C21 . . . . 84.6(3) ?
    Re1 Re2 P2 C21 . . . . -91.1(3) ?
    Re5 Re2 P2 C21 . . . . 178.5(3) ?
    Se4 Re2 P2 C25 . . . . -18.0(3) ?
    Se8 Re2 P2 C25 . . . . -107.0(3) ?
    Se1 Re2 P2 C25 . . . . 72.9(3) ?
    Se5 Re2 P2 C25 . . . . 162.9(3) ?
    Re3 Re2 P2 C25 . . . . 116.0(3) ?
    Re6 Re2 P2 C25 . . . . -154.6(3) ?
    Re1 Re2 P2 C25 . . . . 29.7(3) ?
    Re5 Re2 P2 C25 . . . . -60.7(3) ?
    Se6 Re3 P3 C33 . . . . 140.9(3) ?
    Se1 Re3 P3 C33 . . . . -39.4(3) ?
    Se2 Re3 P3 C33 . . . . 50.2(3) ?
    Se5 Re3 P3 C33 . . . . -129.6(3) ?
    Re2 Re3 P3 C33 . . . . -83.8(3) ?
    Re4 Re3 P3 C33 . . . . 94.9(3) ?
    Re6 Re3 P3 C33 . . . . -176.0(3) ?
    Re1 Re3 P3 C33 . . . . 7.0(3) ?
    Se6 Re3 P3 C31 . . . . -98.4(3) ?
    Se1 Re3 P3 C31 . . . . 81.3(3) ?
    Se2 Re3 P3 C31 . . . . 170.9(3) ?
    Se5 Re3 P3 C31 . . . . -8.9(3) ?
    Re2 Re3 P3 C31 . . . . 37.0(3) ?
    Re4 Re3 P3 C31 . . . . -144.3(3) ?
    Re6 Re3 P3 C31 . . . . -55.3(3) ?
    Re1 Re3 P3 C31 . . . . 127.7(3) ?
    Se6 Re3 P3 C35 . . . . 19.4(3) ?
    Se1 Re3 P3 C35 . . . . -160.9(3) ?
    Se2 Re3 P3 C35 . . . . -71.3(3) ?
    Se5 Re3 P3 C35 . . . . 108.9(3) ?
    Re2 Re3 P3 C35 . . . . 154.7(3) ?
    Re4 Re3 P3 C35 . . . . -26.6(3) ?
    Re6 Re3 P3 C35 . . . . 62.4(3) ?
    Re1 Re3 P3 C35 . . . . -114.5(3) ?
    Se7 Re4 P4 C43 . . . . -77.8(3) ?
    Se2 Re4 P4 C43 . . . . 102.1(3) ?
    Se6 Re4 P4 C43 . . . . 11.6(3) ?
    Se3 Re4 P4 C43 . . . . -168.1(3) ?
    Re3 Re4 P4 C43 . . . . 56.3(3) ?
    Re5 Re4 P4 C43 . . . . -122.2(3) ?
    Re6 Re4 P4 C43 . . . . -33.0(3) ?
    Re1 Re4 P4 C43 . . . . 146.7(3) ?
    Se7 Re4 P4 C45 . . . . 164.8(3) ?
    Se2 Re4 P4 C45 . . . . -15.3(3) ?
    Se6 Re4 P4 C45 . . . . -105.8(3) ?
    Se3 Re4 P4 C45 . . . . 74.5(3) ?
    Re3 Re4 P4 C45 . . . . -61.1(3) ?
    Re5 Re4 P4 C45 . . . . 120.4(3) ?
    Re6 Re4 P4 C45 . . . . -150.4(3) ?
    Re1 Re4 P4 C45 . . . . 29.3(3) ?
    Se7 Re4 P4 C41 . . . . 42.8(3) ?
    Se2 Re4 P4 C41 . . . . -137.3(3) ?
    Se6 Re4 P4 C41 . . . . 132.2(3) ?
    Se3 Re4 P4 C41 . . . . -47.5(3) ?
    Re3 Re4 P4 C41 . . . . 176.9(3) ?
    Re5 Re4 P4 C41 . . . . -1.6(3) ?
    Re6 Re4 P4 C41 . . . . 87.6(3) ?
    Re1 Re4 P4 C41 . . . . -92.7(3) ?
    Se4 Re5 P5 C55 . . . . -19.2(5) ?
    Se7 Re5 P5 C55 . . . . 160.4(5) ?
    Se8 Re5 P5 C55 . . . . 69.4(5) ?
    Se3 Re5 P5 C55 . . . . -109.5(5) ?
    Re6 Re5 P5 C55 . . . . 116.3(5) ?
    Re4 Re5 P5 C55 . . . . -157.3(5) ?
    Re2 Re5 P5 C55 . . . . 27.9(5) ?
    Re1 Re5 P5 C55 . . . . -65.9(5) ?
    Se4 Re5 P5 C53 . . . . 101.6(4) ?
    Se7 Re5 P5 C53 . . . . -78.8(4) ?
    Se8 Re5 P5 C53 . . . . -169.7(4) ?
    Se3 Re5 P5 C53 . . . . 11.3(4) ?
    Re6 Re5 P5 C53 . . . . -122.9(4) ?
    Re4 Re5 P5 C53 . . . . -36.5(4) ?
    Re2 Re5 P5 C53 . . . . 148.7(4) ?
    Re1 Re5 P5 C53 . . . . 54.9(4) ?
    Se4 Re5 P5 C51 . . . . -143.4(4) ?
    Se7 Re5 P5 C51 . . . . 36.2(4) ?
    Se8 Re5 P5 C51 . . . . -54.7(4) ?
    Se3 Re5 P5 C51 . . . . 126.3(4) ?
    Re6 Re5 P5 C51 . . . . -7.9(4) ?
    Re4 Re5 P5 C51 . . . . 78.5(4) ?
    Re2 Re5 P5 C51 . . . . -96.3(4) ?
    Re1 Re5 P5 C51 . . . . 169.9(3) ?
    O3 S1 O1 Re6 . . . . 115.8(5) ?
    O2 S1 O1 Re6 . . . . -15.9(6) ?
    C1 S1 O1 Re6 . . . . -130.3(5) ?
    Se6 Re6 O1 S1 . . . . -125.3(4) ?
    Se7 Re6 O1 S1 . . . . -35.6(4) ?
    Se5 Re6 O1 S1 . . . . 145.2(4) ?
    Se8 Re6 O1 S1 . . . . 55.4(4) ?
    Re5 Re6 O1 S1 . . . . 11.1(6) ?
    Re2 Re6 O1 S1 . . . . 102.6(4) ?
    Re3 Re6 O1 S1 . . . . -171.1(3) ?
    Re4 Re6 O1 S1 . . . . -82.7(5) ?
    O3 S1 C1 C6 . . . . 176.3(11) ?
    O2 S1 C1 C6 . . . . -57.5(12) ?
    O1 S1 C1 C6 . . . . 60.8(11) ?
    O3 S1 C1 C2 . . . . -2.9(10) ?
    O2 S1 C1 C2 . . . . 123.3(9) ?
    O1 S1 C1 C2 . . . . -118.4(9) ?
    C6 C1 C2 C3 . . . . 2.7(19) ?
    S1 C1 C2 C3 . . . . -178.1(9) ?
    C1 C2 C3 C4 . . . . -1.5(19) ?
    C2 C3 C4 C5 . . . . -0.8(19) ?
    C2 C3 C4 C7 . . . . 179.3(11) ?
    C3 C4 C5 C6 . . . . 2(2) ?
    C7 C4 C5 C6 . . . . -178.4(13) ?
    C2 C1 C6 C5 . . . . -2(2) ?
    S1 C1 C6 C5 . . . . 179.0(12) ?
    C4 C5 C6 C1 . . . . 0(3) ?
    C15 P1 C11 C12 . . . . 54.5(7) ?
    C13 P1 C11 C12 . . . . -52.4(7) ?
    Re1 P1 C11 C12 . . . . -178.7(5) ?
    C11 P1 C13 C14 . . . . -62.3(6) ?
    C15 P1 C13 C14 . . . . -170.5(5) ?
    Re1 P1 C13 C14 . . . . 62.9(6) ?
    C11 P1 C15 C16 . . . . 59.9(7) ?
    C13 P1 C15 C16 . . . . 167.7(6) ?
    Re1 P1 C15 C16 . . . . -65.7(6) ?
    C23 P2 C21 C22 . . . . -56.2(7) ?
    C25 P2 C21 C22 . . . . 50.0(7) ?
    Re2 P2 C21 C22 . . . . 177.2(5) ?
    C21 P2 C23 C24 . . . . -60.4(7) ?
    C25 P2 C23 C24 . . . . -168.3(6) ?
    Re2 P2 C23 C24 . . . . 65.6(6) ?
    C23 P2 C25 C26 . . . . 171.8(6) ?
    C21 P2 C25 C26 . . . . 63.6(7) ?
    Re2 P2 C25 C26 . . . . -62.5(7) ?
    C33 P3 C31 C32 . . . . 55.2(7) ?
    C35 P3 C31 C32 . . . . 164.3(7) ?
    Re3 P3 C31 C32 . . . . -70.0(7) ?
    C31 P3 C33 C34 . . . . 50.6(7) ?
    C35 P3 C33 C34 . . . . -55.5(7) ?
    Re3 P3 C33 C34 . . . . 177.1(6) ?
    C33 P3 C35 C36 . . . . -62.3(7) ?
    C31 P3 C35 C36 . . . . -171.1(6) ?
    Re3 P3 C35 C36 . . . . 63.5(7) ?
    C43 P4 C41 C42 . . . . -54.6(7) ?
    C45 P4 C41 C42 . . . . 49.9(7) ?
    Re4 P4 C41 C42 . . . . 178.6(5) ?
    C45 P4 C43 C44 . . . . -167.8(6) ?
    C41 P4 C43 C44 . . . . -60.0(7) ?
    Re4 P4 C43 C44 . . . . 65.7(7) ?
    C43 P4 C45 C46 . . . . 169.3(6) ?
    C41 P4 C45 C46 . . . . 61.6(7) ?
    Re4 P4 C45 C46 . . . . -65.1(7) ?
    C55 P5 C51 C52 . . . . -54.8(9) ?
    C53 P5 C51 C52 . . . . -160.5(8) ?
    Re5 P5 C51 C52 . . . . 74.8(8) ?
    C55 P5 C53 C54 . . . . -163.8(8) ?
    C51 P5 C53 C54 . . . . -56.3(8) ?
    Re5 P5 C53 C54 . . . . 68.5(8) ?
    C53 P5 C55 C56A . . . . -40.8(14) ?
    C51 P5 C55 C56A . . . . -143.2(12) ?
    Re5 P5 C55 C56A . . . . 87.0(12) ?
    C53 P5 C55 C56B . . . . 38(3) ?
    C51 P5 C55 C56B . . . . -65(2) ?
    Re5 P5 C55 C56B . . . . 166(2) ?
    O4 S2 C61 C66 . . . . 9.4(8) ?
    O6 S2 C61 C66 . . . . 128.9(7) ?
    O5 S2 C61 C66 . . . . -111.8(7) ?
    O4 S2 C61 C62 . . . . -172.7(6) ?
    O6 S2 C61 C62 . . . . -53.1(7) ?
    O5 S2 C61 C62 . . . . 66.1(7) ?
    C66 C61 C62 C63 . . . . 0.3(11) ?
    S2 C61 C62 C63 . . . . -177.8(6) ?
    C61 C62 C63 C64 . . . . -0.8(12) ?
    C62 C63 C64 C65 . . . . 1.1(13) ?
    C62 C63 C64 C67 . . . . 179.8(8) ?
    C63 C64 C65 C66 . . . . -0.9(13) ?
    C67 C64 C65 C66 . . . . -179.6(8) ?
    C62 C61 C66 C65 . . . . -0.1(12) ?
    S2 C61 C66 C65 . . . . 177.9(6) ?
    C64 C65 C66 C61 . . . . 0.4(13) ?
_shelx_hkl_file
;
   1  -3 -24   42.44    2.69
   2  -3 -24   15.40    1.20
   3  -3 -24    2.91    0.58
   0  -2 -24    6.90    0.79
   1  -2 -24   40.45    2.49
   2  -2 -24    8.03    0.84
   3  -2 -24    1.60    0.51
   4  -2 -24    0.21    0.44
   0  -1 -24   15.54    1.20
   1  -1 -24    2.92    0.57
   2  -1 -24    5.80    0.67
   3  -1 -24    0.41    0.43
   4  -1 -24    2.26    0.51
  -1   0 -24    0.44    0.52
   0   0 -24    0.43    0.55
   1   0 -24    3.72    0.61
   2   0 -24   -0.13    0.41
   3   0 -24    1.14    0.45
   4   0 -24    0.52    0.42
  -1   1 -24    2.24    0.61
   0   1 -24    0.71    0.49
   1   1 -24   -0.59    0.48
   2   1 -24    0.27    0.44
   3   1 -24    0.43    0.42
   4   1 -24    1.57    0.45
  -1   2 -24    5.13    0.72
   0   2 -24    1.30    0.53
   1   2 -24    0.31    0.45
   2   2 -24    0.72    0.46
   3   2 -24    4.99    0.61
   4   2 -24    2.45    0.51
  -1   3 -24   11.20    1.01
   0   3 -24    0.99    0.53
   1   3 -24   -0.01    0.44
   2   3 -24    1.36    0.46
   3   3 -24   11.51    0.97
   4   3 -24   26.16    1.67
  -1   4 -24    0.66    0.58
   0   4 -24    3.22    0.60
   1   4 -24   -0.36    0.43
   2   4 -24    7.89    0.77
   3   4 -24    9.35    0.84
   0   5 -24    0.78    0.53
   1   5 -24    0.26    0.45
   2   5 -24   -0.19    0.41
   3  -6 -23    0.75    0.60
   4  -6 -23    0.80    0.57
   2  -5 -23   24.37    1.69
   3  -5 -23    0.50    0.57
   4  -5 -23    0.05    0.49
   5  -5 -23    1.06    0.56
   1  -4 -23   74.91    4.50
   2  -4 -23    0.45    0.52
   3  -4 -23    8.91    0.89
   4  -4 -23    0.17    0.45
   5  -4 -23    3.12    0.58
   1  -3 -23   15.96    1.26
   2  -3 -23   49.56    3.07
   3  -3 -23    1.40    0.49
   4  -3 -23    0.05    0.47
   5  -3 -23    0.67    0.46
   6  -3 -23   31.69    2.04
   0  -2 -23   28.15    1.88
   1  -2 -23   47.57    2.88
   3  -2 -23    1.86    0.47
   4  -2 -23    0.55    0.44
   5  -2 -23   11.09    0.96
   6  -2 -23    2.84    0.55
  -1  -1 -23    1.77    0.55
   0  -1 -23    4.39    0.67
   1  -1 -23   20.62    1.41
   2  -1 -23    4.05    0.58
   3  -1 -23    0.47    0.38
   4  -1 -23    0.90    0.41
   5  -1 -23    4.23    0.60
   6  -1 -23   11.97    0.96
  -2   0 -23    3.26    0.60
  -1   0 -23   -0.38    0.46
   0   0 -23    3.73    0.58
   1   0 -23    0.24    0.44
   2   0 -23    1.27    0.43
   3   0 -23    1.20    0.42
   4   0 -23   -0.07    0.37
   5   0 -23   -0.10    0.40
   6   0 -23    1.05    0.45
  -2   1 -23    0.83    0.57
  -1   1 -23    5.29    0.66
   0   1 -23    0.01    0.43
   1   1 -23    1.52    0.45
   2   1 -23    0.53    0.42
   3   1 -23    0.49    0.39
   4   1 -23    0.18    0.39
   5   1 -23    2.52    0.49
   6   1 -23   -0.21    0.39
  -3   2 -23    0.09    0.52
  -2   2 -23    4.15    0.70
   0   2 -23    0.61    0.48
   1   2 -23    0.10    0.40
   2   2 -23    0.35    0.41
   3   2 -23    0.21    0.40
   4   2 -23   17.11    1.20
   5   2 -23   -0.43    0.36
   6   2 -23    2.50    0.47
  -3   3 -23    0.50    0.57
  -2   3 -23    3.32    0.62
  -1   3 -23    2.49    0.61
   0   3 -23    0.54    0.47
   1   3 -23    0.40    0.42
   2   3 -23    1.67    0.44
   3   3 -23   20.60    1.39
   4   3 -23    3.75    0.54
   5   3 -23   13.01    0.99
   6   3 -23    0.47    0.39
  -3   4 -23    4.01    0.68
  -2   4 -23    1.24    0.53
  -1   4 -23    2.52    0.57
   0   4 -23    0.37    0.47
   1   4 -23    0.65    0.43
   2   4 -23    2.69    0.50
   3   4 -23   15.31    1.08
   4   4 -23   27.28    1.76
   5   4 -23    3.72    0.52
  -3   5 -23    0.25    0.50
  -2   5 -23   10.51    0.95
  -1   5 -23    0.91    0.48
   0   5 -23    0.66    0.48
   1   5 -23    0.16    0.44
   2   5 -23    3.97    0.56
   3   5 -23    5.02    0.59
   4   5 -23   19.93    1.37
   5   5 -23    4.50    0.57
  -3   6 -23    4.08    0.70
  -2   6 -23   -0.24    0.46
  -1   6 -23    0.49    0.48
   0   6 -23   -0.04    0.44
   1   6 -23   -0.37    0.41
   2   6 -23   -0.35    0.38
   3   6 -23    8.08    0.73
   4   6 -23    1.67    0.43
  -2   7 -23    0.15    0.50
  -1   7 -23   -0.07    0.46
   0   7 -23    2.02    0.53
   1   7 -23   -0.22    0.42
   2   7 -23   -0.36    0.41
   3   7 -23    0.59    0.39
   4   7 -23    2.93    0.48
  -1   8 -23   10.06    0.94
   0   8 -23    1.40    0.52
   1   8 -23   -0.12    0.42
   2   8 -23    0.30    0.41
   4  -8 -22   -0.21    0.63
   3  -7 -22   -0.78    0.60
   4  -7 -22    1.99    0.69
   5  -7 -22    0.34    0.57
   2  -6 -22    2.22    0.62
   3  -6 -22    3.88    0.70
   4  -6 -22    0.76    0.58
   5  -6 -22    1.48    0.56
   6  -6 -22    0.36    0.53
   2  -5 -22   11.21    1.04
   3  -5 -22    5.35    0.71
   4  -5 -22    1.13    0.54
   5  -5 -22    1.30    0.55
   6  -5 -22   10.16    0.96
   7  -5 -22    2.80    0.61
   1  -4 -22    5.88    0.73
   2  -4 -22   55.87    3.41
   3  -4 -22    2.65    0.61
   4  -4 -22    0.89    0.49
   5  -4 -22    5.04    0.63
   6  -4 -22   33.90    2.03
   7  -4 -22   22.25    1.60
   0  -3 -22    3.15    0.59
   1  -3 -22  107.26    6.21
   2  -3 -22    0.24    0.42
   3  -3 -22    6.20    0.70
   4  -3 -22    0.31    0.43
   5  -3 -22   27.77    1.82
   6  -3 -22   15.14    1.16
   7  -3 -22   51.49    3.08
  -1  -2 -22    1.96    0.52
   0  -2 -22   48.06    2.94
   1  -2 -22   10.76    0.91
   2  -2 -22   31.85    1.96
   3  -2 -22    1.23    0.43
   4  -2 -22    1.43    0.46
   5  -2 -22    1.47    0.47
   6  -2 -22   81.26    4.53
   7  -2 -22    1.62    0.49
  -1  -1 -22    0.56    0.46
   0  -1 -22   13.95    1.09
   1  -1 -22   22.04    1.42
   2  -1 -22    3.66    0.52
   3  -1 -22    1.61    0.41
   4  -1 -22    0.39    0.36
   5  -1 -22   15.31    1.16
   6  -1 -22    2.15    0.49
   7  -1 -22   20.23    1.38
   8  -1 -22    0.50    0.42
  -2   0 -22   -0.38    0.48
  -1   0 -22    0.89    0.48
   0   0 -22    1.26    0.45
   1   0 -22    7.75    0.75
   2   0 -22    2.85    0.48
   3   0 -22    0.37    0.38
   4   0 -22    0.30    0.35
   5   0 -22    0.48    0.37
   6   0 -22    5.94    0.62
   7   0 -22   -0.01    0.35
  -3   1 -22   -0.50    0.51
  -2   1 -22    0.34    0.53
  -1   1 -22    0.46    0.45
   0   1 -22    1.27    0.45
   1   1 -22    0.46    0.39
   2   1 -22    0.29    0.39
   3   1 -22    1.30    0.41
   4   1 -22    1.94    0.43
   5   1 -22    0.06    0.34
   6   1 -22   -0.31    0.36
   7   1 -22    0.47    0.41
  -3   2 -22    0.26    0.52
  -2   2 -22   -0.32    0.47
  -1   2 -22    0.02    0.48
   0   2 -22   -0.39    0.43
   1   2 -22    0.38    0.40
   2   2 -22   -0.24    0.33
   3   2 -22    6.45    0.65
   4   2 -22    1.90    0.43
   5   2 -22    1.87    0.42
   6   2 -22    0.36    0.35
   7   2 -22    0.22    0.38
  -4   3 -22    4.28    0.67
  -3   3 -22   -0.18    0.48
  -2   3 -22   -0.17    0.44
  -1   3 -22    0.70    0.44
   0   3 -22    0.84    0.49
   1   3 -22   -0.15    0.38
   2   3 -22    1.05    0.40
   3   3 -22    0.45    0.38
   4   3 -22   20.25    1.37
   5   3 -22   -0.02    0.34
   6   3 -22    0.52    0.37
   7   3 -22    0.34    0.38
  -5   4 -22    0.30    0.56
  -4   4 -22    1.92    0.59
  -3   4 -22   -0.01    0.45
  -2   4 -22    0.27    0.45
  -1   4 -22    0.29    0.44
   0   4 -22   -0.14    0.41
   1   4 -22    0.50    0.42
   2   4 -22    1.71    0.43
   3   4 -22   16.91    1.15
   4   4 -22    2.27    0.46
   5   4 -22    1.64    0.41
   6   4 -22    0.62    0.36
   7   4 -22    5.03    0.58
  -5   5 -22    0.54    0.56
  -4   5 -22    0.30    0.53
  -3   5 -22    1.84    0.55
  -2   5 -22    0.74    0.45
  -1   5 -22    0.77    0.43
   0   5 -22    0.14    0.39
   1   5 -22    0.23    0.40
   2   5 -22    1.67    0.43
   3   5 -22    6.52    0.64
   4   5 -22    8.85    0.74
   5   5 -22    0.89    0.39
   6   5 -22    0.60    0.38
   7   5 -22    0.68    0.40
  -4   6 -22    1.70    0.57
  -3   6 -22   -0.49    0.48
  -2   6 -22    1.39    0.51
  -1   6 -22    0.72    0.43
   0   6 -22    1.39    0.46
   1   6 -22   -0.50    0.37
   2   6 -22    0.72    0.40
   3   6 -22    0.83    0.38
   4   6 -22    4.30    0.52
   5   6 -22    0.64    0.39
   6   6 -22   -0.17    0.35
  -4   7 -22    1.04    0.55
  -3   7 -22    2.88    0.59
  -2   7 -22    0.85    0.49
  -1   7 -22   12.88    1.03
   0   7 -22   -0.58    0.41
   1   7 -22   -0.71    0.37
   2   7 -22   -0.05    0.37
   3   7 -22    0.86    0.39
   4   7 -22    0.37    0.37
   5   7 -22    0.40    0.38
  -4   8 -22    4.77    0.72
  -3   8 -22    0.80    0.52
  -2   8 -22   17.33    1.29
  -1   8 -22    3.99    0.64
   0   8 -22   14.53    1.10
   1   8 -22   -0.86    0.37
   2   8 -22   -0.07    0.37
   3   8 -22    0.25    0.37
   4   8 -22    2.88    0.46
   5   8 -22   -0.09    0.37
  -3   9 -22    2.21    0.58
  -2   9 -22   28.14    1.85
  -1   9 -22   43.61    2.58
   0   9 -22    7.16    0.78
   1   9 -22    0.66    0.42
   2   9 -22    0.47    0.38
   3   9 -22    2.65    0.51
   4   9 -22    1.51    0.43
  -2  10 -22    8.01    0.86
  -1  10 -22   50.10    2.97
   0  10 -22   12.10    0.98
   1  10 -22    0.75    0.42
   2  10 -22    1.02    0.39
   3  10 -22    3.47    0.51
   2 -10 -21    6.20    0.49
   3 -10 -21   22.48    1.26
   0  -9 -21    0.61    0.28
   1  -9 -21    0.72    0.27
   2  -9 -21    5.37    0.46
   3  -9 -21   16.85    0.98
   4  -9 -21   12.00    1.22
   5  -9 -21    1.37    0.77
  -2  -8 -21   31.20    1.70
  -1  -8 -21    0.35    0.26
   0  -8 -21   -0.01    0.26
   1  -8 -21    0.20    0.25
   2  -8 -21    4.76    0.42
   4  -8 -21    3.01    0.77
   5  -8 -21   -0.53    0.59
   6  -8 -21    2.37    0.67
   7  -8 -21    0.44    0.56
  -2  -7 -21    1.06    0.29
  -1  -7 -21   -0.08    0.25
   0  -7 -21    0.21    0.23
   3  -7 -21    3.29    0.72
   4  -7 -21    0.19    0.56
   6  -7 -21    0.65    0.55
   7  -7 -21   -0.31    0.49
  -3  -6 -21    0.34    0.30
  -2  -6 -21    0.60    0.28
  -1  -6 -21    0.00    0.23
   2  -6 -21    1.75    0.57
   3  -6 -21   -0.88    0.52
   4  -6 -21    3.33    0.65
   5  -6 -21    0.81    0.54
   6  -6 -21    2.29    0.58
   7  -6 -21   -0.28    0.49
   8  -6 -21    1.08    0.51
  -4  -5 -21    2.16    0.42
  -3  -5 -21    0.19    0.29
   1  -5 -21   14.32    1.15
   2  -5 -21    7.63    0.80
   3  -5 -21    5.66    0.74
   4  -5 -21   -0.45    0.40
   5  -5 -21    5.71    0.71
   6  -5 -21    0.47    0.53
   7  -5 -21   23.55    1.65
   8  -5 -21   -0.85    0.48
   1  -4 -21   35.03    2.28
   2  -4 -21   15.13    1.16
   3  -4 -21    4.84    0.65
   4  -4 -21    0.64    0.43
   5  -4 -21   10.50    0.90
   6  -4 -21   65.55    3.70
   7  -4 -21   13.65    1.12
   8  -4 -21   13.81    1.13
   0  -3 -21   48.06    2.96
   1  -3 -21    7.65    0.75
   2  -3 -21   27.00    1.79
   3  -3 -21    0.18    0.39
   4  -3 -21    3.49    0.55
   5  -3 -21   16.48    1.19
   6  -3 -21   66.15    3.82
   7  -3 -21   48.57    2.88
   8  -3 -21    6.97    0.75
  -1  -2 -21    4.12    0.58
   0  -2 -21    1.80    0.49
   1  -2 -21   47.42    2.82
   2  -2 -21    0.23    0.38
   3  -2 -21    2.91    0.46
   4  -2 -21    0.31    0.37
   5  -2 -21   42.85    2.61
   6  -2 -21   21.76    1.45
   7  -2 -21   52.67    3.07
   8  -2 -21    1.93    0.51
   9  -2 -21    1.41    0.49
  -2  -1 -21    0.48    0.44
  -1  -1 -21    0.33    0.42
   0  -1 -21   12.48    0.95
   1  -1 -21    4.51    0.56
   2  -1 -21   10.85    0.86
   3  -1 -21    0.58    0.36
   4  -1 -21    0.29    0.36
   5  -1 -21    0.45    0.39
   6  -1 -21   60.23    3.37
   7  -1 -21    1.34    0.43
   8  -1 -21    1.72    0.45
   9  -1 -21    0.41    0.44
  -2   0 -21   -0.36    0.46
  -1   0 -21    0.14    0.39
   0   0 -21    0.64    0.43
   1   0 -21    1.75    0.41
   2   0 -21    1.93    0.44
   3   0 -21    3.70    0.48
   4   0 -21    1.04    0.36
   5   0 -21    6.01    0.61
   6   0 -21    0.74    0.38
   7   0 -21    6.12    0.60
   8   0 -21    0.15    0.37
   9   0 -21    0.29    0.42
  -3   1 -21    6.69    0.72
  -2   1 -21   -0.28    0.46
  -1   1 -21    1.26    0.45
   0   1 -21    0.36    0.42
   1   1 -21    0.63    0.38
   2   1 -21    0.15    0.36
   3   1 -21    2.80    0.45
   4   1 -21    2.84    0.44
   5   1 -21   -0.04    0.33
   6   1 -21    2.94    0.46
   7   1 -21    0.14    0.37
   8   1 -21    0.76    0.40
   9   1 -21   -0.35    0.41
  -4   2 -21   48.73    2.92
  -3   2 -21   -0.31    0.47
  -2   2 -21    0.46    0.45
  -1   2 -21   -0.12    0.38
   0   2 -21    0.51    0.40
   1   2 -21   -0.03    0.35
   2   2 -21    0.17    0.36
   3   2 -21    2.03    0.42
   4   2 -21    4.39    0.53
   5   2 -21    0.44    0.33
   6   2 -21    0.62    0.37
   7   2 -21    1.29    0.40
   8   2 -21    1.34    0.41
  -4   3 -21    6.24    0.76
  -3   3 -21   13.61    1.07
  -2   3 -21   -0.26    0.40
  -1   3 -21    0.57    0.42
   0   3 -21    0.36    0.41
   1   3 -21    1.93    0.42
   2   3 -21    0.25    0.35
   3   3 -21    7.38    0.67
   4   3 -21    2.48    0.43
   5   3 -21    0.50    0.35
   6   3 -21    2.08    0.41
   7   3 -21    2.73    0.47
   8   3 -21    4.68    0.59
  -5   4 -21    7.95    0.84
  -4   4 -21   11.63    1.02
  -3   4 -21    1.05    0.47
  -2   4 -21    0.52    0.41
  -1   4 -21    0.51    0.41
   0   4 -21    0.08    0.37
   1   4 -21    0.48    0.38
   2   4 -21    1.34    0.40
   3   4 -21    0.32    0.35
   4   4 -21    5.01    0.55
   5   4 -21    0.44    0.35
   6   4 -21    5.35    0.56
   7   4 -21    0.88    0.40
   8   4 -21   17.97    1.23
  -6   5 -21   -0.41    0.48
  -5   5 -21    0.33    0.54
  -4   5 -21    2.45    0.58
  -3   5 -21    0.19    0.45
  -2   5 -21    1.33    0.45
  -1   5 -21    0.26    0.38
   0   5 -21    0.00    0.37
   1   5 -21   -0.44    0.34
   2   5 -21    0.26    0.37
   3   5 -21    8.31    0.71
   4   5 -21    0.13    0.32
   5   5 -21    0.07    0.35
   6   5 -21   -0.17    0.33
   7   5 -21    6.63    0.66
   8   5 -21    0.18    0.42
  -6   6 -21   -0.20    0.51
  -5   6 -21    1.57    0.55
  -4   6 -21   -0.35    0.45
  -3   6 -21    1.13    0.49
  -2   6 -21    0.11    0.42
  -1   6 -21    1.11    0.45
   0   6 -21    0.84    0.41
   1   6 -21    0.29    0.38
   2   6 -21    3.47    0.49
   3   6 -21    1.96    0.40
   4   6 -21    0.30    0.33
   5   6 -21   -0.15    0.34
   6   6 -21    0.82    0.38
   7   6 -21   -0.44    0.37
  -6   7 -21   14.02    1.17
  -5   7 -21    0.18    0.49
  -4   7 -21    4.56    0.65
  -3   7 -21    0.57    0.47
  -2   7 -21    4.37    0.60
  -1   7 -21    1.99    0.49
   0   7 -21   10.07    0.87
   1   7 -21    0.02    0.37
   2   7 -21    0.76    0.38
   3   7 -21    0.24    0.35
   4   7 -21    1.23    0.38
   6   7 -21   -0.04    0.37
   7   7 -21    0.44    0.40
  -5   8 -21   10.13    0.94
  -4   8 -21    0.08    0.45
  -3   8 -21    0.55    0.45
  -2   8 -21    1.57    0.53
  -1   8 -21   59.60    3.41
   0   8 -21   -0.03    0.43
   1   8 -21    2.59    0.48
   2   8 -21    0.42    0.36
   3   8 -21    3.21    0.48
   4   8 -21    2.29    0.44
   5   8 -21    9.68    0.80
   6   8 -21    0.08    0.40
  -5   9 -21    6.27    0.78
  -4   9 -21    1.48    0.49
  -3   9 -21    3.70    0.61
  -2   9 -21   56.07    3.23
  -1   9 -21   14.35    1.10
   0   9 -21   33.67    2.09
   1   9 -21   -0.26    0.35
   2   9 -21    0.17    0.35
   3   9 -21    1.69    0.42
   4   9 -21   43.51    2.62
   5   9 -21    1.08    0.43
  -4  10 -21    0.78    0.47
  -3  10 -21    8.00    0.82
  -2  10 -21   44.45    2.66
  -1  10 -21   53.69    3.01
   0  10 -21   11.50    0.89
   1  10 -21    1.54    0.42
   2  10 -21    1.84    0.41
   3  10 -21   23.64    1.54
   4  10 -21    3.53    0.53
  -3  11 -21    8.25    0.82
  -2  11 -21    7.69    0.77
  -1  11 -21   45.39    2.59
   0  11 -21    8.87    0.76
   1  11 -21    0.32    0.39
   2  11 -21    2.79    0.46
   3  11 -21    9.05    0.78
  -1  12 -21    0.91    0.46
   0  12 -21    3.46    0.53
   1  12 -21   -0.32    0.35
   2  12 -21    0.85    0.37
   1 -11 -20    0.03    0.26
   2 -11 -20    0.17    0.28
   3 -11 -20   54.73    2.87
   4 -11 -20    1.43    0.36
   5 -11 -20   13.63    0.86
  -1 -10 -20   15.26    0.94
   0 -10 -20    9.06    0.65
   1 -10 -20   -0.16    0.26
   2 -10 -20   32.99    1.82
   3 -10 -20    5.77    0.50
   4 -10 -20   65.97    3.41
   5 -10 -20    0.52    0.29
   6 -10 -20    0.25    0.26
  -2  -9 -20   45.72    2.38
  -1  -9 -20   10.75    0.70
   0  -9 -20    1.93    0.31
   1  -9 -20    1.94    0.30
   2  -9 -20   11.57    0.74
   3  -9 -20   54.44    2.81
   4  -9 -20    8.83    0.54
   5  -9 -20    7.84    0.48
   7  -9 -20    4.50    0.77
  -3  -8 -20   18.69    1.10
  -2  -8 -20    4.16    0.41
  -1  -8 -20    6.24    0.49
   0  -8 -20   -0.03    0.22
   1  -8 -20   -0.02    0.23
   2  -8 -20    4.33    0.39
   3  -8 -20   23.64    1.05
   4  -8 -20   13.53    0.66
   5  -8 -20   -0.02    0.54
   6  -8 -20    1.87    0.61
   7  -8 -20    0.47    0.55
   8  -8 -20    3.57    0.71
  -4  -7 -20    0.27    0.35
  -3  -7 -20   -0.02    0.29
  -2  -7 -20    7.20    0.52
  -1  -7 -20   -0.09    0.23
   0  -7 -20    0.70    0.24
   1  -7 -20    0.00    0.21
   2  -7 -20    1.26    0.24
   3  -7 -20    1.60    0.63
   4  -7 -20    0.64    0.58
   5  -7 -20    0.24    0.49
   6  -7 -20    0.76    0.50
   7  -7 -20   -0.11    0.48
   8  -7 -20   -0.03    0.48
  -4  -6 -20    0.12    0.35
  -3  -6 -20    0.84    0.31
  -2  -6 -20    0.12    0.25
  -1  -6 -20    0.98    0.25
   0  -6 -20   -0.11    0.19
   1  -6 -20    6.13    0.44
   2  -6 -20   -0.27    0.47
   3  -6 -20    0.43    0.47
   4  -6 -20    0.13    0.52
   5  -6 -20   -0.38    0.47
   6  -6 -20    2.04    0.56
   7  -6 -20    1.50    0.54
   8  -6 -20   -0.86    0.44
   9  -6 -20   -0.09    0.45
  -5  -5 -20   -0.35    0.35
  -4  -5 -20    0.35    0.33
  -3  -5 -20    0.95    0.29
  -2  -5 -20    0.28    0.25
  -1  -5 -20    0.51    0.23
   0  -5 -20    6.56    0.47
   1  -5 -20    1.37    0.52
   2  -5 -20    6.10    0.73
   3  -5 -20    0.15    0.46
   4  -5 -20    1.10    0.47
   5  -5 -20    0.12    0.43
   6  -5 -20   34.74    2.18
   7  -5 -20    0.24    0.50
   8  -5 -20    2.44    0.55
   9  -5 -20   -0.30    0.42
  -5  -4 -20   -0.04    0.37
  -4  -4 -20    0.13    0.31
  -3  -4 -20    0.91    0.29
  -2  -4 -20   -0.12    0.23
   0  -4 -20    9.99    0.89
   1  -4 -20   21.90    1.49
   2  -4 -20    1.58    0.49
   3  -4 -20   -0.02    0.38
   4  -4 -20    1.27    0.44
   5  -4 -20   35.05    2.11
   6  -4 -20    1.90    0.56
   7  -4 -20   46.77    2.91
   8  -4 -20   -0.08    0.45
   9  -4 -20    0.21    0.44
  -6  -3 -20   -0.31    0.40
  -5  -3 -20    2.39    0.44
  -4  -3 -20    0.13    0.30
  -1  -3 -20    1.75    0.46
   0  -3 -20    6.40    0.67
   1  -3 -20   30.47    1.96
   2  -3 -20    7.24    0.70
   3  -3 -20   -0.06    0.36
   4  -3 -20    7.63    0.71
   5  -3 -20   22.87    1.50
   6  -3 -20   91.67    5.01
   7  -3 -20   11.32    0.95
   8  -3 -20    4.92    0.63
   9  -3 -20   -0.08    0.40
  -6  -2 -20    2.34    0.46
  -1  -2 -20   -0.16    0.37
   0  -2 -20   30.29    1.88
   1  -2 -20    2.60    0.47
   2  -2 -20    7.16    0.68
   3  -2 -20   -0.27    0.31
   4  -2 -20    3.43    0.50
   5  -2 -20   17.83    1.21
   6  -2 -20   50.85    2.90
   7  -2 -20   27.57    1.76
   8  -2 -20    1.91    0.49
   9  -2 -20    4.22    0.60
  10  -2 -20    4.23    0.60
  -2  -1 -20   -0.61    0.42
  -1  -1 -20    0.59    0.40
   0  -1 -20    0.80    0.39
   1  -1 -20   13.77    0.99
   2  -1 -20    0.45    0.35
   3  -1 -20    3.14    0.45
   4  -1 -20    0.43    0.34
   5  -1 -20   21.61    1.41
   6  -1 -20   11.26    0.86
   7  -1 -20   13.32    0.99
   8  -1 -20   -0.16    0.38
   9  -1 -20    0.95    0.44
  10  -1 -20    8.32    0.79
  -3   0 -20    1.97    0.50
  -2   0 -20    0.44    0.44
  -1   0 -20   -0.24    0.38
   0   0 -20    1.50    0.40
   1   0 -20    0.44    0.35
   2   0 -20    1.61    0.41
   3   0 -20    0.19    0.32
   4   0 -20    0.09    0.32
   5   0 -20    0.68    0.34
   6   0 -20   11.39    0.87
   7   0 -20    0.38    0.36
   8   0 -20    0.82    0.37
   9   0 -20   -0.08    0.39
  10   0 -20    2.90    0.53
  -3   1 -20   10.36    0.88
  -2   1 -20    0.87    0.44
  -1   1 -20   -0.58    0.37
   0   1 -20    1.88    0.41
   1   1 -20    2.35    0.43
   2   1 -20    0.43    0.32
   3   1 -20    1.23    0.37
   4   1 -20    1.16    0.35
   5   1 -20    1.75    0.38
   6   1 -20    0.45    0.34
   7   1 -20    0.43    0.37
   8   1 -20    0.35    0.37
   9   1 -20    1.31    0.44
  -4   2 -20    6.25    0.74
  -3   2 -20   39.64    2.40
  -2   2 -20    0.69    0.43
  -1   2 -20    0.14    0.39
   0   2 -20    1.04    0.39
   1   2 -20   14.93    1.03
   2   2 -20    4.97    0.55
   3   2 -20    0.06    0.32
   4   2 -20    0.40    0.34
   5   2 -20   -0.08    0.29
   6   2 -20    1.45    0.38
   7   2 -20    0.30    0.35
   8   2 -20    1.51    0.42
   9   2 -20    0.34    0.38
  -5   3 -20    2.67    0.62
  -4   3 -20  115.85    6.76
  -3   3 -20    0.03    0.45
  -2   3 -20    3.41    0.50
  -1   3 -20    0.15    0.38
   0   3 -20    7.48    0.68
   1   3 -20    2.23    0.44
   2   3 -20    9.71    0.76
   3   3 -20   -0.15    0.30
   4   3 -20    0.16    0.33
   5   3 -20    1.61    0.37
   6   3 -20    1.01    0.34
   7   3 -20    0.31    0.35
   8   3 -20    2.24    0.47
   9   3 -20    8.03    0.73
  -5   4 -20   35.93    2.41
  -4   4 -20   11.68    0.96
  -3   4 -20   14.24    1.10
  -2   4 -20   -0.09    0.39
  -1   4 -20    1.22    0.41
   0   4 -20    0.19    0.36
   1   4 -20   17.54    1.16
   2   4 -20    0.38    0.34
   3   4 -20    0.68    0.32
   4   4 -20    0.01    0.29
   5   4 -20    1.03    0.35
   6   4 -20    0.75    0.35
   7   4 -20    0.43    0.37
   8   4 -20    2.15    0.47
   9   4 -20    7.08    0.72
  -6   5 -20   -0.36    0.45
  -5   5 -20    3.69    0.59
  -4   5 -20    5.53    0.66
  -3   5 -20    0.83    0.45
  -2   5 -20   -0.33    0.40
  -1   5 -20    0.32    0.38
   0   5 -20    1.04    0.37
   1   5 -20    0.04    0.34
   2   5 -20    0.62    0.35
   3   5 -20   -0.01    0.30
   4   5 -20    0.34    0.31
   5   5 -20    0.44    0.34
   6   5 -20    0.16    0.33
   7   5 -20   -0.02    0.35
   8   5 -20    7.24    0.70
   9   5 -20    1.37    0.45
  -7   6 -20    0.62    0.51
  -6   6 -20    1.48    0.53
  -5   6 -20   -0.16    0.41
  -4   6 -20    0.02    0.42
  -3   6 -20    0.13    0.39
  -2   6 -20    0.07    0.40
  -1   6 -20    0.56    0.40
   0   6 -20    0.20    0.35
   1   6 -20    1.42    0.40
   2   6 -20    0.69    0.35
   3   6 -20    1.11    0.35
   4   6 -20   -0.01    0.31
   5   6 -20    1.15    0.37
   6   6 -20   -0.41    0.33
   7   6 -20    1.23    0.41
   8   6 -20   -0.07    0.37
  -7   7 -20   10.73    1.03
  -6   7 -20    0.74    0.48
  -5   7 -20    1.33    0.50
  -4   7 -20    0.36    0.40
  -3   7 -20    0.08    0.37
  -2   7 -20    0.64    0.41
  -1   7 -20   11.39    0.90
   0   7 -20    6.59    0.66
   1   7 -20    2.28    0.43
   2   7 -20    1.45    0.37
   3   7 -20    0.41    0.33
   4   7 -20    7.31    0.66
   5   7 -20    0.05    0.34
   6   7 -20    1.76    0.44
   7   7 -20   -0.21    0.36
   8   7 -20    0.70    0.42
  -6   8 -20    9.81    0.97
  -5   8 -20   -0.31    0.43
  -4   8 -20    0.03    0.42
  -3   8 -20    0.12    0.39
  -2   8 -20   36.65    2.13
  -1   8 -20    6.15    0.67
   0   8 -20   22.45    1.50
   1   8 -20    0.51    0.37
   2   8 -20   -0.28    0.31
   3   8 -20    1.85    0.41
   4   8 -20   20.28    1.34
   5   8 -20   18.11    1.23
   6   8 -20   -0.27    0.42
   7   8 -20   -0.08    0.37
  -6   9 -20    2.43    0.62
  -5   9 -20    0.92    0.51
  -4   9 -20   -0.06    0.41
  -3   9 -20   16.44    1.17
  -2   9 -20    1.96    0.51
  -1   9 -20   80.62    4.43
   0   9 -20    0.18    0.39
   1   9 -20    2.06    0.43
   2   9 -20    0.44    0.34
   3   9 -20   30.07    1.87
   4   9 -20   17.07    1.21
   5   9 -20   36.17    2.24
   6   9 -20    1.05    0.42
   7   9 -20    0.61    0.38
  -5  10 -20    0.21    0.49
  -4  10 -20    1.90    0.52
  -3  10 -20    3.87    0.59
  -2  10 -20   55.71    3.19
  -1  10 -20   11.95    0.92
   0  10 -20   26.26    1.66
   1  10 -20    0.52    0.36
   2  10 -20    9.25    0.73
   3  10 -20    1.08    0.39
   4  10 -20   94.17    5.40
   5  10 -20    2.18    0.31
   6  10 -20    2.24    0.45
  -5  11 -20   -0.16    0.49
  -4  11 -20   -0.44    0.47
  -3  11 -20    4.92    0.64
  -2  11 -20   17.44    1.30
  -1  11 -20   24.17    1.57
   0  11 -20    5.79    0.60
   1  11 -20    0.73    0.37
   2  11 -20    1.31    0.37
   3  11 -20   38.00    2.36
   4  11 -20    3.34    0.33
   5  11 -20   25.71    1.10
  -4  12 -20   -0.38    0.47
  -3  12 -20    0.49    0.45
  -2  12 -20    4.60    0.60
  -1  12 -20   11.10    0.88
   0  12 -20    0.42    0.37
   1  12 -20    0.18    0.36
   2  12 -20    0.89    0.36
   3  12 -20    4.99    0.56
   4  12 -20   13.09    0.64
  -2  13 -20    1.07    0.45
  -1  13 -20    0.32    0.39
   0  13 -20    0.45    0.39
   1  13 -20    0.16    0.37
   2  13 -20    0.64    0.37
   0 -12 -19    1.38    0.36
   1 -12 -19   -0.19    0.28
   2 -12 -19    1.45    0.31
   3 -12 -19   21.10    1.21
   4 -12 -19   21.92    1.31
   5 -12 -19    4.02    0.45
  -1 -11 -19    0.04    0.29
   0 -11 -19    8.91    0.64
   1 -11 -19   -0.33    0.25
   2 -11 -19   32.77    1.78
   3 -11 -19   18.24    1.08
   4 -11 -19   65.95    3.39
   5 -11 -19    4.20    0.40
   6 -11 -19    0.21    0.26
   7 -11 -19    0.85    0.28
  -2 -10 -19    8.13    0.61
  -1 -10 -19   30.49    1.65
   0 -10 -19    0.40    0.27
   1 -10 -19    2.54    0.33
   2 -10 -19    0.47    0.28
   3 -10 -19  141.21    7.07
   4 -10 -19    5.76    0.44
   5 -10 -19   21.47    0.97
   6 -10 -19   -0.36    0.24
   7 -10 -19   12.66    0.66
   8 -10 -19   13.87    0.71
  -3  -9 -19   13.78    0.87
  -2  -9 -19   34.52    1.80
  -1  -9 -19    7.66    0.56
   0  -9 -19    2.90    0.34
   1  -9 -19    0.28    0.24
   2  -9 -19   42.22    2.28
   3  -9 -19    7.77    0.55
   4  -9 -19   85.37    3.28
   5  -9 -19   -0.48    0.24
   6  -9 -19    2.17    0.28
   7  -9 -19    0.93    0.27
   8  -9 -19   41.37    2.68
  -4  -8 -19    0.02    0.35
  -3  -8 -19    3.08    0.40
  -2  -8 -19   19.24    1.10
  -1  -8 -19    5.61    0.45
   0  -8 -19    1.01    0.26
   1  -8 -19    0.26    0.21
   2  -8 -19    4.06    0.38
   3  -8 -19   50.36    1.96
   4  -8 -19    4.57    0.35
   5  -8 -19    1.27    0.25
   6  -8 -19    0.02    0.22
   7  -8 -19   16.96    1.32
   8  -8 -19    0.07    0.51
   9  -8 -19   11.52    1.04
  -5  -7 -19    0.05    0.35
  -4  -7 -19   -0.11    0.32
  -3  -7 -19    4.04    0.42
  -2  -7 -19    1.16    0.29
  -1  -7 -19    2.24    0.28
   0  -7 -19    1.73    0.27
   1  -7 -19    0.63    0.22
   2  -7 -19    3.88    0.31
   3  -7 -19   11.42    0.58
   4  -7 -19    3.89    0.31
   5  -7 -19    1.12    0.54
   6  -7 -19    0.68    0.47
   7  -7 -19    0.19    0.46
   8  -7 -19    7.76    0.82
   9  -7 -19   -0.47    0.48
  -5  -6 -19   -0.31    0.34
  -4  -6 -19    1.84    0.35
  -3  -6 -19    0.26    0.26
  -2  -6 -19    0.52    0.24
  -1  -6 -19   -0.10    0.21
   0  -6 -19    7.92    0.52
   1  -6 -19    0.41    0.20
   2  -6 -19    1.01    0.21
   3  -6 -19    1.89    0.24
   4  -6 -19    0.64    0.49
   5  -6 -19    0.23    0.46
   6  -6 -19    0.43    0.47
   7  -6 -19   -0.40    0.45
   8  -6 -19   -0.75    0.43
   9  -6 -19   -0.25    0.42
  10  -6 -19    0.40    0.45
  -6  -5 -19    6.15    0.61
  -5  -5 -19    1.61    0.42
  -4  -5 -19   -0.07    0.30
  -3  -5 -19    0.02    0.28
  -2  -5 -19    0.05    0.22
  -1  -5 -19    0.36    0.21
   0  -5 -19    0.12    0.17
   1  -5 -19    3.59    0.57
   2  -5 -19    0.16    0.18
   3  -5 -19    1.90    0.52
   4  -5 -19    0.43    0.39
   5  -5 -19    7.77    0.76
   6  -5 -19    5.24    0.66
   7  -5 -19    4.49    0.65
   8  -5 -19   -0.58    0.41
   9  -5 -19    0.06    0.41
  10  -5 -19   -0.10    0.43
  -6  -4 -19    5.47    0.57
  -5  -4 -19    1.62    0.38
  -4  -4 -19    0.24    0.30
  -3  -4 -19    0.35    0.26
   0  -4 -19    5.98    0.34
   1  -4 -19   -0.03    0.38
   2  -4 -19   -0.20    0.36
   3  -4 -19   -0.09    0.37
   4  -4 -19    9.38    0.79
   5  -4 -19   -0.19    0.39
   6  -4 -19   43.91    2.60
   7  -4 -19    1.15    0.47
   8  -4 -19    1.43    0.49
   9  -4 -19    0.08    0.39
  10  -4 -19    6.46    0.73
  -7  -3 -19    1.69    0.47
  -6  -3 -19    1.72    0.44
  -5  -3 -19   -0.02    0.33
  -4  -3 -19    0.30    0.31
  -3  -3 -19    0.64    0.26
  -2  -3 -19    0.94    0.24
  -1  -3 -19    0.09    0.17
   0  -3 -19    5.65    0.60
   1  -3 -19    7.58    0.72
   2  -3 -19    0.09    0.33
   3  -3 -19    5.07    0.57
   4  -3 -19    0.48    0.36
   5  -3 -19   33.34    2.01
   6  -3 -19    4.17    0.54
   7  -3 -19   28.56    1.84
   8  -3 -19    0.29    0.39
   9  -3 -19    3.11    0.52
  10  -3 -19    1.08    0.44
  -7  -2 -19    0.57    0.40
  -6  -2 -19   -0.24    0.37
  -5  -2 -19   -0.32    0.30
  -4  -2 -19   -0.06    0.29
  -3  -2 -19   -0.10    0.23
  -2  -2 -19   -0.21    0.35
  -1  -2 -19   -0.04    0.32
   0  -2 -19    5.80    0.61
   1  -2 -19    5.90    0.59
   2  -2 -19    0.53    0.31
   3  -2 -19    0.19    0.33
   4  -2 -19    3.65    0.49
   5  -2 -19    8.64    0.74
   6  -2 -19   35.82    2.11
   7  -2 -19    5.14    0.58
   8  -2 -19    1.29    0.45
   9  -2 -19    0.70    0.40
  10  -2 -19   25.27    1.65
  -7  -1 -19   -0.96    0.38
  -6  -1 -19    3.29    0.46
  -5  -1 -19    0.18    0.31
  -2  -1 -19    0.32    0.39
  -1  -1 -19    0.37    0.39
   0  -1 -19    5.69    0.59
   1  -1 -19    0.06    0.35
   2  -1 -19    0.17    0.34
   3  -1 -19    0.10    0.31
   4  -1 -19    0.30    0.30
   5  -1 -19    7.65    0.68
   6  -1 -19   14.83    1.05
   7  -1 -19    3.62    0.48
   8  -1 -19    0.64    0.38
   9  -1 -19    0.45    0.39
  10  -1 -19    1.84    0.47
  -8   0 -19    6.07    0.65
  -3   0 -19   11.78    0.90
  -2   0 -19   -0.48    0.37
  -1   0 -19    0.13    0.38
   0   0 -19    0.37    0.34
   1   0 -19    3.72    0.47
   2   0 -19    1.02    0.37
   3   0 -19    0.62    0.35
   4   0 -19    0.16    0.29
   5   0 -19    2.49    0.42
   6   0 -19    0.24    0.34
   7   0 -19    0.72    0.35
   8   0 -19    0.42    0.34
   9   0 -19    0.64    0.41
  10   0 -19    1.10    0.44
  -4   1 -19   52.48    3.34
  -3   1 -19   12.32    0.96
  -2   1 -19    6.57    0.64
  -1   1 -19   -0.53    0.33
   0   1 -19   11.80    0.83
   1   1 -19    3.42    0.46
   2   1 -19   16.00    1.12
   3   1 -19   -0.21    0.35
   4   1 -19    0.16    0.30
   5   1 -19    0.11    0.28
   6   1 -19    0.36    0.31
   7   1 -19    0.29    0.33
   8   1 -19    2.31    0.44
   9   1 -19    1.52    0.42
  10   1 -19    0.63    0.41
  -4   2 -19  117.37    6.86
  -3   2 -19   24.82    1.67
  -2   2 -19    1.69    0.43
  -1   2 -19    0.52    0.33
   0   2 -19   15.85    1.09
   1   2 -19   58.17    3.37
   2   2 -19    7.34    0.64
   3   2 -19    4.60    0.49
   4   2 -19    0.34    0.30
   5   2 -19    1.24    0.34
   6   2 -19   -0.10    0.30
   7   2 -19    1.39    0.38
   8   2 -19    0.26    0.37
   9   2 -19    4.58    0.54
  10   2 -19    0.30    0.42
  -5   3 -19  110.82    6.53
  -4   3 -19   10.99    0.99
  -3   3 -19   44.79    2.67
  -2   3 -19    0.48    0.39
  -1   3 -19    5.54    0.53
   0   3 -19   16.29    1.09
   1   3 -19   62.92    3.54
   2   3 -19   31.03    1.82
   3   3 -19    1.07    0.34
   4   3 -19    0.34    0.30
   5   3 -19    0.20    0.30
   6   3 -19    0.78    0.33
   7   3 -19    0.33    0.34
   8   3 -19    0.11    0.36
   9   3 -19    0.14    0.38
  10   3 -19   -0.35    0.39
  -6   4 -19   11.15    1.01
  -5   4 -19    1.67    0.49
  -4   4 -19   76.28    4.43
  -3   4 -19    0.28    0.42
  -2   4 -19    0.86    0.39
  -1   4 -19   -0.09    0.32
   0   4 -19   33.35    1.91
   1   4 -19    8.79    0.71
   2   4 -19   17.97    1.17
   3   4 -19    0.28    0.31
   4   4 -19    0.54    0.30
   5   4 -19    0.30    0.31
   6   4 -19    0.61    0.35
   7   4 -19    1.15    0.37
   8   4 -19    0.73    0.41
   9   4 -19    4.25    0.55
  10   4 -19   -0.22    0.38
  -6   5 -19    0.23    0.43
  -5   5 -19   14.05    1.12
  -4   5 -19    3.17    0.51
  -3   5 -19    2.94    0.48
  -2   5 -19    0.10    0.38
  -1   5 -19    2.60    0.45
   0   5 -19    0.48    0.34
   1   5 -19    9.31    0.75
   2   5 -19   -0.11    0.29
   3   5 -19    0.59    0.31
   4   5 -19   -0.15    0.29
   5   5 -19   -0.05    0.32
   6   5 -19    0.44    0.34
   7   5 -19   -0.03    0.33
   8   5 -19    2.00    0.44
   9   5 -19    2.26    0.46
  -7   6 -19    1.20    0.55
  -6   6 -19    0.04    0.42
  -5   6 -19    1.90    0.48
  -4   6 -19    0.83    0.42
  -3   6 -19   -0.09    0.35
  -2   6 -19    0.01    0.38
  -1   6 -19    0.05    0.35
   0   6 -19    0.07    0.33
   1   6 -19   -0.06    0.32
   2   6 -19    2.66    0.39
   3   6 -19   -0.15    0.32
   4   6 -19    1.12    0.34
   5   6 -19   -0.39    0.30
   6   6 -19   -0.27    0.33
   7   6 -19   -0.14    0.36
   8   6 -19    2.73    0.47
   9   6 -19    0.19    0.44
  -8   7 -19    0.34    0.57
  -7   7 -19   -0.48    0.51
  -6   7 -19    0.78    0.52
  -5   7 -19    0.04    0.44
  -4   7 -19    0.26    0.39
  -3   7 -19    0.84    0.39
  -2   7 -19    3.21    0.49
  -1   7 -19    9.62    0.77
   0   7 -19    3.44    0.48
   1   7 -19    4.05    0.49
   2   7 -19    0.33    0.30
   3   7 -19    0.34    0.32
   4   7 -19    0.57    0.33
   5   7 -19   13.22    0.95
   6   7 -19   -0.68    0.34
   7   7 -19    0.59    0.39
   8   7 -19   -0.20    0.36
  -7   8 -19    3.78    0.66
  -6   8 -19    0.23    0.48
  -5   8 -19    0.42    0.46
  -4   8 -19    0.31    0.39
  -3   8 -19    1.45    0.44
  -2   8 -19    4.28    0.55
  -1   8 -19   28.85    1.71
   0   8 -19    7.88    0.70
   1   8 -19    2.53    0.40
   2   8 -19    0.26    0.31
   3   8 -19    4.79    0.52
   4   8 -19   41.02    2.46
   5   8 -19    5.28    0.60
   6   8 -19    3.17    0.48
   7   8 -19   -0.58    0.35
   8   8 -19    2.76    0.47
  -7   9 -19    0.90    0.52
  -6   9 -19   -0.30    0.48
  -5   9 -19   -0.03    0.46
  -4   9 -19    0.71    0.43
  -3   9 -19    0.20    0.39
  -2   9 -19   51.21    2.82
  -1   9 -19    3.73    0.51
   0   9 -19   13.63    1.00
   1   9 -19    0.73    0.33
   2   9 -19    6.25    0.57
   3   9 -19   16.36    1.10
   4   9 -19   54.97    3.22
   5   9 -19   33.16    1.37
   6   9 -19    1.23    0.40
   7   9 -19    1.52    0.42
  -7  10 -19    2.76    0.63
  -6  10 -19   -0.73    0.45
  -5  10 -19    0.52    0.47
  -4  10 -19   -0.25    0.43
  -3  10 -19   13.02    1.00
  -2  10 -19    1.53    0.44
  -1  10 -19   42.73    2.45
   0  10 -19   -0.05    0.34
   1  10 -19    0.61    0.34
   2  10 -19    0.68    0.34
   3  10 -19   72.35    4.22
   4  10 -19   20.14    1.31
   5  10 -19   40.20    1.60
   6  10 -19    0.10    0.24
   7  10 -19    3.27    0.51
  -6  11 -19   -0.32    0.48
  -5  11 -19   -0.45    0.47
  -4  11 -19    0.51    0.47
  -3  11 -19    1.77    0.49
  -2  11 -19   16.69    1.20
  -1  11 -19    3.44    0.51
   0  11 -19    9.52    0.75
   1  11 -19    0.29    0.34
   2  11 -19   11.29    0.85
   3  11 -19    1.02    0.39
   4  11 -19   69.09    2.72
   5  11 -19    1.01    0.25
   6  11 -19    0.74    0.26
  -5  12 -19   -0.07    0.51
  -4  12 -19   -0.10    0.44
  -3  12 -19    0.23    0.45
  -2  12 -19    2.62    0.48
  -1  12 -19    5.03    0.56
   0  12 -19    1.26    0.38
   1  12 -19    0.62    0.35
   2  12 -19    0.78    0.34
   3  12 -19   18.71    1.26
   4  12 -19    0.99    0.25
   5  12 -19    8.00    0.47
  -4  13 -19   -0.46    0.46
  -3  13 -19   -0.50    0.42
  -2  13 -19    0.29    0.39
  -1  13 -19   -0.35    0.34
   0  13 -19   -0.47    0.32
   1  13 -19    0.89    0.37
   2  13 -19    0.94    0.36
   3  13 -19    0.92    0.35
   4  13 -19    4.86    0.35
  -3  14 -19   -0.08    0.46
  -2  14 -19    1.05    0.43
  -1  14 -19    0.41    0.40
   0  14 -19   -0.51    0.34
   1  14 -19    1.12    0.39
   2  14 -19    2.47    0.41
   0 -13 -18    0.33    0.30
   1 -13 -18    0.12    0.29
   2 -13 -18    0.42    0.27
   3 -13 -18    0.01    0.27
   4 -13 -18    5.72    0.50
   5 -13 -18   -0.16    0.27
   6 -13 -18    0.34    0.27
  -1 -12 -18    1.06    0.31
   0 -12 -18    0.49    0.30
   1 -12 -18   -0.15    0.25
   2 -12 -18    4.19    0.40
   3 -12 -18   29.08    1.58
   4 -12 -18    6.30    0.52
   5 -12 -18    3.23    0.40
   6 -12 -18   -0.01    0.26
   7 -12 -18    0.22    0.26
  -3 -11 -18   18.56    1.10
  -2 -11 -18    3.13    0.38
  -1 -11 -18    5.89    0.48
   0 -11 -18    0.18    0.27
   1 -11 -18    1.32    0.29
   2 -11 -18   15.91    0.95
   3 -11 -18   61.02    3.14
   4 -11 -18   39.24    2.08
   5 -11 -18    4.72    0.40
   6 -11 -18   -0.02    0.24
   7 -11 -18    1.92    0.29
   8 -11 -18   34.80    1.48
  -4 -10 -18    1.83    0.39
  -3 -10 -18    0.41    0.31
  -2 -10 -18   32.62    1.74
  -1 -10 -18    0.10    0.26
   0 -10 -18    1.27    0.28
   1 -10 -18    0.38    0.24
   2 -10 -18   56.93    2.96
   3 -10 -18   23.53    1.28
   4 -10 -18   56.48    2.25
   5 -10 -18    2.85    0.33
   6 -10 -18   -0.15    0.23
   7 -10 -18   14.38    0.71
   8 -10 -18   33.93    1.40
   9 -10 -18   46.85    3.14
  -5  -9 -18    0.51    0.37
  -4  -9 -18    0.16    0.31
  -3  -9 -18   10.56    0.71
  -2  -9 -18    2.81    0.35
  -1  -9 -18   14.77    0.89
   0  -9 -18    0.60    0.23
   1  -9 -18    2.00    0.29
   2  -9 -18    0.59    0.24
   3  -9 -18  107.95    4.09
   4  -9 -18    2.59    0.31
   5  -9 -18    6.77    0.44
   6  -9 -18    1.46    0.26
   7  -9 -18   26.25    1.13
   8  -9 -18   21.14    1.65
   9  -9 -18   34.09    2.17
  -5  -8 -18    0.72    0.37
  -4  -8 -18   -0.04    0.33
  -3  -8 -18    2.94    0.37
  -2  -8 -18   12.48    0.76
  -1  -8 -18    2.89    0.32
   0  -8 -18    2.38    0.30
   1  -8 -18    0.10    0.21
   2  -8 -18   17.74    0.82
   3  -8 -18    1.98    0.26
   4  -8 -18   31.88    1.31
   5  -8 -18   -0.39    0.19
   6  -8 -18    2.20    0.27
   7  -8 -18    2.38    0.28
   8  -8 -18   33.79    2.18
   9  -8 -18    1.64    0.55
  10  -8 -18    2.35    0.56
  -6  -7 -18    5.52    0.61
  -5  -7 -18   -0.69    0.34
  -4  -7 -18   -0.12    0.29
  -3  -7 -18    0.70    0.28
  -2  -7 -18    0.23    0.25
  -1  -7 -18    0.13    0.21
   0  -7 -18    4.18    0.35
   1  -7 -18    1.17    0.24
   2  -7 -18    2.22    0.24
   3  -7 -18   16.25    0.74
   4  -7 -18    2.42    0.26
   5  -7 -18    0.38    0.19
   6  -7 -18   -0.09    0.20
   7  -7 -18    4.03    0.62
   8  -7 -18    0.27    0.45
   9  -7 -18    3.73    0.61
  10  -7 -18    0.49    0.46
  -6  -6 -18   -0.38    0.38
  -5  -6 -18    4.84    0.54
  -4  -6 -18    0.90    0.33
  -3  -6 -18    0.95    0.28
  -2  -6 -18    1.41    0.27
  -1  -6 -18    0.16    0.20
   0  -6 -18    0.60    0.21
   1  -6 -18    0.34    0.18
   2  -6 -18    4.05    0.30
   3  -6 -18    0.68    0.20
   4  -6 -18    0.17    0.19
   5  -6 -18    0.76    0.21
   6  -6 -18    3.87    0.59
   7  -6 -18   -0.23    0.43
   8  -6 -18    2.44    0.53
   9  -6 -18    0.00    0.42
  10  -6 -18   -0.12    0.42
  -7  -5 -18   12.17    0.95
  -6  -5 -18   46.73    2.54
  -5  -5 -18    0.33    0.36
  -4  -5 -18   -0.14    0.28
  -3  -5 -18    0.03    0.26
  -2  -5 -18   18.58    1.01
  -1  -5 -18    0.13    0.21
   0  -5 -18    0.68    0.18
   1  -5 -18   -0.03    0.16
   2  -5 -18    5.29    0.33
   3  -5 -18    1.04    0.20
   4  -5 -18    0.52    0.20
   5  -5 -18    2.44    0.49
   6  -5 -18    5.82    0.64
   7  -5 -18    1.21    0.46
   8  -5 -18   -0.31    0.38
   9  -5 -18   -0.19    0.39
  10  -5 -18    0.21    0.42
  11  -5 -18    9.48    0.90
  -7  -4 -18   45.63    2.52
  -6  -4 -18    9.49    0.76
  -5  -4 -18    1.14    0.37
  -4  -4 -18    0.31    0.28
  -3  -4 -18    6.92    0.48
  -2  -4 -18    0.90    0.25
  -1  -4 -18   10.96    0.53
   0  -4 -18    0.11    0.15
   1  -4 -18    0.25    0.15
   2  -4 -18    0.09    0.16
   3  -4 -18    1.65    0.43
   4  -4 -18    0.95    0.39
   5  -4 -18   13.63    0.98
   6  -4 -18    2.42    0.49
   7  -4 -18    3.58    0.54
   8  -4 -18   -0.39    0.35
   9  -4 -18    1.35    0.44
  10  -4 -18    6.74    0.72
  11  -4 -18   12.55    1.07
  -8  -3 -18    5.88    0.66
  -7  -3 -18   25.67    1.54
  -6  -3 -18    5.40    0.56
  -5  -3 -18    0.27    0.33
  -4  -3 -18    0.83    0.29
  -3  -3 -18    2.69    0.32
  -2  -3 -18   13.69    0.81
  -1  -3 -18    0.20    0.17
   0  -3 -18    3.44    0.24
   1  -3 -18    0.58    0.15
   2  -3 -18    0.97    0.33
   3  -3 -18   -0.09    0.31
   4  -3 -18    5.49    0.57
   5  -3 -18    0.41    0.35
   6  -3 -18   19.28    1.30
   7  -3 -18    0.43    0.39
   8  -3 -18   -0.03    0.34
   9  -3 -18    0.67    0.40
  10  -3 -18   20.54    1.42
  11  -3 -18   17.33    1.33
  -8  -2 -18    5.50    0.61
  -7  -2 -18   -0.20    0.39
  -6  -2 -18    0.36    0.36
  -5  -2 -18    0.10    0.30
  -4  -2 -18    0.12    0.27
  -3  -2 -18    1.04    0.26
  -2  -2 -18    0.60    0.18
  -1  -2 -18    0.70    0.17
   0  -2 -18    4.09    0.48
   1  -2 -18    1.57    0.39
   2  -2 -18    0.75    0.32
   3  -2 -18    0.53    0.31
   4  -2 -18    0.89    0.34
   5  -2 -18   13.17    0.95
   6  -2 -18    1.27    0.37
   7  -2 -18    6.45    0.64
   8  -2 -18    0.37    0.35
   9  -2 -18    5.16    0.60
  10  -2 -18    1.79    0.46
  11  -2 -18   40.15    2.44
  -8  -1 -18   -0.39    0.40
  -7  -1 -18    0.40    0.39
  -6  -1 -18   -0.03    0.34
  -5  -1 -18    1.10    0.31
  -4  -1 -18    0.57    0.28
  -3  -1 -18   -0.21    0.19
  -2  -1 -18   -0.26    0.36
  -1  -1 -18   10.17    0.77
   0  -1 -18    2.45    0.39
   1  -1 -18   -0.02    0.29
   2  -1 -18    1.97    0.39
   3  -1 -18   -0.23    0.28
   4  -1 -18   -0.18    0.29
   5  -1 -18    2.83    0.43
   6  -1 -18    7.61    0.67
   7  -1 -18    0.57    0.34
   8  -1 -18    0.33    0.34
   9  -1 -18    0.33    0.37
  10  -1 -18    9.33    0.79
  11  -1 -18    0.48    0.44
  -8   0 -18    1.98    0.48
  -7   0 -18    0.11    0.36
  -6   0 -18    0.29    0.34
  -5   0 -18    0.18    0.30
  -3   0 -18   -0.02    0.35
  -2   0 -18   14.90    0.99
  -1   0 -18    0.55    0.35
   0   0 -18    0.52    0.34
   1   0 -18    2.32    0.41
   2   0 -18   15.15    1.03
   3   0 -18   -0.22    0.30
   4   0 -18    0.05    0.29
   5   0 -18    1.25    0.34
   6   0 -18    0.55    0.34
   7   0 -18    0.74    0.34
   8   0 -18    0.11    0.31
   9   0 -18    1.50    0.41
  10   0 -18    0.23    0.39
  11   0 -18    9.59    0.83
  -8   1 -18    1.72    0.47
  -7   1 -18   -0.24    0.35
  -4   1 -18   12.02    1.00
  -3   1 -18   43.05    2.46
  -2   1 -18    0.66    0.36
  -1   1 -18    0.91    0.35
   0   1 -18    0.67    0.35
   1   1 -18   79.99    4.55
   2   1 -18    1.81    0.40
   3   1 -18    9.72    0.76
   4   1 -18   -0.11    0.29
   5   1 -18    3.23    0.42
   6   1 -18    2.60    0.40
   7   1 -18    5.88    0.58
   8   1 -18    0.30    0.33
   9   1 -18    2.18    0.43
  10   1 -18   -0.25    0.36
  11   1 -18   -0.04    0.37
  -5   2 -18   46.99    2.96
  -4   2 -18   95.44    5.66
  -3   2 -18   21.13    1.38
  -2   2 -18    4.84    0.55
  -1   2 -18    0.45    0.34
   0   2 -18   66.87    3.64
   1   2 -18   16.38    1.11
   2   2 -18  125.37    6.97
   3   2 -18   -0.24    0.29
   4   2 -18    1.18    0.33
   5   2 -18    0.49    0.29
   6   2 -18   27.47    1.69
   7   2 -18    1.69    0.40
   8   2 -18    0.66    0.36
   9   2 -18    0.94    0.37
  10   2 -18    0.72    0.40
  11   2 -18    0.05    0.37
  -5   3 -18   18.82    1.40
  -4   3 -18   96.51    5.64
  -3   3 -18   16.87    1.18
  -2   3 -18    2.65    0.43
  -1   3 -18    4.57    0.50
   0   3 -18   40.37    2.28
   1   3 -18  141.97    7.82
   2   3 -18   25.57    1.55
   3   3 -18   15.99    1.06
   4   3 -18    0.26    0.28
   5   3 -18   19.34    1.26
   6   3 -18    0.87    0.33
   7   3 -18   24.10    1.51
   8   3 -18   -0.37    0.33
   9   3 -18    0.96    0.37
  10   3 -18    0.01    0.38
  -6   4 -18    0.66    0.42
  -5   4 -18   51.68    3.18
  -4   4 -18    3.28    0.50
  -3   4 -18   24.39    1.50
  -2   4 -18    0.63    0.36
  -1   4 -18    5.62    0.56
   0   4 -18   27.06    1.65
   1   4 -18   76.69    4.25
   2   4 -18   29.69    1.80
   3   4 -18    0.78    0.31
   4   4 -18    1.25    0.30
   5   4 -18    4.25    0.48
   6   4 -18   27.12    1.67
   7   4 -18    1.61    0.38
   8   4 -18    0.25    0.37
   9   4 -18    0.27    0.38
  10   4 -18    0.03    0.37
  -7   5 -18   -0.39    0.47
  -6   5 -18    2.85    0.55
  -5   5 -18    0.59    0.42
  -4   5 -18   12.29    0.97
  -3   5 -18    0.43    0.35
  -2   5 -18    6.38    0.60
  -1   5 -18    0.77    0.36
   0   5 -18   28.38    1.66
   1   5 -18    8.16    0.64
   2   5 -18    4.99    0.49
   3   5 -18    0.20    0.30
   4   5 -18    1.25    0.31
   5   5 -18    3.59    0.44
   6   5 -18    5.63    0.54
   7   5 -18    1.03    0.36
   8   5 -18    0.62    0.38
   9   5 -18    1.90    0.43
  10   5 -18    0.28    0.37
  -7   6 -18    1.00    0.51
  -6   6 -18   -0.16    0.45
  -5   6 -18    0.24    0.42
  -4   6 -18    0.31    0.36
  -3   6 -18    0.96    0.38
  -2   6 -18    0.64    0.35
  -1   6 -18    3.69    0.48
   0   6 -18    0.13    0.32
   1   6 -18    2.84    0.38
   2   6 -18   -0.43    0.26
   3   6 -18    0.24    0.29
   4   6 -18    0.75    0.30
   5   6 -18    0.52    0.31
   6   6 -18   -0.11    0.32
   7   6 -18    0.44    0.36
   8   6 -18    2.29    0.43
   9   6 -18    0.17    0.41
  10   6 -18    1.92    0.45
  -8   7 -18    0.46    0.57
  -7   7 -18   -0.09    0.46
  -6   7 -18   -0.62    0.43
  -5   7 -18   -0.09    0.42
  -4   7 -18    0.41    0.41
  -3   7 -18    0.40    0.36
  -2   7 -18    6.56    0.59
  -1   7 -18    0.91    0.35
   0   7 -18    3.88    0.47
   1   7 -18    0.38    0.29
   2   7 -18    0.01    0.28
   3   7 -18   -0.25    0.29
   4   7 -18    8.62    0.69
   5   7 -18    0.63    0.20
   6   7 -18    0.20    0.34
   7   7 -18    0.35    0.35
   8   7 -18    0.88    0.41
   9   7 -18    1.48    0.48
  -8   8 -18    0.85    0.56
  -7   8 -18   -0.32    0.50
  -6   8 -18    0.32    0.47
  -5   8 -18    0.93    0.43
  -4   8 -18   -0.11    0.39
  -3   8 -18   -0.06    0.36
  -2   8 -18    7.94    0.68
  -1   8 -18   19.26    1.22
   0   8 -18    0.32    0.32
   1   8 -18    0.24    0.29
   2   8 -18    0.08    0.28
   3   8 -18   14.06    0.97
   4   8 -18    0.95    0.37
   5   8 -18   28.91    1.19
   6   8 -18   -0.36    0.21
   7   8 -18   -0.07    0.32
   8   8 -18    0.63    0.39
  -8   9 -18   -0.59    0.52
  -7   9 -18   -0.79    0.47
  -6   9 -18   -0.34    0.45
  -5   9 -18   -0.09    0.40
  -4   9 -18    0.48    0.45
  -3   9 -18    2.89    0.50
  -2   9 -18    9.05    0.76
  -1   9 -18   11.98    0.89
   0   9 -18    0.33    0.31
   1   9 -18    0.70    0.31
   2   9 -18    9.89    0.75
   3   9 -18   16.31    1.09
   4   9 -18   60.09    3.43
   5   9 -18    5.90    0.38
   6   9 -18    1.20    0.24
   7   9 -18    0.24    0.37
  -8  10 -18   -0.59    0.52
  -7  10 -18   -0.25    0.50
  -6  10 -18    0.59    0.50
  -5  10 -18    0.26    0.43
  -4  10 -18    0.78    0.44
  -3  10 -18    0.49    0.42
  -2  10 -18   18.31    1.19
  -1  10 -18    0.46    0.33
   0  10 -18    0.16    0.31
   1  10 -18    0.12    0.30
   2  10 -18   11.59    0.86
   3  10 -18   32.96    1.97
   4  10 -18   39.53    2.38
   5  10 -18   11.91    0.59
   6  10 -18    0.35    0.24
   7  10 -18    4.23    0.36
  -7  11 -18   -0.17    0.49
  -6  11 -18    0.49    0.46
  -5  11 -18    1.06    0.50
  -4  11 -18   -0.45    0.40
  -3  11 -18    4.37    0.60
  -2  11 -18    0.42    0.37
  -1  11 -18    5.05    0.56
   0  11 -18    0.22    0.32
   1  11 -18    0.14    0.31
   2  11 -18    1.37    0.34
   3  11 -18   45.04    2.72
   4  11 -18    8.24    0.46
   5  11 -18   10.30    0.53
   6  11 -18   -0.29    0.23
   7  11 -18    4.07    0.49
  -6  12 -18    2.86    0.62
  -5  12 -18    0.14    0.48
  -4  12 -18    0.04    0.41
  -3  12 -18   -0.30    0.40
  -2  12 -18    2.32    0.46
  -1  12 -18    0.14    0.34
   0  12 -18    0.04    0.32
   1  12 -18   -0.37    0.29
   2  12 -18    2.74    0.41
   3  12 -18    0.42    0.31
   4  12 -18   13.16    0.62
   5  12 -18    0.35    0.24
   6  12 -18    1.04    0.33
  -6  13 -18   15.72    1.28
  -5  13 -18    1.64    0.55
  -4  13 -18   -0.39    0.44
  -3  13 -18    0.53    0.43
  -2  13 -18    0.71    0.41
  -1  13 -18    1.18    0.40
   0  13 -18   -0.35    0.33
   1  13 -18    0.22    0.34
   2  13 -18    0.37    0.33
   3  13 -18    2.26    0.38
   4  13 -18    0.11    0.22
   5  13 -18    0.16    0.23
  -5  14 -18    8.68    0.89
  -4  14 -18    0.26    0.48
  -3  14 -18    0.69    0.47
  -2  14 -18    0.78    0.43
  -1  14 -18    6.71    0.68
   0  14 -18    2.91    0.48
   1  14 -18    0.73    0.38
   2  14 -18    0.77    0.35
   3  14 -18    0.07    0.31
   4  14 -18    0.11    0.23
  -3  15 -18    0.87    0.47
  -2  15 -18   13.57    1.06
  -1  15 -18    3.05    0.52
   0  15 -18    1.95    0.46
   1  15 -18   -0.10    0.32
   2  15 -18    1.21    0.36
   0 -14 -17    6.72    0.54
   1 -14 -17    0.00    0.28
   2 -14 -17    0.05    0.28
   3 -14 -17    0.42    0.28
   4 -14 -17    1.11    0.31
   5 -14 -17    2.38    0.35
   6 -14 -17    0.31    0.29
  -1 -13 -17    0.61    0.30
   0 -13 -17    0.62    0.29
   1 -13 -17    1.29    0.29
   2 -13 -17    0.07    0.25
   3 -13 -17    2.61    0.35
   4 -13 -17   -0.21    0.26
   5 -13 -17    0.34    0.29
   6 -13 -17   -0.14    0.28
   7 -13 -17    1.15    0.30
  -3 -12 -17    1.49    0.33
  -2 -12 -17    3.29    0.38
  -1 -12 -17    0.13    0.27
   0 -12 -17    1.44    0.30
   1 -12 -17    0.17    0.25
   2 -12 -17   13.09    0.79
   3 -12 -17    1.39    0.31
   4 -12 -17   18.30    1.05
   5 -12 -17   -0.59    0.26
   6 -12 -17   -0.19    0.24
   7 -12 -17    0.30    0.29
   8 -12 -17   13.78    0.69
  -4 -11 -17    0.39    0.33
  -3 -11 -17    1.26    0.33
  -2 -11 -17    5.21    0.47
  -1 -11 -17    0.19    0.25
   0 -11 -17    0.43    0.25
   1 -11 -17    1.13    0.26
   2 -11 -17   16.94    0.97
   3 -11 -17   59.49    3.04
   4 -11 -17    3.93    0.36
   5 -11 -17    3.49    0.34
   6 -11 -17   -0.20    0.24
   7 -11 -17   15.54    0.76
   8 -11 -17    1.88    0.32
   9 -11 -17   74.05    4.48
  -5 -10 -17    2.37    0.43
  -4 -10 -17    0.07    0.31
  -3 -10 -17    7.54    0.57
  -2 -10 -17    1.12    0.28
  -1 -10 -17    2.14    0.30
   0 -10 -17   -0.13    0.21
   1 -10 -17    4.23    0.38
   2 -10 -17   20.70    1.15
   3 -10 -17   50.41    2.55
   4 -10 -17   22.80    1.02
   5 -10 -17    0.72    0.27
   6 -10 -17    0.45    0.25
   7 -10 -17    9.44    0.52
   8 -10 -17   94.29    3.61
   9 -10 -17    7.31    0.87
  10 -10 -17   21.85    1.71
  -5  -9 -17    0.50    0.36
  -4  -9 -17    0.78    0.32
  -3  -9 -17    0.43    0.28
  -2  -9 -17   15.18    0.89
  -1  -9 -17    0.81    0.25
   0  -9 -17    0.14    0.21
   1  -9 -17    0.42    0.22
   2  -9 -17   29.81    1.61
   3  -9 -17   11.97    0.61
   4  -9 -17   27.71    1.18
   5  -9 -17    3.69    0.32
   6  -9 -17    0.98    0.23
   7  -9 -17   23.12    1.01
   8  -9 -17   38.65    2.51
   9  -9 -17   50.95    3.28
  10  -9 -17    2.84    0.60
  -6  -8 -17   -0.20    0.37
  -5  -8 -17   -0.63    0.31
  -4  -8 -17    0.24    0.29
  -3  -8 -17    6.61    0.52
  -2  -8 -17    0.69    0.25
  -1  -8 -17    2.33    0.29
   0  -8 -17    0.14    0.21
   1  -8 -17    0.23    0.20
   2  -8 -17    0.25    0.19
   3  -8 -17   36.18    1.45
   4  -8 -17    0.84    0.23
   5  -8 -17    4.68    0.34
   6  -8 -17   -0.13    0.21
   7  -8 -17   13.71    0.64
   8  -8 -17   18.58    1.42
   9  -8 -17   17.56    1.29
  10  -8 -17    5.15    0.66
  -7  -7 -17   17.04    1.15
  -6  -7 -17    2.82    0.49
  -5  -7 -17    0.61    0.35
  -4  -7 -17    2.24    0.35
  -3  -7 -17   -0.09    0.25
  -2  -7 -17    2.76    0.32
  -1  -7 -17    0.25    0.22
   0  -7 -17    0.62    0.20
   1  -7 -17    0.12    0.18
   2  -7 -17    6.59    0.39
   3  -7 -17    0.15    0.19
   4  -7 -17    3.51    0.28
   5  -7 -17   -0.07    0.19
   6  -7 -17    1.21    0.23
   7  -7 -17    0.87    0.21
   8  -7 -17   14.41    1.15
   9  -7 -17    2.01    0.50
  10  -7 -17    0.32    0.43
  11  -7 -17    0.51    0.45
  -7  -6 -17    3.86    0.58
  -6  -6 -17   34.24    1.93
  -5  -6 -17    0.40    0.35
  -4  -6 -17    1.32    0.31
  -3  -6 -17    1.95    0.31
  -2  -6 -17   21.63    1.18
  -1  -6 -17    6.78    0.48
   0  -6 -17    0.23    0.20
   1  -6 -17    0.13    0.16
   2  -6 -17    1.52    0.21
   3  -6 -17    1.13    0.19
   4  -6 -17    0.32    0.18
   5  -6 -17    1.41    0.21
   6  -6 -17    0.39    0.19
   7  -6 -17   -0.28    0.18
   8  -6 -17    0.48    0.42
   9  -6 -17    1.82    0.49
  10  -6 -17    0.36    0.41
  11  -6 -17   -0.44    0.38
  -8  -5 -17    3.08    0.58
  -7  -5 -17  109.85    5.65
  -6  -5 -17    0.41    0.42
  -5  -5 -17   10.06    0.73
  -4  -5 -17    0.03    0.26
  -3  -5 -17   22.93    1.24
  -2  -5 -17    9.25    0.59
  -1  -5 -17   39.44    2.05
   0  -5 -17    2.10    0.21
   1  -5 -17    1.27    0.18
   2  -5 -17    0.35    0.17
   3  -5 -17    0.70    0.18
   4  -5 -17    1.59    0.21
   5  -5 -17    0.72    0.19
   6  -5 -17    6.25    0.64
   7  -5 -17   -0.10    0.36
   8  -5 -17    4.24    0.57
   9  -5 -17    0.20    0.38
  10  -5 -17    1.31    0.47
  11  -5 -17    0.21    0.41
  -8  -4 -17   57.67    3.16
  -7  -4 -17   16.83    1.13
  -6  -4 -17   54.48    2.90
  -5  -4 -17    0.19    0.31
  -4  -4 -17    6.13    0.48
  -3  -4 -17    0.72    0.26
  -2  -4 -17   79.35    3.88
  -1  -4 -17    1.21    0.20
   0  -4 -17   10.17    0.48
   1  -4 -17    0.10    0.14
   2  -4 -17    0.39    0.16
   3  -4 -17    0.82    0.18
   4  -4 -17    1.34    0.20
   5  -4 -17    1.25    0.36
   6  -4 -17    1.10    0.40
   7  -4 -17    0.06    0.34
   8  -4 -17    0.52    0.37
   9  -4 -17    3.41    0.51
  10  -4 -17    1.23    0.44
  11  -4 -17   20.10    1.47
  -8  -3 -17   17.09    1.18
  -7  -3 -17   29.02    1.59
  -6  -3 -17    6.13    0.55
  -5  -3 -17    0.40    0.29
  -4  -3 -17    0.26    0.25
  -3  -3 -17   16.59    0.91
  -2  -3 -17    3.15    0.24
  -1  -3 -17   19.39    0.82
   0  -3 -17   -0.04    0.14
   1  -3 -17   -0.02    0.14
   2  -3 -17    0.09    0.15
   3  -3 -17    0.84    0.17
   4  -3 -17    0.14    0.34
   5  -3 -17    3.91    0.47
   6  -3 -17    0.67    0.35
   7  -3 -17    0.05    0.33
   8  -3 -17    1.05    0.39
   9  -3 -17    4.24    0.54
  10  -3 -17   11.75    0.94
  11  -3 -17   13.43    1.07
  -9  -2 -17   -0.42    0.41
  -8  -2 -17    3.29    0.52
  -7  -2 -17    7.63    0.63
  -6  -2 -17    0.45    0.32
  -5  -2 -17    0.01    0.28
  -4  -2 -17   -0.05    0.23
  -3  -2 -17    3.62    0.34
  -2  -2 -17    5.24    0.31
  -1  -2 -17    0.20    0.14
   0  -2 -17    2.36    0.19
   1  -2 -17    0.30    0.14
   2  -2 -17    0.22    0.31
   3  -2 -17   -0.15    0.27
   4  -2 -17    0.41    0.31
   5  -2 -17    0.20    0.33
   6  -2 -17    8.10    0.69
   7  -2 -17   -0.02    0.31
   8  -2 -17    0.05    0.35
   9  -2 -17    0.28    0.36
  10  -2 -17   13.88    1.07
  11  -2 -17    9.40    0.82
  12  -2 -17    8.29    0.83
  -9  -1 -17   -0.29    0.44
  -8  -1 -17    0.82    0.41
  -7  -1 -17   -0.17    0.32
  -6  -1 -17    0.69    0.34
  -5  -1 -17    0.52    0.30
  -4  -1 -17    3.84    0.37
  -3  -1 -17    0.20    0.18
  -2  -1 -17    0.76    0.18
  -1  -1 -17    5.83    0.31
   0  -1 -17    0.09    0.30
   1  -1 -17    3.73    0.45
   2  -1 -17   -0.26    0.30
   3  -1 -17   -0.39    0.26
   4  -1 -17   -0.19    0.29
   5  -1 -17    7.08    0.61
   6  -1 -17    0.54    0.33
   7  -1 -17    0.54    0.31
   8  -1 -17   -0.23    0.30
   9  -1 -17    0.45    0.36
  10  -1 -17    0.67    0.39
  11  -1 -17   14.27    1.02
  12  -1 -17    0.78    0.48
  -9   0 -17    0.79    0.46
  -8   0 -17   -0.46    0.38
  -7   0 -17   -0.15    0.34
  -6   0 -17    0.17    0.28
  -5   0 -17   12.47    0.80
  -4   0 -17    2.50    0.26
  -3   0 -17   10.83    0.51
  -2   0 -17    3.65    0.26
  -1   0 -17    6.83    0.58
   0   0 -17    0.67    0.33
   1   0 -17   22.88    1.41
   2   0 -17   21.19    1.35
   3   0 -17    0.39    0.31
   4   0 -17   -0.11    0.28
   5   0 -17   -0.22    0.27
   6   0 -17    0.46    0.32
   7   0 -17    0.39    0.32
   8   0 -17    0.36    0.31
   9   0 -17    0.35    0.36
  10   0 -17    0.66    0.38
  11   0 -17    0.35    0.37
  -9   1 -17   -0.10    0.42
  -8   1 -17   -0.81    0.36
  -7   1 -17   -0.55    0.34
  -6   1 -17    2.43    0.40
  -5   1 -17    1.26    0.33
  -4   1 -17   77.55    2.95
  -3   1 -17    0.95    0.35
  -2   1 -17    7.32    0.64
  -1   1 -17    0.03    0.27
   0   1 -17   50.22    2.80
   1   1 -17   24.37    1.52
   2   1 -17   61.96    3.53
   3   1 -17    4.16    0.49
   4   1 -17   -0.01    0.27
   5   1 -17    3.66    0.43
   6   1 -17   14.30    0.99
   7   1 -17   20.73    1.36
   8   1 -17    0.18    0.32
   9   1 -17    1.16    0.36
  10   1 -17   -0.01    0.34
  11   1 -17   -0.12    0.36
  -9   2 -17    1.23    0.44
  -8   2 -17    0.39    0.40
  -7   2 -17    0.21    0.36
  -6   2 -17    5.05    0.49
  -5   2 -17   49.28    3.01
  -4   2 -17   11.92    0.95
  -3   2 -17   47.74    2.60
  -2   2 -17    0.18    0.30
  -1   2 -17   16.15    1.04
   1   2 -17  242.60   13.52
   2   2 -17   11.26    0.83
   3   2 -17   17.66    1.15
   4   2 -17    1.53    0.33
   5   2 -17   35.49    2.08
   6   2 -17   21.60    1.36
   7   2 -17   34.89    2.07
   8   2 -17    2.72    0.42
   9   2 -17    0.38    0.33
  10   2 -17    0.12    0.37
  11   2 -17    0.73    0.37
  -9   3 -17   -0.02    0.41
  -8   3 -17   -0.86    0.34
  -6   3 -17    4.48    0.60
  -5   3 -17   31.43    2.03
  -4   3 -17   57.07    3.39
  -3   3 -17   11.99    0.89
  -2   3 -17    1.83    0.36
  -1   3 -17    4.44    0.48
   0   3 -17  157.24    8.38
   1   3 -17   14.01    0.95
   2   3 -17  150.84    8.47
   3   3 -17    0.19    0.28
   4   3 -17   14.08    0.96
   5   3 -17    2.73    0.39
   6   3 -17   93.85    5.17
   7   3 -17    6.66    0.59
   8   3 -17    7.86    0.68
   9   3 -17    0.84    0.35
  10   3 -17    3.09    0.46
  11   3 -17    1.86    0.45
  -6   4 -17    8.69    0.83
  -5   4 -17   12.22    0.96
  -4   4 -17   28.93    1.88
  -3   4 -17    8.03    0.67
  -2   4 -17    1.12    0.35
  -1   4 -17    5.89    0.56
   0   4 -17   34.88    2.05
   1   4 -17  148.51    8.25
   2   4 -17   12.70    0.86
   3   4 -17    0.99    0.30
   4   4 -17   -0.02    0.27
   5   4 -17   48.41    2.79
   6   4 -17    1.26    0.35
   7   4 -17   38.60    2.24
   8   4 -17    0.13    0.36
   9   4 -17    1.33    0.38
  10   4 -17    0.25    0.35
  11   4 -17    1.61    0.47
  -7   5 -17   -0.57    0.41
  -6   5 -17    0.75    0.46
  -5   5 -17    9.35    0.82
  -4   5 -17    0.13    0.35
  -3   5 -17   11.90    0.86
  -2   5 -17    1.26    0.36
  -1   5 -17    1.89    0.39
   0   5 -17   23.46    1.44
   1   5 -17   30.67    1.82
   2   5 -17    2.13    0.35
   3   5 -17    0.15    0.29
   4   5 -17    0.21    0.27
   5   5 -17    3.25    0.40
   6   5 -17   35.99    2.14
   7   5 -17    0.56    0.34
   8   5 -17    1.16    0.37
   9   5 -17   -0.02    0.33
  10   5 -17    0.12    0.36
  -8   6 -17    1.05    0.59
  -7   6 -17    0.38    0.47
  -6   6 -17   -0.07    0.42
  -5   6 -17   -0.07    0.38
  -4   6 -17    0.29    0.39
  -3   6 -17   -0.09    0.31
  -2   6 -17    9.51    0.75
  -1   6 -17   -0.29    0.28
   0   6 -17    6.05    0.54
   1   6 -17    3.72    0.43
   2   6 -17    0.66    0.29
   3   6 -17   -0.03    0.26
   4   6 -17    0.52    0.29
   5   6 -17    1.53    0.20
   6   6 -17    0.46    0.32
   7   6 -17    0.76    0.33
   8   6 -17    1.09    0.37
   9   6 -17    0.17    0.40
  -8   7 -17    0.70    0.56
  -7   7 -17    0.16    0.48
  -6   7 -17   -0.72    0.37
  -5   7 -17   -0.03    0.38
  -4   7 -17   -0.30    0.40
  -3   7 -17   -0.22    0.33
  -2   7 -17    0.98    0.35
  -1   7 -17    5.53    0.52
   0   7 -17    0.00    0.28
   1   7 -17    0.80    0.30
   2   7 -17    0.02    0.27
   3   7 -17    2.39    0.35
   4   7 -17    1.44    0.36
   5   7 -17    2.65    0.25
   6   7 -17    0.26    0.20
   7   7 -17    1.01    0.36
   8   7 -17    0.83    0.39
   9   7 -17    1.37    0.44
  -9   8 -17   25.81    1.77
  -8   8 -17    2.80    0.63
  -7   8 -17   -1.01    0.45
  -6   8 -17    0.34    0.43
  -5   8 -17    0.71    0.45
  -4   8 -17    6.33    0.65
  -3   8 -17   -0.26    0.33
  -2   8 -17    6.01    0.59
  -1   8 -17    0.89    0.33
   0   8 -17    0.95    0.31
   1   8 -17    0.26    0.28
   2   8 -17    2.42    0.37
   3   8 -17    0.41    0.28
   4   8 -17   23.67    1.43
   5   8 -17    1.30    0.21
   6   8 -17    1.71    0.25
   7   8 -17    0.03    0.21
   8   8 -17    4.25    0.51
  -9   9 -17   -0.69    0.56
  -7   9 -17    1.36    0.51
  -6   9 -17    0.10    0.41
  -5   9 -17    0.17    0.42
  -4   9 -17    2.67    0.49
  -3   9 -17    0.15    0.37
  -2   9 -17    2.84    0.44
  -1   9 -17    1.56    0.35
   0   9 -17    0.16    0.29
   1   9 -17    3.24    0.41
   2   9 -17    1.30    0.31
   3   9 -17   30.88    1.84
   4   9 -17    1.27    0.34
   5   9 -17   15.58    0.69
   6   9 -17   -0.18    0.21
   7   9 -17    4.85    0.35
   8   9 -17    0.91    0.35
  -8  10 -17   -0.73    0.48
  -7  10 -17    0.88    0.48
  -6  10 -17   -0.11    0.41
  -5  10 -17    0.21    0.42
  -4  10 -17    0.27    0.40
  -3  10 -17    2.07    0.45
  -2  10 -17    3.47    0.48
  -1  10 -17    0.67    0.33
   0  10 -17    0.89    0.31
   1  10 -17    1.92    0.36
   2  10 -17    9.27    0.75
   3  10 -17   14.15    0.95
   4  10 -17   26.43    1.08
   5  10 -17    1.30    0.23
   6  10 -17   -0.27    0.22
   7  10 -17    1.05    0.26
   8  10 -17   40.63    2.15
  -8  11 -17   -0.64    0.49
  -7  11 -17    0.08    0.48
  -6  11 -17    0.73    0.45
  -5  11 -17   -0.39    0.41
  -4  11 -17    0.72    0.43
  -3  11 -17    0.21    0.37
  -2  11 -17    2.66    0.45
  -1  11 -17    0.67    0.33
   0  11 -17    0.36    0.29
   1  11 -17    0.09    0.29
   2  11 -17    4.64    0.48
   3  11 -17   12.26    0.84
   4  11 -17   12.75    0.60
   5  11 -17    0.56    0.23
   6  11 -17   -0.25    0.21
   7  11 -17    2.48    0.41
   8  11 -17    8.55    0.70
  -7  12 -17    1.13    0.56
  -6  12 -17    0.27    0.45
  -5  12 -17    3.37    0.59
  -4  12 -17    0.41    0.42
  -3  12 -17    3.25    0.51
  -2  12 -17    0.14    0.37
  -1  12 -17    0.69    0.35
   0  12 -17    0.01    0.31
   1  12 -17   -0.13    0.30
   2  12 -17   -0.09    0.28
   3  12 -17    6.48    0.55
   4  12 -17    0.38    0.21
   5  12 -17    0.24    0.22
   6  12 -17    1.13    0.32
   7  12 -17    0.31    0.35
  -7  13 -17    7.49    0.85
  -6  13 -17   15.90    1.29
  -5  13 -17    2.38    0.56
  -4  13 -17    0.86    0.44
  -3  13 -17    0.42    0.40
  -2  13 -17    0.62    0.39
  -1  13 -17    1.19    0.41
   0  13 -17    5.02    0.55
   1  13 -17   -0.83    0.28
   2  13 -17    0.12    0.30
   3  13 -17   -0.01    0.29
   4  13 -17    0.28    0.20
   5  13 -17   -0.07    0.27
   6  13 -17    1.06    0.34
  -6  14 -17   36.97    2.37
  -5  14 -17    6.58    0.77
  -4  14 -17    0.83    0.43
  -3  14 -17    0.62    0.42
  -2  14 -17    6.96    0.70
  -1  14 -17   24.47    1.59
   0  14 -17    1.07    0.41
   1  14 -17   -0.79    0.28
   2  14 -17    0.11    0.30
   3  14 -17    2.76    0.39
   4  14 -17    0.02    0.21
   5  14 -17    0.62    0.31
  -5  15 -17   20.67    1.49
  -4  15 -17    0.45    0.46
  -3  15 -17    6.00    0.69
  -2  15 -17   13.33    1.01
  -1  15 -17   28.92    1.83
   0  15 -17   10.54    0.85
   1  15 -17   -0.35    0.32
   2  15 -17    0.14    0.30
   3  15 -17    0.83    0.24
  -3  16 -17    0.79    0.47
  -2  16 -17   31.83    1.96
  -1  16 -17    6.17    0.69
   0  16 -17   10.56    0.82
   1  16 -17    0.31    0.34
   1 -15 -16   11.50    0.77
   2 -15 -16   -0.11    0.29
   3 -15 -16    0.22    0.27
   4 -15 -16    2.86    0.37
   5 -15 -16   35.33    1.84
  -1 -14 -16    4.56    0.45
   0 -14 -16    1.61    0.33
   1 -14 -16    3.49    0.40
   2 -14 -16    0.79    0.28
   3 -14 -16    0.58    0.27
   4 -14 -16    2.39    0.35
   5 -14 -16    2.00    0.33
   6 -14 -16    2.25    0.32
   7 -14 -16    0.07    0.29
  -3 -13 -16   -0.15    0.29
  -2 -13 -16    0.37    0.28
  -1 -13 -16    0.05    0.26
   0 -13 -16    7.94    0.59
   1 -13 -16    0.62    0.28
   2 -13 -16    1.38    0.29
   3 -13 -16    0.07    0.26
   4 -13 -16    0.10    0.25
   5 -13 -16    1.04    0.29
   6 -13 -16    0.37    0.26
   7 -13 -16    0.08    0.27
   8 -13 -16   -0.17    0.26
  -4 -12 -16    0.52    0.34
  -3 -12 -16   -0.11    0.28
  -2 -12 -16    0.24    0.25
  -1 -12 -16    6.84    0.53
   0 -12 -16    0.34    0.26
   1 -12 -16    0.87    0.27
   2 -12 -16    0.34    0.25
   3 -12 -16   11.03    0.71
   4 -12 -16    0.74    0.28
   5 -12 -16   -0.11    0.24
   6 -12 -16    1.14    0.27
   7 -12 -16    3.19    0.32
   8 -12 -16    6.44    0.45
   9 -12 -16   11.90    1.19
  -5 -11 -16    7.61    0.65
  -4 -11 -16    2.57    0.40
  -3 -11 -16    0.63    0.29
  -2 -11 -16    0.10    0.24
  -1 -11 -16    1.11    0.27
   0 -11 -16    2.45    0.31
   1 -11 -16    0.66    0.24
   2 -11 -16   14.04    0.82
   3 -11 -16    1.26    0.27
   4 -11 -16    5.39    0.39
   5 -11 -16    0.08    0.23
   6 -11 -16    3.99    0.34
   7 -11 -16    1.81    0.28
   8 -11 -16   51.41    2.07
   9 -11 -16    6.66    0.94
  10 -11 -16   11.31    1.11
  -5 -10 -16    0.70    0.34
  -4 -10 -16   -0.11    0.29
  -3 -10 -16    0.22    0.27
  -2 -10 -16    0.21    0.25
  -1 -10 -16    0.22    0.21
   0 -10 -16    0.33    0.21
   1 -10 -16    2.52    0.31
   2 -10 -16    5.19    0.40
   3 -10 -16   21.76    0.96
   4 -10 -16    1.19    0.26
   5 -10 -16    0.47    0.23
   6 -10 -16   -0.16    0.21
   7 -10 -16   39.32    1.59
   8 -10 -16    0.88    0.59
   9 -10 -16   73.77    4.46
  10 -10 -16    0.70    0.60
  -6  -9 -16   -0.27    0.36
  -5  -9 -16   -0.17    0.30
  -4  -9 -16    0.25    0.30
  -3  -9 -16    5.03    0.43
  -2  -9 -16    0.79    0.25
  -1  -9 -16    0.00    0.20
   0  -9 -16   -0.07    0.19
   1  -9 -16    1.35    0.25
   2  -9 -16    6.49    0.40
   3  -9 -16   10.00    0.52
   4  -9 -16    4.55    0.34
   5  -9 -16    0.33    0.23
   6  -9 -16    1.08    0.22
   7  -9 -16    4.49    0.34
   8  -9 -16   72.29    4.37
   9  -9 -16    4.21    0.67
  10  -9 -16    8.77    0.87
  11  -9 -16   -0.55    0.46
  -7  -8 -16    0.12    0.40
  -6  -8 -16    2.79    0.45
  -5  -8 -16   -0.26    0.32
  -4  -8 -16    4.75    0.44
  -3  -8 -16    0.00    0.24
  -2  -8 -16    0.21    0.23
  -1  -8 -16    0.29    0.21
   0  -8 -16   -0.06    0.19
   1  -8 -16    0.18    0.20
   2  -8 -16    5.39    0.35
   3  -8 -16    2.19    0.24
   4  -8 -16    7.28    0.43
   5  -8 -16    0.94    0.21
   6  -8 -16    0.18    0.20
   7  -8 -16   10.08    0.52
   8  -8 -16   16.92    1.21
   9  -8 -16   19.19    1.41
  10  -8 -16    2.14    0.50
  11  -8 -16    0.06    0.45
  -7  -7 -16   19.34    1.25
  -6  -7 -16    4.84    0.55
  -5  -7 -16    4.03    0.45
  -4  -7 -16    0.35    0.28
  -3  -7 -16    0.20    0.25
  -2  -7 -16    1.54    0.27
  -1  -7 -16   19.51    1.13
   0  -7 -16   -0.55    0.17
   1  -7 -16   -0.39    0.16
   2  -7 -16    0.08    0.18
   3  -7 -16    0.66    0.18
   4  -7 -16    0.03    0.19
   5  -7 -16    0.93    0.19
   6  -7 -16    1.55    0.22
   7  -7 -16    0.89    0.21
   8  -7 -16   10.41    0.93
   9  -7 -16    4.20    0.63
  10  -7 -16    1.26    0.45
  11  -7 -16   -0.02    0.41
  -8  -6 -16    8.57    0.78
  -7  -6 -16   54.68    2.95
  -6  -6 -16   15.79    1.04
  -5  -6 -16    5.93    0.52
  -4  -6 -16    0.95    0.30
  -3  -6 -16   13.35    0.81
  -2  -6 -16   86.83    4.38
  -1  -6 -16   11.32    0.74
   0  -6 -16   10.47    0.52
   1  -6 -16    0.15    0.16
   2  -6 -16    0.55    0.18
   3  -6 -16    0.81    0.18
   4  -6 -16   15.59    0.69
   5  -6 -16    0.90    0.20
   6  -6 -16    5.53    0.34
   7  -6 -16    0.04    0.17
   8  -6 -16    7.11    0.71
   9  -6 -16    1.47    0.45
  10  -6 -16    0.60    0.42
  11  -6 -16    0.32    0.41
  12  -6 -16   -0.51    0.42
  -8  -5 -16   78.32    4.36
  -7  -5 -16    8.10    0.72
  -6  -5 -16   56.93    3.01
  -5  -5 -16    4.19    0.45
  -4  -5 -16    4.00    0.39
  -3  -5 -16   27.91    1.46
  -2  -5 -16  115.70    5.73
  -1  -5 -16   72.65    2.78
   0  -5 -16    8.82    0.44
   1  -5 -16    0.12    0.15
   2  -5 -16    3.06    0.24
   3  -5 -16   33.49    1.31
   4  -5 -16    6.31    0.36
   5  -5 -16    2.28    0.22
   6  -5 -16    0.21    0.19
   7  -5 -16   -0.30    0.33
   8  -5 -16    0.55    0.37
   9  -5 -16    2.07    0.45
  10  -5 -16    0.49    0.40
  11  -5 -16    4.34    0.58
  12  -5 -16   -0.43    0.41
  -9  -4 -16    7.29    0.77
  -8  -4 -16    3.44    0.55
  -7  -4 -16  108.47    5.46
  -6  -4 -16    0.60    0.36
  -5  -4 -16    4.89    0.45
  -4  -4 -16    1.23    0.30
  -3  -4 -16   95.32    4.59
  -2  -4 -16   28.38    1.47
  -1  -4 -16   99.44    3.76
   0  -4 -16    8.37    0.41
   1  -4 -16    0.78    0.15
   2  -4 -16   16.32    0.69
   3  -4 -16   30.05    1.19
   4  -4 -16   23.83    0.95
   5  -4 -16    0.23    0.16
   6  -4 -16    0.61    0.18
   7  -4 -16    0.02    0.32
   8  -4 -16    2.75    0.44
  10  -4 -16    6.27    0.65
  11  -4 -16    0.20    0.40
  12  -4 -16    1.70    0.48
  -9  -3 -16    1.36    0.48
  -8  -3 -16   40.56    2.35
  -7  -3 -16    8.68    0.69
  -6  -3 -16   16.20    1.02
  -5  -3 -16   -0.02    0.26
  -4  -3 -16    9.46    0.60
  -3  -3 -16    1.61    0.27
  -2  -3 -16  105.98    3.92
  -1  -3 -16    4.65    0.28
   0  -3 -16    4.19    0.26
   1  -3 -16    0.33    0.13
   2  -3 -16   20.52    0.83
   3  -3 -16   22.34    0.90
   4  -3 -16   10.20    0.47
   5  -3 -16    0.36    0.31
   6  -3 -16    0.77    0.32
   7  -3 -16    0.36    0.32
   8  -3 -16    0.45    0.34
   9  -3 -16    1.99    0.41
  10  -3 -16    1.00    0.40
  11  -3 -16   10.75    0.92
  12  -3 -16    0.46    0.41
  -9  -2 -16    0.17    0.44
  -8  -2 -16    8.19    0.72
  -7  -2 -16    7.08    0.61
  -6  -2 -16    2.05    0.39
  -5  -2 -16    3.36    0.38
  -4  -2 -16    0.04    0.23
  -3  -2 -16   19.66    0.82
  -2  -2 -16    1.01    0.18
  -1  -2 -16    4.28    0.26
   0  -2 -16    0.07    0.13
   1  -2 -16    3.10    0.21
   2  -2 -16    0.10    0.13
   3  -2 -16   11.68    0.51
   4  -2 -16    0.26    0.30
   5  -2 -16    5.43    0.53
   6  -2 -16    0.57    0.32
   7  -2 -16    0.34    0.30
   8  -2 -16   -0.01    0.32
   9  -2 -16    1.44    0.38
  10  -2 -16    5.42    0.60
  11  -2 -16    2.06    0.48
  12  -2 -16    0.66    0.43
  -9  -1 -16    0.05    0.43
  -8  -1 -16    0.89    0.42
  -7  -1 -16   -0.21    0.33
  -6  -1 -16    0.09    0.28
  -5  -1 -16    2.50    0.35
  -4  -1 -16    1.73    0.28
  -3  -1 -16    0.23    0.16
  -2  -1 -16    0.46    0.15
  -1  -1 -16    1.61    0.16
   0  -1 -16    1.61    0.16
   1  -1 -16    0.34    0.12
   2  -1 -16    1.92    0.37
   3  -1 -16    0.62    0.31
   4  -1 -16    1.08    0.31
   5  -1 -16    1.14    0.33
   6  -1 -16    2.77    0.41
   7  -1 -16   -0.24    0.28
   8  -1 -16    1.52    0.38
   9  -1 -16    0.48    0.34
  10  -1 -16    3.75    0.49
  11  -1 -16    1.32    0.41
  12  -1 -16    1.11    0.44
 -10   0 -16   -0.90    0.41
  -9   0 -16   -0.24    0.39
  -8   0 -16   -0.04    0.39
  -7   0 -16   -0.29    0.33
  -6   0 -16    0.15    0.31
  -5   0 -16    2.49    0.35
  -4   0 -16    9.73    0.47
  -3   0 -16    0.65    0.17
  -2   0 -16    0.68    0.16
  -1   0 -16    0.63    0.13
   0   0 -16    1.81    0.16
   1   0 -16   37.71    2.21
   2   0 -16    1.75    0.36
   3   0 -16   -0.04    0.29
   4   0 -16    0.72    0.29
   5   0 -16    4.18    0.45
   6   0 -16    0.12    0.31
   7   0 -16   22.33    1.38
   8   0 -16    0.17    0.33
   9   0 -16    0.08    0.32
  10   0 -16   -0.15    0.33
  11   0 -16   -0.17    0.35
  12   0 -16    0.25    0.42
 -10   1 -16   -0.47    0.43
  -9   1 -16    0.54    0.41
  -8   1 -16   -0.29    0.36
  -7   1 -16   -0.25    0.31
  -6   1 -16    0.17    0.33
  -5   1 -16   20.18    0.87
  -4   1 -16    2.42    0.25
  -3   1 -16    6.69    0.35
  -2   1 -16    0.34    0.15
  -1   1 -16    2.36    0.36
   0   1 -16   24.63    1.47
   1   1 -16   77.98    4.40
   2   1 -16   38.83    2.25
   3   1 -16    4.35    0.48
   4   1 -16    0.64    0.31
   5   1 -16    4.17    0.43
   6   1 -16   54.13    2.98
   7   1 -16    5.01    0.54
   8   1 -16   13.22    0.92
   9   1 -16    0.05    0.32
  10   1 -16    0.85    0.35
  11   1 -16    0.47    0.38
  12   1 -16   10.29    0.83
 -10   2 -16   -0.90    0.40
  -9   2 -16   -0.25    0.39
  -8   2 -16    0.74    0.37
  -7   2 -16    0.47    0.33
  -6   2 -16    4.04    0.44
  -5   2 -16    1.02    0.24
  -4   2 -16   37.31    1.46
  -3   2 -16    0.48    0.30
  -2   2 -16    0.90    0.32
  -1   2 -16    2.35    0.35
   0   2 -16  126.89    6.81
   1   2 -16   26.64    1.64
   2   2 -16   90.45    5.16
   3   2 -16    7.96    0.63
   4   2 -16    2.44    0.35
   5   2 -16   33.57    1.90
   6   2 -16   63.37    3.57
   7   2 -16   75.32    4.25
   8   2 -16    4.04    0.49
   9   2 -16    0.18    0.30
  10   2 -16    0.45    0.34
  11   2 -16   18.19    1.23
  12   2 -16    0.15    0.43
 -10   3 -16   -0.09    0.47
  -9   3 -16    0.70    0.42
  -8   3 -16   -0.15    0.35
  -7   3 -16   -0.09    0.30
  -6   3 -16    0.37    0.24
  -5   3 -16   30.57    1.23
  -4   3 -16    1.72    0.39
  -3   3 -16    5.63    0.53
  -2   3 -16    0.30    0.29
  -1   3 -16   29.93    1.73
   0   3 -16    2.19    0.37
   1   3 -16  243.90   13.65
   2   3 -16    4.42    0.46
   3   3 -16    7.54    0.62
   4   3 -16    2.02    0.33
   5   3 -16   89.94    4.98
   6   3 -16   54.12    3.09
   7   3 -16   75.20    4.13
   8   3 -16   14.91    1.02
   9   3 -16   -0.22    0.28
  10   3 -16    8.28    0.71
  11   3 -16    7.56    0.71
 -10   4 -16   -1.93    0.42
  -9   4 -16   -0.47    0.42
  -8   4 -16   -0.39    0.36
  -7   4 -16   -0.42    0.42
  -6   4 -16    2.55    0.49
  -5   4 -16    8.59    0.76
  -4   4 -16   10.04    0.79
  -3   4 -16    5.91    0.57
  -2   4 -16    0.93    0.32
  -1   4 -16    4.34    0.47
   0   4 -16  120.62    6.51
   1   4 -16    5.43    0.50
   2   4 -16   48.05    2.81
   3   4 -16   -0.15    0.27
   4   4 -16   10.17    0.74
   5   4 -16    2.65    0.39
   6   4 -16  144.04    7.92
   7   4 -16    8.84    0.66
   8   4 -16    9.33    0.73
   9   4 -16    0.08    0.34
  10   4 -16   12.26    0.89
  11   4 -16   10.95    0.86
  -8   5 -16   -0.45    0.41
  -7   5 -16   -0.12    0.44
  -6   5 -16   -0.08    0.37
  -5   5 -16    1.83    0.44
  -4   5 -16    1.25    0.37
  -3   5 -16    0.36    0.34
  -2   5 -16    9.42    0.69
  -1   5 -16    1.45    0.33
   0   5 -16   12.85    0.88
   1   5 -16   34.61    2.09
   2   5 -16    4.86    0.44
   3   5 -16    1.11    0.28
   4   5 -16    0.75    0.28
   5   5 -16   30.75    1.25
   6   5 -16    0.89    0.33
   7   5 -16   21.61    1.30
   8   5 -16    0.34    0.35
   9   5 -16    1.22    0.39
  10   5 -16    0.15    0.34
  -8   6 -16   -0.66    0.44
  -7   6 -16   -0.94    0.42
  -6   6 -16   -0.25    0.36
  -5   6 -16    0.57    0.40
  -4   6 -16    0.67    0.38
  -3   6 -16    0.10    0.35
  -2   6 -16    0.98    0.34
  -1   6 -16    0.04    0.29
   0   6 -16    2.03    0.35
   1   6 -16    3.64    0.39
   2   6 -16    1.32    0.29
   3   6 -16    0.53    0.26
   4   6 -16    1.27    0.31
   5   6 -16    1.62    0.20
   6   6 -16   16.43    0.72
   7   6 -16    0.08    0.32
   8   6 -16    0.72    0.35
   9   6 -16    0.25    0.37
  -9   7 -16    7.39    0.88
  -8   7 -16   21.08    1.52
  -7   7 -16   -0.49    0.41
  -6   7 -16    2.31    0.48
  -5   7 -16   -0.23    0.37
  -4   7 -16   15.08    1.06
  -3   7 -16   -0.04    0.36
  -2   7 -16    1.67    0.41
  -1   7 -16   -0.12    0.27
   0   7 -16    1.45    0.31
   1   7 -16    0.07    0.26
   2   7 -16    0.18    0.25
   3   7 -16    1.84    0.31
   4   7 -16    2.30    0.36
   5   7 -16    0.54    0.18
   6   7 -16    0.04    0.18
   7   7 -16    0.04    0.20
   8   7 -16    0.08    0.34
   9   7 -16    4.24    0.53
  -9   8 -16   47.83    2.92
  -8   8 -16    9.11    0.91
  -7   8 -16    0.69    0.45
  -6   8 -16    1.25    0.44
  -5   8 -16   14.79    1.12
  -4   8 -16    0.93    0.44
  -3   8 -16   10.94    0.85
  -2   8 -16   -0.09    0.32
  -1   8 -16    0.07    0.29
   0   8 -16    0.16    0.26
   1   8 -16    0.15    0.26
   2   8 -16    0.20    0.24
   3   8 -16    5.35    0.49
   4   8 -16    1.48    0.32
   5   8 -16    1.96    0.23
   6   8 -16    0.20    0.18
   7   8 -16    1.14    0.23
   8   8 -16    7.37    0.43
  -9   9 -16   35.46    2.32
  -8   9 -16    3.25    0.64
  -7   9 -16    1.10    0.50
  -6   9 -16   -0.35    0.41
  -5   9 -16    6.44    0.68
  -4   9 -16   21.85    1.41
  -3   9 -16    0.96    0.39
  -2   9 -16   -0.22    0.32
  -1   9 -16    0.07    0.28
   0   9 -16    5.76    0.52
   1   9 -16    0.49    0.27
   2   9 -16    2.01    0.33
   3   9 -16    0.08    0.26
   4   9 -16    8.95    0.67
   5   9 -16    0.50    0.19
   6   9 -16    1.16    0.22
   7   9 -16    2.22    0.27
   8   9 -16   19.64    1.18
   9   9 -16   15.30    1.01
  -9  10 -16   -0.35    0.54
  -8  10 -16    2.85    0.61
  -7  10 -16    0.37    0.46
  -6  10 -16    0.57    0.46
  -5  10 -16    3.48    0.54
  -4  10 -16    2.47    0.46
  -3  10 -16    0.33    0.37
  -2  10 -16    0.28    0.33
  -1  10 -16    2.72    0.40
   0  10 -16    1.05    0.31
   1  10 -16    0.85    0.30
   2  10 -16    0.47    0.26
   3  10 -16   15.09    0.96
   4  10 -16    0.11    0.17
   5  10 -16    0.23    0.20
   6  10 -16   -0.01    0.19
   7  10 -16   11.97    0.79
   8  10 -16    2.28    0.42
   9  10 -16   45.04    2.41
  -9  11 -16    0.84    0.57
  -8  11 -16   -0.61    0.50
  -7  11 -16    0.21    0.48
  -6  11 -16   -0.34    0.44
  -5  11 -16    0.06    0.39
  -4  11 -16    0.22    0.38
  -3  11 -16    4.11    0.51
  -2  11 -16    0.15    0.33
  -1  11 -16    4.05    0.46
   0  11 -16    3.28    0.43
   1  11 -16    0.41    0.28
   2  11 -16    2.64    0.35
   3  11 -16    1.87    0.33
   4  11 -16    2.67    0.25
   5  11 -16   -0.05    0.20
   6  11 -16    1.26    0.24
   7  11 -16   -0.05    0.32
   8  11 -16   28.24    1.58
  -8  12 -16    0.21    0.55
  -7  12 -16    0.72    0.52
  -6  12 -16    9.83    0.97
  -5  12 -16    0.64    0.42
  -4  12 -16    6.23    0.63
  -3  12 -16    0.58    0.37
  -2  12 -16    0.33    0.34
  -1  12 -16    0.94    0.34
   0  12 -16    4.49    0.50
   1  12 -16    1.15    0.32
   2  12 -16    1.14    0.30
   3  12 -16    1.90    0.33
   4  12 -16    0.01    0.19
   5  12 -16    0.20    0.21
   6  12 -16    0.17    0.28
   7  12 -16    0.50    0.33
  -8  13 -16    0.57    0.56
  -7  13 -16    9.95    1.00
  -6  13 -16    4.53    0.68
  -5  13 -16   17.44    1.27
  -4  13 -16   -0.47    0.36
  -3  13 -16    0.52    0.37
  -2  13 -16   -0.20    0.33
  -1  13 -16   29.60    1.78
   0  13 -16    1.45    0.38
   1  13 -16    1.12    0.35
   2  13 -16    0.12    0.28
   3  13 -16    1.67    0.32
   4  13 -16    0.86    0.22
   5  13 -16    1.01    0.29
   6  13 -16    0.07    0.28
   7  13 -16    0.59    0.35
  -7  14 -16   18.86    1.47
  -6  14 -16   25.83    1.78
  -5  14 -16    7.14    0.76
  -4  14 -16    2.80    0.51
  -3  14 -16    1.81    0.44
  -2  14 -16   33.24    1.98
  -1  14 -16    3.85    0.53
   0  14 -16   38.89    2.29
   1  14 -16    0.39    0.34
   2  14 -16    3.66    0.43
   3  14 -16   -0.29    0.19
   4  14 -16   11.28    0.80
   5  14 -16    0.83    0.33
   6  14 -16   -0.05    0.31
  -6  15 -16   33.48    2.24
  -5  15 -16    5.54    0.71
  -4  15 -16    0.88    0.42
  -3  15 -16    5.84    0.64
  -2  15 -16   27.25    1.71
  -1  15 -16   79.57    4.50
   0  15 -16    6.31    0.61
   1  15 -16    1.40    0.36
   2  15 -16    0.98    0.33
   3  15 -16   17.72    0.81
   4  15 -16    0.25    0.33
  -5  16 -16   10.64    0.95
  -4  16 -16    0.56    0.44
  -3  16 -16   16.64    1.19
  -2  16 -16   32.16    1.99
  -1  16 -16   42.27    2.49
   0  16 -16   14.21    0.98
   1  16 -16    0.06    0.32
   2  16 -16    1.04    0.34
   3  16 -16    4.44    0.50
  -3  17 -16    0.23    0.42
  -2  17 -16   33.03    2.06
  -1  17 -16    6.84    0.67
   0  17 -16    7.85    0.68
   1  17 -16   -0.25    0.33
   2 -16 -15   -0.21    0.27
   3 -16 -15    0.57    0.30
   4 -16 -15    2.62    0.37
  -1 -15 -15    4.58    0.46
   0 -15 -15   11.86    0.80
   1 -15 -15    1.21    0.32
   2 -15 -15    5.55    0.48
   3 -15 -15    0.03    0.27
   4 -15 -15   13.16    0.82
   5 -15 -15    0.74    0.30
   6 -15 -15   25.00    1.34
   7 -15 -15    0.09    0.29
  -2 -14 -15    0.29    0.29
  -1 -14 -15    4.90    0.46
   0 -14 -15    2.14    0.35
   1 -14 -15    0.98    0.28
   2 -14 -15    1.08    0.28
   3 -14 -15   -0.07    0.26
   4 -14 -15    1.06    0.29
   5 -14 -15   10.11    0.67
   6 -14 -15    0.35    0.26
   7 -14 -15    0.17    0.26
   8 -14 -15   -0.04    0.26
  -4 -13 -15    0.67    0.36
  -3 -13 -15    2.30    0.36
  -2 -13 -15   -0.12    0.27
  -1 -13 -15    3.74    0.38
   0 -13 -15    0.83    0.28
   1 -13 -15    0.08    0.24
   2 -13 -15    0.08    0.24
   3 -13 -15    0.96    0.27
   4 -13 -15    0.10    0.24
   5 -13 -15    0.73    0.26
   6 -13 -15    2.20    0.30
   7 -13 -15    0.95    0.26
   8 -13 -15    1.78    0.30
   9 -13 -15   -0.25    0.64
  -5 -12 -15    3.82    0.48
  -4 -12 -15   31.20    1.69
  -3 -12 -15   -0.25    0.28
  -2 -12 -15    1.73    0.30
  -1 -12 -15    0.29    0.24
   0 -12 -15    0.31    0.24
   1 -12 -15    0.16    0.23
   2 -12 -15   -0.02    0.22
   3 -12 -15    0.52    0.25
   4 -12 -15    0.23    0.22
   5 -12 -15    0.85    0.25
   6 -12 -15    2.00    0.29
   7 -12 -15    3.03    0.31
   8 -12 -15    5.44    0.40
   9 -12 -15    3.82    0.78
  10 -12 -15    0.88    0.62
  -5 -11 -15   35.81    1.95
  -4 -11 -15    3.51    0.43
  -3 -11 -15    4.33    0.42
  -2 -11 -15    0.36    0.24
  -1 -11 -15    0.41    0.23
   0 -11 -15   -0.02    0.21
   1 -11 -15    4.26    0.37
   2 -11 -15    0.00    0.21
   3 -11 -15    7.69    0.52
   4 -11 -15   -0.11    0.21
   5 -11 -15    5.85    0.38
   6 -11 -15    1.73    0.26
   7 -11 -15   15.79    0.74
   8 -11 -15   13.05    0.69
   9 -11 -15   15.11    1.28
  10 -11 -15    1.08    0.59
  -6 -10 -15    7.52    0.65
  -5 -10 -15   11.50    0.79
  -4 -10 -15    2.22    0.35
  -3 -10 -15    0.29    0.27
  -2 -10 -15    0.30    0.25
  -1 -10 -15    0.28    0.21
   0 -10 -15    2.98    0.31
   1 -10 -15    0.41    0.23
   2 -10 -15    5.08    0.39
   3 -10 -15    0.66    0.21
   4 -10 -15    0.49    0.21
   5 -10 -15    0.34    0.21
   6 -10 -15    4.16    0.32
   7 -10 -15    3.11    0.30
   8 -10 -15   61.88    3.82
   9 -10 -15    4.12    0.73
  10 -10 -15    0.98    0.54
  11 -10 -15    0.76    0.54
  -7  -9 -15   -0.31    0.36
  -6  -9 -15    1.87    0.40
  -5  -9 -15    0.32    0.30
  -4  -9 -15    0.10    0.26
  -3  -9 -15    0.21    0.25
  -2  -9 -15    0.28    0.22
  -1  -9 -15    1.19    0.23
   0  -9 -15    0.57    0.22
   1  -9 -15    0.05    0.19
   2  -9 -15    2.46    0.25
   3  -9 -15    5.57    0.35
   4  -9 -15    1.08    0.22
   5  -9 -15    1.50    0.24
   6  -9 -15    0.55    0.21
   7  -9 -15   30.03    1.19
   8  -9 -15    0.67    0.49
   9  -9 -15   24.51    1.70
  10  -9 -15    0.19    0.46
  11  -9 -15    1.65    0.55
  -7  -8 -15    3.45    0.50
  -6  -8 -15   -0.40    0.31
  -5  -8 -15    0.65    0.31
  -4  -8 -15    0.06    0.26
  -3  -8 -15    1.94    0.29
  -2  -8 -15    0.18    0.22
  -1  -8 -15    3.32    0.32
   0  -8 -15   -0.11    0.18
   1  -8 -15    0.61    0.18
   2  -8 -15    2.28    0.24
   3  -8 -15    0.93    0.19
   4  -8 -15    0.08    0.18
   5  -8 -15    0.25    0.18
   6  -8 -15    0.09    0.18
   7  -8 -15    1.05    0.22
   8  -8 -15   29.55    2.01
   9  -8 -15    0.80    0.44
  10  -8 -15    0.61    0.44
  11  -8 -15    0.46    0.45
  12  -8 -15    9.09    0.90
  -8  -7 -15    9.93    0.82
  -7  -7 -15    1.54    0.42
  -6  -7 -15   11.04    0.77
  -5  -7 -15    1.44    0.32
  -4  -7 -15    6.27    0.48
  -3  -7 -15    0.34    0.23
  -2  -7 -15   49.74    2.51
  -1  -7 -15    1.49    0.25
   0  -7 -15    3.07    0.30
   1  -7 -15    0.07    0.16
   2  -7 -15    0.00    0.17
   3  -7 -15    1.09    0.18
   4  -7 -15    2.39    0.24
   5  -7 -15   -0.06    0.18
   6  -7 -15    0.26    0.18
   7  -7 -15    0.63    0.18
   8  -7 -15    0.91    0.44
   9  -7 -15    1.61    0.49
  10  -7 -15   -0.50    0.36
  11  -7 -15    0.41    0.44
  12  -7 -15    0.17    0.45
  -7  -6 -15   28.96    1.72
  -6  -6 -15    6.71    0.60
  -5  -6 -15    6.69    0.54
  -4  -6 -15    0.04    0.23
  -3  -6 -15   44.27    2.22
  -2  -6 -15   11.80    0.73
  -1  -6 -15  118.41    6.12
   0  -6 -15   -0.21    0.17
   1  -6 -15    0.19    0.15
   2  -6 -15    0.51    0.17
   3  -6 -15   49.12    1.87
   4  -6 -15    5.24    0.33
   5  -6 -15    3.25    0.26
   6  -6 -15    0.32    0.17
   7  -6 -15    0.02    0.17
   8  -6 -15    0.72    0.37
   9  -6 -15    0.39    0.39
  10  -6 -15    0.68    0.37
  11  -6 -15   -0.14    0.38
  12  -6 -15   -0.21    0.40
  -9  -5 -15    4.94    0.65
  -8  -5 -15   10.61    0.89
  -7  -5 -15   49.01    2.78
  -6  -5 -15   18.97    1.10
  -5  -5 -15    4.57    0.45
  -4  -5 -15    8.34    0.56
  -3  -5 -15   47.20    2.38
  -2  -5 -15  201.25    9.91
  -1  -5 -15   41.90    1.68
   0  -5 -15   27.77    1.12
   1  -5 -15   -0.07    0.14
   2  -5 -15   34.52    1.37
   3  -5 -15    1.32    0.20
   4  -5 -15  120.42    4.41
   5  -5 -15    0.02    0.17
   6  -5 -15    0.15    0.16
   7  -5 -15    0.32    0.34
   8  -5 -15    0.61    0.35
   9  -5 -15    0.37    0.38
  10  -5 -15    1.40    0.41
  11  -5 -15   -0.25    0.36
  12  -5 -15    0.60    0.42
  -9  -4 -15   -0.20    0.42
  -8  -4 -15   45.56    2.71
  -7  -4 -15    5.28    0.55
  -6  -4 -15   29.00    1.55
  -5  -4 -15    1.05    0.30
  -4  -4 -15   13.27    0.77
  -3  -4 -15   52.54    2.59
  -2  -4 -15  165.86    6.10
  -1  -4 -15   83.87    3.20
   0  -4 -15   10.66    0.49
   1  -4 -15    3.95    0.25
   2  -4 -15   18.80    0.78
   3  -4 -15  175.85    6.47
   4  -4 -15   14.01    0.61
   5  -4 -15    8.50    0.41
   6  -4 -15   -0.01    0.15
   7  -4 -15    0.27    0.32
   8  -4 -15    0.28    0.32
   9  -4 -15    6.81    0.66
  10  -4 -15    0.53    0.39
  11  -4 -15    1.85    0.46
  12  -4 -15    0.17    0.38
 -10  -3 -15   -1.48    0.41
  -9  -3 -15    2.06    0.50
  -8  -3 -15    0.54    0.41
  -7  -3 -15   40.19    2.18
  -6  -3 -15    0.11    0.30
  -5  -3 -15    6.85    0.51
  -4  -3 -15    0.47    0.25
  -3  -3 -15  106.94    5.31
  -2  -3 -15   25.46    1.04
  -1  -3 -15   71.93    2.71
   0  -3 -15    3.03    0.21
   1  -3 -15    7.49    0.37
   2  -3 -15   45.73    1.74
   3  -3 -15   49.75    1.83
   4  -3 -15   36.53    1.38
   5  -3 -15    1.24    0.17
   6  -3 -15    0.13    0.15
   7  -3 -15    0.48    0.33
   8  -3 -15    6.39    0.63
   9  -3 -15    0.79    0.36
  10  -3 -15    0.60    0.36
  11  -3 -15   -0.30    0.35
  12  -3 -15    0.08    0.39
 -10  -2 -15   -0.72    0.45
  -9  -2 -15   -0.60    0.41
  -8  -2 -15    9.45    0.77
  -7  -2 -15    1.64    0.38
  -6  -2 -15    3.48    0.42
  -5  -2 -15    0.70    0.27
  -4  -2 -15    0.46    0.24
  -3  -2 -15    0.76    0.17
  -2  -2 -15   62.00    2.36
  -1  -2 -15    0.39    0.14
   0  -2 -15    0.25    0.12
   1  -2 -15    1.18    0.14
   2  -2 -15   25.44    1.00
   3  -2 -15   12.16    0.52
   4  -2 -15    4.33    0.25
   5  -2 -15    2.27    0.20
   6  -2 -15    1.94    0.35
   7  -2 -15    0.26    0.31
   8  -2 -15    1.39    0.37
   9  -2 -15   -0.04    0.32
  10  -2 -15    1.57    0.39
  11  -2 -15    2.28    0.48
  12  -2 -15   -0.08    0.39
 -10  -1 -15   -0.53    0.45
  -9  -1 -15    0.82    0.42
  -8  -1 -15   -0.39    0.34
  -7  -1 -15   -0.04    0.35
  -6  -1 -15    0.94    0.32
  -5  -1 -15    8.80    0.62
  -4  -1 -15    0.06    0.18
  -3  -1 -15   11.05    0.50
  -2  -1 -15    0.31    0.15
  -1  -1 -15    0.09    0.12
   0  -1 -15    0.11    0.11
   1  -1 -15    1.88    0.16
   2  -1 -15    0.02    0.12
   3  -1 -15    4.57    0.26
   4  -1 -15    0.04    0.27
   5  -1 -15    6.71    0.58
   6  -1 -15   -0.11    0.28
   7  -1 -15    0.19    0.29
   8  -1 -15   -0.15    0.29
   9  -1 -15    0.10    0.32
  10  -1 -15    0.21    0.32
  11  -1 -15    0.93    0.38
  12  -1 -15    0.20    0.39
 -10   0 -15    0.22    0.44
  -9   0 -15    0.40    0.40
  -8   0 -15    0.47    0.38
  -7   0 -15    1.03    0.36
  -6   0 -15    0.19    0.31
  -5   0 -15    5.39    0.45
  -4   0 -15    3.32    0.26
  -3   0 -15    1.14    0.18
  -2   0 -15    0.29    0.14
  -1   0 -15    0.06    0.12
   0   0 -15   12.21    0.52
   1   0 -15    0.75    0.12
   2   0 -15    5.69    0.50
   3   0 -15    0.27    0.27
   4   0 -15    5.07    0.48
   5   0 -15    0.23    0.27
   6   0 -15    9.88    0.74
   7   0 -15    7.12    0.62
   8   0 -15    3.26    0.46
   9   0 -15    0.15    0.31
  10   0 -15    0.10    0.30
  11   0 -15    0.50    0.38
  12   0 -15    1.48    0.48
 -10   1 -15    1.71    0.49
  -9   1 -15   -0.79    0.36
  -8   1 -15    0.53    0.35
  -7   1 -15    0.42    0.33
  -6   1 -15    0.13    0.29
  -5   1 -15    1.00    0.22
  -4   1 -15    2.09    0.22
  -3   1 -15    0.26    0.15
  -2   1 -15    2.82    0.20
  -1   1 -15    4.27    0.24
   0   1 -15   14.18    0.58
   1   1 -15   53.52    3.00
   2   1 -15    1.34    0.31
   3   1 -15    1.51    0.30
   4   1 -15   -0.13    0.28
   5   1 -15   18.54    1.15
   6   1 -15    0.49    0.32
   7   1 -15   68.59    3.91
   8   1 -15    0.93    0.33
   9   1 -15   -0.32    0.29
  10   1 -15    0.21    0.32
  11   1 -15    8.60    0.73
  12   1 -15    5.13    0.64
 -10   2 -15   -0.17    0.44
  -9   2 -15    1.45    0.45
  -8   2 -15   -0.05    0.34
  -7   2 -15    3.60    0.45
  -6   2 -15    0.14    0.22
  -5   2 -15    6.14    0.38
  -4   2 -15    1.00    0.19
  -3   2 -15    1.07    0.17
  -2   2 -15    2.39    0.19
  -1   2 -15   21.43    1.27
   0   2 -15   41.09    2.31
   1   2 -15   50.69    2.92
   2   2 -15   14.46    0.97
   3   2 -15    0.14    0.25
   4   2 -15    9.12    0.66
   5   2 -15   18.28    1.15
   6   2 -15  185.02    9.63
   7   2 -15    6.93    0.63
   8   2 -15   22.51    1.40
   9   2 -15    0.32    0.32
  10   2 -15   19.94    1.28
  11   2 -15    2.07    0.45
  12   2 -15   40.40    2.41
 -11   3 -15   -0.23    0.43
 -10   3 -15   -0.50    0.44
  -9   3 -15   -0.80    0.40
  -8   3 -15    0.08    0.37
  -7   3 -15   -0.36    0.25
  -6   3 -15    4.50    0.35
  -5   3 -15    0.25    0.20
  -4   3 -15    3.83    0.28
  -3   3 -15    0.07    0.15
  -2   3 -15    7.60    0.58
  -1   3 -15    0.08    0.27
   0   3 -15   81.08    4.43
   1   3 -15   24.04    1.50
   2   3 -15   27.24    1.62
   3   3 -15    0.50    0.25
   4   3 -15   15.23    0.97
   5   3 -15   86.04    4.65
   6   3 -15   78.77    4.28
   7   3 -15   92.29    4.96
   8   3 -15    4.68    0.51
   9   3 -15    1.13    0.33
  10   3 -15    3.48    0.49
  11   3 -15   79.21    4.22
 -11   4 -15    1.00    0.46
 -10   4 -15    1.06    0.50
  -9   4 -15    1.62    0.50
  -8   4 -15    1.73    0.44
  -7   4 -15   -0.24    0.24
  -6   4 -15    0.86    0.25
  -5   4 -15   14.19    0.66
  -4   4 -15    0.05    0.33
  -3   4 -15    0.35    0.32
  -2   4 -15    0.06    0.26
  -1   4 -15   14.88    0.97
   0   4 -15    1.59    0.32
   1   4 -15   54.88    3.15
   2   4 -15    0.25    0.25
   3   4 -15    0.05    0.25
   4   4 -15    3.81    0.40
   5   4 -15   59.34    2.29
   6   4 -15   62.10    3.39
   7   4 -15   47.97    2.72
   8   4 -15    3.26    0.43
   9   4 -15    1.36    0.35
  10   4 -15   28.56    1.72
 -11   5 -15   -0.49    0.41
 -10   5 -15    0.02    0.47
  -9   5 -15   10.09    0.80
  -8   5 -15    1.12    0.32
  -7   5 -15    0.46    0.26
  -6   5 -15    5.35    0.62
  -5   5 -15    0.40    0.37
  -4   5 -15    1.87    0.41
  -3   5 -15    0.09    0.31
  -2   5 -15    1.98    0.36
  -1   5 -15    0.27    0.27
   0   5 -15   33.85    1.95
   1   5 -15   -0.01    0.25
   2   5 -15    1.60    0.29
   3   5 -15    0.59    0.26
   4   5 -15   -0.04    0.25
   5   5 -15    1.02    0.18
   6   5 -15   71.41    2.67
   7   5 -15    6.85    0.38
   8   5 -15    0.22    0.32
   9   5 -15    1.02    0.33
  10   5 -15    9.95    0.75
 -10   6 -15   27.02    1.55
  -8   6 -15   17.31    1.29
  -7   6 -15    1.60    0.47
  -6   6 -15   -0.35    0.37
  -5   6 -15    0.35    0.37
  -4   6 -15   14.17    1.00
  -3   6 -15    3.83    0.49
  -2   6 -15    1.08    0.35
  -1   6 -15    0.21    0.29
   0   6 -15    0.33    0.27
   1   6 -15    1.49    0.30
   2   6 -15   -0.03    0.23
   3   6 -15    3.82    0.38
   4   6 -15    0.72    0.30
   5   6 -15    2.01    0.21
   6   6 -15    0.11    0.17
   7   6 -15    4.69    0.31
   8   6 -15    0.07    0.19
   9   6 -15    0.22    0.33
  -9   7 -15   86.77    4.93
  -8   7 -15    0.66    0.48
  -7   7 -15    1.41    0.50
  -6   7 -15   -0.36    0.40
  -5   7 -15   34.02    2.09
  -4   7 -15    7.41    0.70
  -3   7 -15   28.81    1.75
  -2   7 -15    2.51    0.42
  -1   7 -15    1.91    0.33
   0   7 -15    1.51    0.30
   1   7 -15    4.48    0.44
   2   7 -15    1.92    0.31
   3   7 -15    1.82    0.30
   4   7 -15    2.81    0.35
   5   7 -15    0.20    0.17
   6   7 -15    0.65    0.19
   7   7 -15    0.03    0.19
   8   7 -15    0.76    0.28
   9   7 -15   -0.09    0.28
  -9   8 -15   13.76    1.15
  -8   8 -15   29.83    2.01
  -7   8 -15    0.10    0.45
  -6   8 -15    9.47    0.85
  -5   8 -15    0.74    0.42
  -4   8 -15  103.38    5.71
  -3   8 -15    1.90    0.45
  -2   8 -15    9.32    0.70
  -1   8 -15    0.20    0.28
   0   8 -15    4.29    0.44
   1   8 -15    4.95    0.46
   2   8 -15    2.79    0.35
   3   8 -15    0.38    0.26
   4   8 -15    2.17    0.33
   5   8 -15    0.10    0.16
   6   8 -15    0.07    0.16
   7   8 -15    2.54    0.26
   8   8 -15    1.86    0.26
   9   8 -15   10.59    0.77
 -10   9 -15   34.81    2.15
  -9   9 -15   33.29    2.17
  -8   9 -15    7.28    0.81
  -7   9 -15    0.56    0.46
  -6   9 -15    2.58    0.51
  -5   9 -15   66.44    3.76
  -4   9 -15    4.63    0.56
  -3   9 -15   38.50    2.18
  -2   9 -15    0.12    0.31
  -1   9 -15    0.23    0.29
   0   9 -15    0.18    0.26
   1   9 -15   12.49    0.85
   2   9 -15    1.53    0.29
   3   9 -15    2.71    0.35
   4   9 -15    0.20    0.26
   5   9 -15    0.10    0.18
   6   9 -15    1.26    0.21
   7   9 -15    4.95    0.34
   8   9 -15   11.19    0.76
   9   9 -15    5.44    0.56
  10   9 -15    2.13    0.47
 -10  10 -15    6.05    0.78
  -9  10 -15   17.86    1.35
  -8  10 -15    0.93    0.49
  -7  10 -15    0.32    0.46
  -6  10 -15    0.98    0.45
  -5  10 -15   13.95    1.07
  -4  10 -15   26.14    1.61
  -3  10 -15    1.27    0.37
  -2  10 -15    2.01    0.38
  -1  10 -15    0.15    0.29
   0  10 -15    0.47    0.28
   1  10 -15    0.62    0.27
   2  10 -15    1.02    0.27
   3  10 -15   -0.15    0.23
   4  10 -15    1.81    0.21
   5  10 -15    0.65    0.19
   6  10 -15    5.78    0.35
   7  10 -15    1.54    0.35
   8  10 -15   15.95    1.03
   9  10 -15    8.21    0.68
  -9  11 -15   -0.57    0.49
  -8  11 -15   -0.74    0.45
  -7  11 -15   -0.04    0.45
  -6  11 -15    0.32    0.42
  -5  11 -15    1.51    0.45
  -4  11 -15    0.91    0.39
  -3  11 -15    1.01    0.36
  -2  11 -15    0.13    0.30
  -1  11 -15    3.07    0.42
   0  11 -15    0.09    0.27
   1  11 -15    1.17    0.28
   2  11 -15    0.96    0.28
   3  11 -15    6.78    0.56
   4  11 -15   -0.14    0.17
   5  11 -15    4.43    0.31
   6  11 -15   -0.11    0.25
   7  11 -15    2.94    0.42
   9  11 -15   14.29    0.97
  -9  12 -15   -0.43    0.51
  -8  12 -15    0.08    0.49
  -7  12 -15    2.07    0.56
  -6  12 -15    0.45    0.46
  -5  12 -15    1.93    0.48
  -4  12 -15    0.52    0.38
  -3  12 -15    3.04    0.44
  -2  12 -15    1.01    0.36
  -1  12 -15    7.31    0.64
   0  12 -15    3.30    0.41
   1  12 -15    0.18    0.26
   2  12 -15    0.30    0.26
   3  12 -15    0.26    0.27
   4  12 -15    0.66    0.19
   5  12 -15    0.00    0.20
   6  12 -15    0.68    0.28
   7  12 -15   -0.02    0.31
   8  12 -15    6.05    0.57
  -8  13 -15   -0.38    0.48
  -7  13 -15   -0.01    0.49
  -6  13 -15   23.64    1.67
  -5  13 -15    0.24    0.42
  -4  13 -15    2.62    0.49
  -3  13 -15    0.17    0.33
  -2  13 -15    9.75    0.77
  -1  13 -15    5.30    0.55
   0  13 -15   18.73    1.20
   1  13 -15    1.54    0.34
   2  13 -15   -0.05    0.26
   3  13 -15    1.97    0.34
   4  13 -15    2.81    0.27
   5  13 -15    3.93    0.42
   6  13 -15   -0.11    0.26
   7  13 -15   -0.10    0.32
  -8  14 -15    0.40    0.57
  -7  14 -15   17.38    1.40
  -6  14 -15    3.67    0.62
  -5  14 -15   11.40    0.96
  -4  14 -15    0.40    0.41
  -3  14 -15    6.63    0.66
  -2  14 -15    0.68    0.38
  -1  14 -15   84.92    4.73
   0  14 -15    0.90    0.37
   1  14 -15    3.56    0.44
   2  14 -15    0.19    0.27
   3  14 -15   14.76    0.67
   4  14 -15    8.26    0.64
   5  14 -15    9.15    0.69
   6  14 -15    1.55    0.35
  -7  15 -15   10.04    1.02
  -6  15 -15   10.45    0.98
  -5  15 -15    3.15    0.58
  -4  15 -15   -0.08    0.40
  -3  15 -15    4.84    0.60
  -2  15 -15   93.75    5.19
  -1  15 -15    2.89    0.51
   0  15 -15   36.64    2.16
   1  15 -15    0.21    0.31
   2  15 -15    6.45    0.55
   3  15 -15    0.46    0.33
   4  15 -15   55.24    3.03
   5  15 -15    3.69    0.48
  -6  16 -15   10.71    0.98
  -5  16 -15    1.57    0.50
  -4  16 -15    0.99    0.43
  -3  16 -15   14.56    1.07
  -2  16 -15   31.63    1.93
  -1  16 -15   71.04    3.97
   0  16 -15    4.94    0.52
   1  16 -15   -0.13    0.31
   2  16 -15    1.26    0.34
   3  16 -15   39.23    2.20
   4  16 -15    1.24    0.40
  -4  17 -15    0.46    0.43
  -3  17 -15    9.09    0.78
  -2  17 -15   18.60    1.25
  -1  17 -15   21.78    1.41
   0  17 -15    4.09    0.49
   1  17 -15   -0.10    0.32
   2  17 -15    0.84    0.40
   0 -16 -14   16.86    1.01
   1 -16 -14    1.26    0.32
   2 -16 -14    3.53    0.40
   3 -16 -14   -0.14    0.26
   4 -16 -14   16.02    0.95
   5 -16 -14   22.85    1.30
   6 -16 -14   39.47    2.09
   7 -16 -14    5.29    1.28
  -2 -15 -14    0.16    0.28
  -1 -15 -14    7.10    0.57
   0 -15 -14    0.35    0.27
   1 -15 -14    3.14    0.38
   2 -15 -14    0.02    0.25
   3 -15 -14    1.04    0.28
   4 -15 -14    0.30    0.27
   5 -15 -14   41.24    2.12
   6 -15 -14    6.37    0.48
   7 -15 -14    2.40    0.34
   8 -15 -14    0.09    0.27
  -3 -14 -14    0.32    0.31
  -2 -14 -14   -0.11    0.27
  -1 -14 -14    0.30    0.27
   0 -14 -14    0.32    0.28
   1 -14 -14    0.23    0.24
   2 -14 -14    4.54    0.42
   3 -14 -14   -0.03    0.24
   4 -14 -14    7.45    0.53
   5 -14 -14    0.43    0.26
   6 -14 -14    9.02    0.54
   7 -14 -14    0.51    0.26
   8 -14 -14   -0.15    0.26
   9 -14 -14    0.23    0.70
  -4 -13 -14   29.72    1.68
  -3 -13 -14    3.00    0.39
  -2 -13 -14    0.48    0.27
  -1 -13 -14   -0.27    0.22
   0 -13 -14    1.00    0.28
   1 -13 -14    5.22    0.43
   2 -13 -14    0.17    0.24
   3 -13 -14    0.23    0.24
   4 -13 -14    0.36    0.25
   5 -13 -14    7.34    0.47
   6 -13 -14    0.44    0.23
   7 -13 -14    1.00    0.26
   8 -13 -14    0.02    0.24
   9 -13 -14   -0.19    0.58
  10 -13 -14    0.55    0.64
  -5 -12 -14   90.58    4.69
  -4 -12 -14    2.50    0.40
  -3 -12 -14   13.59    0.83
  -2 -12 -14   -0.05    0.23
  -1 -12 -14    1.44    0.27
   0 -12 -14    2.85    0.33
   1 -12 -14   18.23    1.03
   2 -12 -14    1.00    0.25
   3 -12 -14   -0.04    0.22
   4 -12 -14    0.58    0.24
   5 -12 -14    3.20    0.31
   6 -12 -14    5.40    0.38
   7 -12 -14    0.13    0.23
   8 -12 -14    4.34    0.35
   9 -12 -14   -0.60    0.53
  10 -12 -14    1.33    0.62
  -6 -11 -14   39.82    2.23
  -5 -11 -14    5.20    0.52
  -4 -11 -14   46.66    2.31
  -3 -11 -14   -0.05    0.27
  -2 -11 -14    0.64    0.24
  -1 -11 -14    0.23    0.22
   0 -11 -14   30.03    1.66
   1 -11 -14    3.52    0.35
   2 -11 -14    3.33    0.32
   3 -11 -14    0.85    0.21
   4 -11 -14    0.69    0.22
   5 -11 -14    1.42    0.24
   6 -11 -14    0.56    0.23
   7 -11 -14    4.71    0.36
   8 -11 -14    5.45    0.38
   9 -11 -14    1.95    0.63
  10 -11 -14    0.39    0.49
  11 -11 -14    3.02    0.63
  -7 -10 -14    1.83    0.44
  -6 -10 -14    7.46    0.63
  -5 -10 -14   30.88    1.68
  -4 -10 -14    3.38    0.39
  -3 -10 -14    2.61    0.32
  -2 -10 -14    0.17    0.22
  -1 -10 -14   12.50    0.76
   0 -10 -14    0.21    0.20
   1 -10 -14   13.39    0.79
   2 -10 -14    0.37    0.19
   3 -10 -14    1.92    0.24
   4 -10 -14    0.78    0.21
   5 -10 -14    0.78    0.22
   6 -10 -14   -0.02    0.19
   7 -10 -14    7.40    0.44
   8 -10 -14    5.96    0.78
   9 -10 -14    4.46    0.69
  10 -10 -14    0.56    0.51
  11 -10 -14    1.88    0.54
  -7  -9 -14    0.75    0.38
  -6  -9 -14    2.47    0.41
  -5  -9 -14    3.21    0.39
  -4  -9 -14    0.46    0.27
  -3  -9 -14    0.22    0.26
  -2  -9 -14    0.31    0.21
  -1  -9 -14    0.65    0.22
   0  -9 -14    7.19    0.49
   1  -9 -14    0.17    0.19
   2  -9 -14    7.23    0.40
   3  -9 -14   -0.04    0.17
   4  -9 -14    0.05    0.18
   5  -9 -14    0.01    0.17
   6  -9 -14    0.46    0.20
   7  -9 -14    1.58    0.23
   8  -9 -14   21.98    1.48
   9  -9 -14    0.06    0.44
  10  -9 -14    0.61    0.48
  11  -9 -14    0.04    0.45
  12  -9 -14    7.70    0.84
  -8  -8 -14    1.06    0.43
  -7  -8 -14    0.31    0.37
  -6  -8 -14    0.39    0.34
  -5  -8 -14    0.49    0.28
  -4  -8 -14    0.80    0.27
  -3  -8 -14    0.88    0.24
  -2  -8 -14    2.22    0.29
  -1  -8 -14    0.70    0.22
   0  -8 -14   -0.21    0.17
   1  -8 -14    1.80    0.21
   2  -8 -14    2.89    0.24
   3  -8 -14    1.44    0.20
   4  -8 -14    0.16    0.17
   5  -8 -14    0.41    0.18
   6  -8 -14    0.20    0.17
   7  -8 -14    6.98    0.40
   8  -8 -14    0.01    0.37
   9  -8 -14    0.73    0.42
  10  -8 -14    0.28    0.41
  11  -8 -14    0.67    0.46
  12  -8 -14    0.54    0.48
  -9  -7 -14    0.16    0.44
  -8  -7 -14    0.26    0.38
  -7  -7 -14   10.39    0.83
  -6  -7 -14    0.32    0.32
  -5  -7 -14    0.69    0.28
  -4  -7 -14    0.59    0.26
  -3  -7 -14    9.08    0.57
  -2  -7 -14   11.06    0.69
  -1  -7 -14   26.79    1.48
   0  -7 -14    2.98    0.26
   1  -7 -14    0.47    0.16
   2  -7 -14    0.47    0.17
   3  -7 -14    7.12    0.38
   4  -7 -14   16.68    0.71
   5  -7 -14   -0.11    0.16
   6  -7 -14    0.25    0.17
   7  -7 -14    0.05    0.20
   8  -7 -14    0.19    0.38
   9  -7 -14    0.18    0.34
  10  -7 -14    0.02    0.38
  11  -7 -14   -0.42    0.38
  12  -7 -14    0.13    0.44
  -9  -6 -14   -0.17    0.39
  -8  -6 -14   13.16    0.96
  -7  -6 -14    2.73    0.44
  -6  -6 -14    6.74    0.58
  -4  -6 -14    4.99    0.42
  -3  -6 -14    0.62    0.26
  -2  -6 -14  184.55    9.18
  -1  -6 -14    5.61    0.41
   0  -6 -14    7.17    0.39
   1  -6 -14   -0.02    0.14
   2  -6 -14   17.41    0.74
   3  -6 -14   27.48    1.11
   4  -6 -14   90.48    3.28
   5  -6 -14   10.04    0.48
   6  -6 -14   -0.10    0.16
   7  -6 -14    1.71    0.41
   8  -6 -14    1.97    0.44
   9  -6 -14    6.38    0.68
  10  -6 -14    0.23    0.35
  11  -6 -14    0.82    0.41
  12  -6 -14    0.09    0.43
  13  -6 -14    1.11    0.49
  -9  -5 -14    0.70    0.43
  -8  -5 -14   12.18    0.93
  -7  -5 -14   12.66    0.89
  -6  -5 -14    3.94    0.44
  -5  -5 -14    2.06    0.32
  -4  -5 -14    5.11    0.42
  -3  -5 -14  154.35    7.62
  -2  -5 -14   11.73    0.70
  -1  -5 -14  147.32    5.48
   0  -5 -14   -0.02    0.14
   1  -5 -14    9.16    0.44
   2  -5 -14    3.42    0.25
   3  -5 -14  276.79   10.15
   4  -5 -14   25.82    1.03
   5  -5 -14   27.67    1.10
   6  -5 -14   -0.11    0.16
   7  -5 -14    7.17    0.64
   8  -5 -14   18.41    1.25
   9  -5 -14   14.43    1.05
  10  -5 -14    4.45    0.58
  11  -5 -14   -0.25    0.35
  12  -5 -14    0.28    0.41
  13  -5 -14    0.29    0.45
 -10  -4 -14   -0.47    0.44
  -9  -4 -14    1.78    0.49
  -8  -4 -14    4.86    0.58
  -7  -4 -14   21.16    1.30
  -6  -4 -14    7.10    0.55
  -5  -4 -14    0.40    0.26
  -4  -4 -14   19.13    1.04
  -3  -4 -14   61.12    3.17
  -2  -4 -14  206.03    7.77
  -1  -4 -14   13.24    0.60
   0  -4 -14   13.27    0.57
   1  -4 -14    1.82    0.17
   2  -4 -14  192.43    6.97
   3  -4 -14    0.83    0.19
   4  -4 -14  234.48    8.30
   5  -4 -14    0.20    0.16
   6  -4 -14   -0.07    0.15
   7  -4 -14    3.15    0.44
   8  -4 -14   48.53    2.87
   9  -4 -14   15.31    1.07
  10  -4 -14    5.54    0.61
  11  -4 -14    0.95    0.37
  12  -4 -14    0.15    0.38
  13  -4 -14    0.08    0.41
 -10  -3 -14   -0.60    0.45
  -9  -3 -14   -0.59    0.38
  -8  -3 -14   14.63    1.06
  -7  -3 -14    1.97    0.41
  -6  -3 -14    9.52    0.68
  -5  -3 -14    0.93    0.27
  -4  -3 -14    7.25    0.53
  -3  -3 -14   45.51    1.76
  -2  -3 -14   84.46    3.20
  -1  -3 -14   30.19    1.19
   0  -3 -14    4.72    0.27
   1  -3 -14   10.83    0.48
   2  -3 -14   31.80    1.24
   3  -3 -14  207.88    7.35
   4  -3 -14    5.97    0.32
   5  -3 -14    8.51    0.40
   6  -3 -14    0.29    0.29
   7  -3 -14   15.69    1.07
   8  -3 -14    2.87    0.43
   9  -3 -14   29.71    1.86
  10  -3 -14   -0.02    0.33
  11  -3 -14    0.81    0.38
  12  -3 -14    0.30    0.38
  13  -3 -14    0.97    0.42
 -10  -2 -14   -1.50    0.40
  -9  -2 -14    1.41    0.43
  -8  -2 -14   -0.13    0.34
  -7  -2 -14    3.29    0.45
  -6  -2 -14   -0.21    0.28
  -5  -2 -14    9.61    0.63
  -4  -2 -14    0.32    0.21
  -3  -2 -14   43.22    1.67
  -2  -2 -14   17.30    0.72
  -1  -2 -14    5.21    0.28
   0  -2 -14    0.14    0.12
   1  -2 -14    2.29    0.17
   2  -2 -14   33.09    1.26
   3  -2 -14   23.12    0.91
   4  -2 -14   19.75    0.77
   5  -2 -14    0.04    0.13
   6  -2 -14    4.54    0.47
   7  -2 -14    0.64    0.31
   8  -2 -14   27.55    1.67
   9  -2 -14    1.09    0.35
  10  -2 -14    1.79    0.39
  11  -2 -14   -0.22    0.36
  12  -2 -14    0.33    0.36
  13  -2 -14    0.24    0.39
 -11  -1 -14   -0.07    0.50
 -10  -1 -14   -0.53    0.40
  -9  -1 -14   -0.69    0.36
  -8  -1 -14   -0.21    0.34
  -7  -1 -14   -0.49    0.32
  -6  -1 -14   -0.16    0.28
  -5  -1 -14    0.17    0.26
  -4  -1 -14    1.04    0.19
  -3  -1 -14    0.56    0.16
  -2  -1 -14   15.09    0.64
  -1  -1 -14    0.06    0.12
   0  -1 -14    0.28    0.11
   1  -1 -14    0.03    0.10
   2  -1 -14    2.91    0.19
   3  -1 -14    2.34    0.18
   4  -1 -14    0.12    0.12
   5  -1 -14    1.31    0.15
   6  -1 -14    0.19    0.27
   7  -1 -14    0.12    0.27
   8  -1 -14    0.10    0.30
   9  -1 -14    1.21    0.35
  10  -1 -14    0.26    0.31
  11  -1 -14    1.25    0.39
  12  -1 -14   -0.21    0.35
  13  -1 -14   -0.28    0.37
 -11   0 -14    6.37    0.73
 -10   0 -14    0.79    0.46
  -9   0 -14   -0.91    0.34
  -8   0 -14    2.04    0.43
  -7   0 -14    9.66    0.73
  -6   0 -14    0.15    0.29
  -5   0 -14    0.05    0.18
  -4   0 -14    0.05    0.17
  -3   0 -14   12.84    0.57
  -2   0 -14    0.34    0.13
  -1   0 -14    4.03    0.23
   0   0 -14    0.39    0.11
   1   0 -14   12.69    0.54
   2   0 -14   -0.04    0.11
   3   0 -14    0.07    0.12
   4   0 -14   -0.04    0.24
   5   0 -14    0.41    0.26
   6   0 -14    2.39    0.36
   7   0 -14    9.01    0.71
   8   0 -14    0.57    0.31
   9   0 -14    0.17    0.30
  10   0 -14    0.38    0.33
  11   0 -14   -0.46    0.32
  12   0 -14    3.50    0.53
  13   0 -14    0.52    0.41
 -11   1 -14   23.40    1.59
 -10   1 -14    1.38    0.48
  -9   1 -14    0.04    0.37
  -8   1 -14    3.43    0.48
  -7   1 -14   18.63    1.15
  -6   1 -14    4.49    0.45
  -5   1 -14    0.12    0.19
  -4   1 -14    1.51    0.20
  -3   1 -14    0.19    0.14
  -2   1 -14    0.14    0.12
  -1   1 -14    0.13    0.11
   0   1 -14   18.55    0.75
   1   1 -14    0.70    0.11
   2   1 -14    1.12    0.26
   3   1 -14    0.10    0.23
   4   1 -14    0.31    0.26
   5   1 -14    2.97    0.38
   6   1 -14   77.75    4.33
   7   1 -14    6.71    0.59
   8   1 -14    6.41    0.56
   9   1 -14   -0.04    0.30
  10   1 -14    2.32    0.39
  11   1 -14    9.25    0.76
  12   1 -14   12.73    0.98
 -11   2 -14   -0.22    0.43
 -10   2 -14    1.49    0.48
  -9   2 -14   -0.43    0.40
  -8   2 -14   10.85    0.78
  -7   2 -14    2.67    0.42
  -6   2 -14    4.06    0.32
  -5   2 -14    0.91    0.21
  -4   2 -14    3.99    0.27
  -3   2 -14    0.03    0.14
  -2   2 -14    0.53    0.13
  -1   2 -14    5.96    0.29
   0   2 -14    4.52    0.23
   1   2 -14   13.23    0.85
   2   2 -14    1.02    0.28
   3   2 -14    0.24    0.23
   4   2 -14    2.18    0.32
   5   2 -14   98.17    5.38
   6   2 -14    1.30    0.34
   7   2 -14   76.05    4.16
   8   2 -14   -0.17    0.28
   9   2 -14    1.40    0.34
  10   2 -14    3.24    0.45
  11   2 -14   53.40    3.02
 -11   3 -14    1.12    0.44
 -10   3 -14    0.22    0.45
  -9   3 -14   -0.18    0.41
  -8   3 -14   -0.10    0.35
  -7   3 -14    8.77    0.52
  -6   3 -14    0.12    0.21
  -5   3 -14    0.56    0.21
  -4   3 -14    1.36    0.19
  -3   3 -14    0.86    0.16
  -2   3 -14    2.69    0.19
  -1   3 -14    2.78    0.34
   0   3 -14    5.07    0.43
   1   3 -14   11.80    0.79
   2   3 -14    1.10    0.26
   3   3 -14   -0.04    0.23
   4   3 -14   12.21    0.81
   5   3 -14   26.40    1.06
   6   3 -14  174.28    6.35
   7   3 -14    5.23    0.50
   8   3 -14    5.95    0.54
   9   3 -14    0.40    0.29
  10   3 -14   55.18    3.06
 -11   4 -14   -0.02    0.38
 -10   4 -14    0.98    0.44
  -9   4 -14   -0.06    0.38
  -8   4 -14    0.09    0.27
  -7   4 -14    0.00    0.24
  -6   4 -14    8.85    0.49
  -5   4 -14    0.19    0.20
  -4   4 -14    8.21    0.42
  -3   4 -14    0.29    0.15
  -2   4 -14    0.85    0.28
  -1   4 -14    0.05    0.24
   0   4 -14   22.51    1.36
   1   4 -14    6.77    0.50
   2   4 -14    0.82    0.25
   3   4 -14    0.02    0.24
   4   4 -14    8.05    0.60
   5   4 -14   38.58    1.48
   6   4 -14   41.94    1.63
   7   4 -14   40.57    1.58
   8   4 -14    0.90    0.33
   9   4 -14    6.59    0.56
  10   4 -14    4.88    0.53
 -11   5 -14    0.00    0.36
 -10   5 -14    3.43    0.50
  -9   5 -14    7.55    0.68
  -8   5 -14    1.15    0.30
  -7   5 -14    3.31    0.33
  -6   5 -14    2.10    0.27
  -5   5 -14    0.08    0.21
  -4   5 -14    0.06    0.32
  -3   5 -14    9.70    0.72
  -2   5 -14   -0.01    0.27
  -1   5 -14    0.13    0.25
   0   5 -14    0.69    0.25
   1   5 -14    2.17    0.30
   2   5 -14   -0.16    0.21
   3   5 -14    2.50    0.32
   4   5 -14    0.40    0.25
   5   5 -14   13.49    0.59
   6   5 -14   28.44    1.10
   7   5 -14   13.07    0.57
   8   5 -14    0.21    0.19
   9   5 -14    0.91    0.33
 -11   6 -14    1.67    0.40
 -10   6 -14    4.19    0.52
  -9   6 -14   31.36    1.31
  -8   6 -14   11.73    0.65
  -7   6 -14    3.32    0.34
  -6   6 -14   -0.16    0.39
  -5   6 -14    7.11    0.67
  -4   6 -14   55.72    3.22
  -3   6 -14    6.73    0.63
  -2   6 -14    2.20    0.37
  -1   6 -14    1.09    0.30
   0   6 -14    2.19    0.32
   1   6 -14    0.05    0.23
   2   6 -14    2.06    0.30
   3   6 -14    0.09    0.23
   4   6 -14    6.40    0.51
   5   6 -14    0.27    0.16
   6   6 -14   10.92    0.50
   7   6 -14    1.14    0.20
   8   6 -14   -0.08    0.18
   9   6 -14    0.21    0.20
 -11   7 -14    0.15    0.34
 -10   7 -14   57.08    2.94
  -9   7 -14    4.04    0.41
  -8   7 -14   31.78    2.04
  -7   7 -14    1.61    0.46
  -6   7 -14    8.53    0.78
  -5   7 -14   23.78    1.59
  -4   7 -14   90.45    4.97
  -3   7 -14   52.42    2.98
  -2   7 -14    2.49    0.41
  -1   7 -14    3.32    0.40
   0   7 -14    4.77    0.43
   1   7 -14   32.40    1.95
   2   7 -14    1.44    0.30
   3   7 -14    3.24    0.36
   4   7 -14   -0.03    0.25
   5   7 -14    0.13    0.15
   6   7 -14    0.29    0.17
   7   7 -14   -0.03    0.19
   8   7 -14    0.19    0.19
   9   7 -14    2.03    0.34
  10   7 -14    0.16    0.32
 -10   8 -14    2.23    0.61
  -9   8 -14   74.80    4.33
  -8   8 -14    0.07    0.43
  -7   8 -14    1.01    0.45
  -6   8 -14    1.39    0.44
  -5   8 -14  138.86    7.67
  -4   8 -14   38.14    2.29
  -3   8 -14   80.72    4.41
  -2   8 -14    3.82    0.44
  -1   8 -14    5.69    0.51
   0   8 -14   24.46    1.46
   1   8 -14   25.40    1.52
   2   8 -14   18.64    1.19
   3   8 -14    0.28    0.24
   4   8 -14   -0.06    0.25
   5   8 -14    0.30    0.17
   6   8 -14    1.48    0.20
   7   8 -14    0.14    0.19
   8   8 -14    4.63    0.44
   9   8 -14    0.25    0.32
  10   8 -14   -0.43    0.31
 -10   9 -14   56.53    3.30
  -9   9 -14    6.26    0.76
  -8   9 -14   14.37    1.11
  -7   9 -14    0.05    0.41
  -6   9 -14   24.34    1.63
  -5   9 -14    0.82    0.44
  -4   9 -14  193.00   10.30
  -3   9 -14    4.60    0.50
  -2   9 -14    9.30    0.69
  -1   9 -14    0.82    0.30
   0   9 -14   36.99    2.18
   1   9 -14   24.64    1.52
   2   9 -14   17.24    1.04
   3   9 -14    0.45    0.24
   4   9 -14    0.18    0.15
   5   9 -14    0.29    0.18
   6   9 -14    0.15    0.17
   7   9 -14    0.54    0.29
   8   9 -14    1.34    0.32
   9   9 -14    4.74    0.49
  10   9 -14   -0.02    0.33
 -10  10 -14   10.20    0.97
  -9  10 -14    6.71    0.77
  -8  10 -14    3.42    0.60
  -7  10 -14    1.12    0.44
  -6  10 -14    1.35    0.45
  -5  10 -14   61.29    3.56
  -4  10 -14    4.22    0.52
  -3  10 -14   13.39    0.93
  -2  10 -14    0.89    0.31
  -1  10 -14    0.29    0.28
   0  10 -14    0.19    0.26
   1  10 -14   27.28    1.66
   2  10 -14    1.98    0.30
   3  10 -14    0.64    0.25
   4  10 -14    0.40    0.16
   5  10 -14    2.15    0.23
   6  10 -14    0.68    0.24
   7  10 -14    0.58    0.28
   8  10 -14    3.06    0.40
   9  10 -14    1.71    0.39
  10  10 -14   -0.08    0.37
 -10  11 -14    0.18    0.53
  -9  11 -14    0.28    0.49
  -8  11 -14    0.75    0.48
  -7  11 -14    0.55    0.44
  -6  11 -14    0.10    0.41
  -5  11 -14    3.58    0.54
  -4  11 -14    7.29    0.65
  -3  11 -14    0.11    0.30
  -2  11 -14    0.36    0.30
  -1  11 -14    0.59    0.30
   0  11 -14    1.84    0.33
   1  11 -14   -0.09    0.24
   2  11 -14    0.29    0.24
   3  11 -14    1.06    0.28
   4  11 -14    0.12    0.17
   5  11 -14    2.09    0.24
   6  11 -14    1.17    0.28
   7  11 -14    0.31    0.30
   8  11 -14    3.95    0.45
   9  11 -14    0.48    0.36
 -10  12 -14   -0.61    0.51
  -9  12 -14   -0.34    0.49
  -8  12 -14   -1.01    0.43
  -7  12 -14   -0.18    0.43
  -6  12 -14    2.53    0.55
  -5  12 -14    0.30    0.41
  -4  12 -14    0.09    0.33
  -3  12 -14    0.46    0.32
  -2  12 -14    0.27    0.31
  -1  12 -14    6.43    0.56
   0  12 -14    0.25    0.27
   1  12 -14    1.08    0.29
   2  12 -14   -0.15    0.23
   3  12 -14    1.71    0.30
   4  12 -14    0.05    0.17
   5  12 -14    9.39    0.47
   6  12 -14    0.45    0.27
   7  12 -14    0.49    0.30
   8  12 -14    0.31    0.33
  -9  13 -14    1.84    0.60
  -8  13 -14   -0.54    0.48
  -7  13 -14    7.92    0.86
  -6  13 -14    0.77    0.49
  -5  13 -14    3.80    0.56
  -4  13 -14    0.07    0.36
  -3  13 -14    0.71    0.34
  -2  13 -14    5.99    0.57
  -1  13 -14   15.81    1.07
   0  13 -14    7.34    0.60
   1  13 -14    1.03    0.30
   2  13 -14    1.12    0.29
   3  13 -14    1.41    0.30
   4  13 -14   17.29    0.75
   5  13 -14    0.57    0.29
   6  13 -14    2.85    0.39
   7  13 -14    0.25    0.33
   8  13 -14    0.45    0.33
  -8  14 -14    1.04    0.59
  -7  14 -14   -0.16    0.49
  -6  14 -14    8.90    0.87
  -5  14 -14    0.19    0.41
  -4  14 -14    0.31    0.38
  -3  14 -14    0.40    0.36
  -2  14 -14   39.55    2.33
  -1  14 -14   14.57    0.98
   0  14 -14   19.62    1.20
   1  14 -14    1.25    0.30
   2  14 -14    1.92    0.34
   3  14 -14   15.82    0.71
   4  14 -14   18.33    1.14
   5  14 -14   22.29    1.36
   6  14 -14    0.05    0.31
   7  14 -14    0.49    0.36
  -8  15 -14    0.75    0.58
  -7  15 -14   10.45    0.98
  -6  15 -14    0.92    0.49
  -5  15 -14   -0.09    0.42
  -4  15 -14    0.02    0.37
  -3  15 -14   22.43    1.46
  -2  15 -14    0.43    0.36
  -1  15 -14   79.17    4.38
   0  15 -14    0.03    0.34
   1  15 -14    0.31    0.28
   2  15 -14    1.23    0.32
   3  15 -14   47.13    2.62
   4  15 -14   33.24    1.84
   5  15 -14   24.40    1.48
   6  15 -14    2.77    0.43
  -7  16 -14    4.32    0.68
  -6  16 -14    0.60    0.50
  -5  16 -14    0.55    0.42
  -4  16 -14    1.38    0.45
  -3  16 -14    3.02    0.50
  -2  16 -14   69.33    3.96
  -1  16 -14    1.55    0.40
   0  16 -14    8.62    0.65
   1  16 -14    0.09    0.30
   3  16 -14    1.20    0.39
   4  16 -14   90.16    4.77
   5  16 -14    5.71    0.57
  -5  17 -14   -0.56    0.43
  -4  17 -14   -0.39    0.40
  -3  17 -14    9.04    0.77
  -2  17 -14   10.88    0.83
  -1  17 -14   14.93    1.02
   0  17 -14    1.22    0.36
   1  17 -14   -0.21    0.31
   2  17 -14   -0.22    0.32
   3  17 -14   40.18    2.30
  -4  18 -14   -0.05    0.41
  -3  18 -14    0.28    0.37
  -2  18 -14    2.11    0.44
  -1  18 -14    3.10    0.47
   0  18 -14    0.55    0.37
   0 -17 -13    3.54    0.42
   1 -17 -13    2.30    0.35
   2 -17 -13    0.14    0.29
   3 -17 -13    2.32    0.34
   4 -17 -13    2.22    0.35
   5 -17 -13   39.80    2.11
   6 -17 -13    3.36    0.42
  -2 -16 -13   -0.13    0.32
  -1 -16 -13    4.41    0.46
   0 -16 -13    1.54    0.32
   1 -16 -13    3.02    0.37
   2 -16 -13    1.17    0.29
   3 -16 -13    0.27    0.26
   4 -16 -13    8.00    0.58
   5 -16 -13   12.74    0.79
   6 -16 -13   23.58    1.32
   7 -16 -13    1.41    0.33
   8 -16 -13    0.77    0.30
  -3 -15 -13   -0.06    0.28
  -2 -15 -13    0.49    0.29
  -1 -15 -13    0.23    0.28
   0 -15 -13    2.88    0.36
   1 -15 -13    0.09    0.26
   2 -15 -13    3.82    0.39
   3 -15 -13    0.43    0.26
   4 -15 -13    7.00    0.52
   5 -15 -13   10.45    0.66
   6 -15 -13    6.59    0.49
   7 -15 -13    0.75    0.28
   8 -15 -13    0.19    0.26
   9 -15 -13    7.43    1.08
  -4 -14 -13    3.86    0.46
  -3 -14 -13    5.64    0.52
  -2 -14 -13   -0.49    0.25
  -1 -14 -13   -0.29    0.24
   0 -14 -13    0.25    0.26
   1 -14 -13    4.84    0.42
   2 -14 -13    0.14    0.24
   3 -14 -13    2.77    0.33
   4 -14 -13    0.28    0.24
   5 -14 -13    6.40    0.44
   6 -14 -13    0.82    0.27
   7 -14 -13    0.87    0.26
   8 -14 -13    0.13    0.25
   9 -14 -13    1.43    0.76
  10 -14 -13    6.20    0.99
  -5 -13 -13   49.46    2.65
  -4 -13 -13   35.68    1.86
  -3 -13 -13    6.20    0.52
  -2 -13 -13   -0.29    0.24
  -1 -13 -13    2.20    0.31
   0 -13 -13   22.77    1.26
   1 -13 -13    3.93    0.38
   2 -13 -13    5.12    0.43
   3 -13 -13   -0.15    0.22
   4 -13 -13    1.39    0.25
   5 -13 -13    0.59    0.23
   6 -13 -13    0.15    0.22
   7 -13 -13    0.19    0.24
   8 -13 -13    0.55    0.25
   9 -13 -13    0.38    0.61
  10 -13 -13    5.14    0.81
  -6 -12 -13   50.45    2.85
  -5 -12 -13   22.27    1.29
  -4 -12 -13   79.26    3.94
  -3 -12 -13    8.07    0.58
  -2 -12 -13   -0.11    0.22
  -1 -12 -13   12.30    0.77
   0 -12 -13   36.03    1.88
   1 -12 -13   59.71    2.96
   2 -12 -13    3.58    0.35
   3 -12 -13   -0.38    0.20
   4 -12 -13   -0.09    0.20
   5 -12 -13    0.72    0.22
   6 -12 -13    0.00    0.20
   7 -12 -13    0.00    0.21
   8 -12 -13    0.02    0.22
   9 -12 -13   -0.61    0.52
  10 -12 -13   -0.87    0.49
  11 -12 -13    2.66    0.67
  -7 -11 -13    4.58    0.54
  -6 -11 -13    0.77    0.37
  -5 -11 -13  142.51    7.17
  -4 -11 -13    2.30    0.37
  -3 -11 -13    9.71    0.64
  -2 -11 -13    0.09    0.21
  -1 -11 -13   34.67    1.91
   0 -11 -13   33.83    1.79
   1 -11 -13   50.96    2.77
   2 -11 -13    5.66    0.43
   3 -11 -13    0.46    0.20
   4 -11 -13   -0.03    0.19
   5 -11 -13    0.25    0.20
   6 -11 -13    3.88    0.32
   7 -11 -13    0.25    0.22
   8 -11 -13    1.12    0.54
   9 -11 -13   -0.55    0.46
  10 -11 -13    1.57    0.57
  11 -11 -13    0.31    0.49
  -7 -10 -13    0.85    0.40
  -6 -10 -13   43.68    2.40
  -5 -10 -13    4.59    0.46
  -4 -10 -13   29.95    1.56
  -3 -10 -13    0.06    0.22
  -2 -10 -13    2.08    0.29
  -1 -10 -13    2.08    0.26
   0 -10 -13   89.75    4.69
   1 -10 -13    4.11    0.35
   2 -10 -13    0.17    0.18
   3 -10 -13    0.76    0.20
   4 -10 -13    0.22    0.19
   5 -10 -13    2.26    0.25
   6 -10 -13    1.14    0.21
   7 -10 -13    0.62    0.22
   8 -10 -13    1.52    0.53
   9 -10 -13    0.06    0.46
  10 -10 -13    1.10    0.48
  11 -10 -13    2.38    0.58
  12 -10 -13    1.67    0.55
  -8  -9 -13    0.98    0.42
  -7  -9 -13   -0.01    0.37
  -6  -9 -13    4.96    0.51
  -5  -9 -13   18.23    1.06
  -4  -9 -13    0.39    0.25
  -3  -9 -13    0.47    0.23
  -2  -9 -13    0.12    0.20
  -1  -9 -13   24.84    1.37
   0  -9 -13    0.48    0.19
   1  -9 -13    0.05    0.16
   2  -9 -13    0.30    0.17
   3  -9 -13    3.69    0.28
   4  -9 -13    0.33    0.18
   5  -9 -13    3.67    0.28
   6  -9 -13    1.35    0.20
   7  -9 -13    3.91    0.30
   8  -9 -13    3.71    0.57
   9  -9 -13    0.84    0.47
  10  -9 -13    0.27    0.42
  11  -9 -13    0.76    0.47
  12  -9 -13    6.15    0.75
  -9  -8 -13   -0.27    0.39
  -8  -8 -13    0.18    0.36
  -7  -8 -13    0.19    0.34
  -6  -8 -13    0.86    0.33
  -5  -8 -13    4.11    0.42
  -4  -8 -13    0.08    0.23
  -3  -8 -13   -0.04    0.21
  -2  -8 -13    2.19    0.27
  -1  -8 -13    0.27    0.19
   0  -8 -13    3.26    0.28
   1  -8 -13    1.07    0.18
   2  -8 -13    6.97    0.38
   3  -8 -13    0.07    0.16
   4  -8 -13    0.39    0.17
   5  -8 -13    0.16    0.17
   6  -8 -13    0.23    0.16
   7  -8 -13   -0.06    0.16
   8  -8 -13    1.70    0.45
   9  -8 -13   -0.06    0.38
  10  -8 -13    0.42    0.41
  11  -8 -13    0.26    0.43
  12  -8 -13    1.34    0.47
  13  -8 -13    7.31    0.81
  -9  -7 -13   -0.23    0.40
  -8  -7 -13    4.23    0.54
  -7  -7 -13   -0.02    0.31
  -6  -7 -13    1.37    0.33
  -5  -7 -13    0.88    0.28
  -4  -7 -13    0.06    0.22
  -3  -7 -13    1.01    0.24
  -2  -7 -13   16.17    0.91
  -1  -7 -13    7.43    0.48
   0  -7 -13    2.45    0.22
   1  -7 -13    3.16    0.24
   2  -7 -13    1.08    0.18
   3  -7 -13   16.54    0.72
   4  -7 -13    2.95    0.24
   5  -7 -13   13.03    0.58
   6  -7 -13    0.24    0.17
   7  -7 -13    0.77    0.18
   8  -7 -13    0.54    0.37
   9  -7 -13    8.00    0.75
  10  -7 -13    0.03    0.36
  11  -7 -13    0.52    0.42
  12  -7 -13    0.47    0.44
  13  -7 -13    2.44    0.55
  -9  -6 -13   -0.40    0.38
  -8  -6 -13   -0.16    0.35
  -7  -6 -13    1.06    0.38
  -6  -6 -13   -0.23    0.28
  -5  -6 -13    0.57    0.26
  -4  -6 -13    0.70    0.24
  -3  -6 -13   32.08    1.62
  -2  -6 -13   12.83    0.74
  -1  -6 -13   27.83    1.15
   0  -6 -13    1.01    0.17
   1  -6 -13    0.23    0.14
   2  -6 -13   15.87    0.68
   3  -6 -13   45.23    1.76
   4  -6 -13  106.44    3.92
   5  -6 -13    5.36    0.32
   6  -6 -13    0.24    0.17
   7  -6 -13    0.10    0.33
   8  -6 -13   34.12    2.13
   9  -6 -13    1.11    0.40
  10  -6 -13    6.86    0.73
  11  -6 -13    0.36    0.38
  12  -6 -13    1.78    0.46
  13  -6 -13    0.33    0.45
 -10  -5 -13    0.68    0.48
  -9  -5 -13   -0.85    0.37
  -8  -5 -13    3.02    0.48
  -7  -5 -13    0.52    0.34
  -6  -5 -13    0.29    0.27
  -5  -5 -13    0.30    0.26
  -4  -5 -13   20.27    1.09
  -3  -5 -13    0.93    0.24
  -2  -5 -13  131.41    6.57
  -1  -5 -13    1.60    0.18
   0  -5 -13    7.24    0.36
   1  -5 -13    1.77    0.17
   2  -5 -13  116.87    4.25
   3  -5 -13  108.28    3.95
   4  -5 -13  190.34    6.91
   5  -5 -13   27.13    1.10
   6  -5 -13    0.12    0.15
   7  -5 -13   23.11    1.51
   8  -5 -13   28.47    1.77
   9  -5 -13   70.41    4.09
  10  -5 -13    4.95    0.57
  11  -5 -13    0.17    0.36
  12  -5 -13    0.71    0.42
  13  -5 -13    2.30    0.52
 -10  -4 -13    0.01    0.44
  -9  -4 -13    0.02    0.40
  -8  -4 -13    1.67    0.44
  -7  -4 -13    3.39    0.44
  -6  -4 -13    1.67    0.33
  -5  -4 -13    2.59    0.33
  -4  -4 -13    3.07    0.32
  -3  -4 -13  111.69    5.39
  -2  -4 -13    6.37    0.34
  -1  -4 -13   43.83    1.68
   0  -4 -13    0.04    0.12
   1  -4 -13   12.24    0.54
   2  -4 -13    6.82    0.34
   3  -4 -13  400.51   14.39
   4  -4 -13   29.24    1.13
   5  -4 -13   34.34    1.33
   6  -4 -13    0.03    0.15
   7  -4 -13   31.02    1.86
   8  -4 -13   79.17    4.69
   9  -4 -13   64.45    3.67
  10  -4 -13   13.20    1.02
  11  -4 -13    0.37    0.36
  12  -4 -13    3.43    0.52
  13  -4 -13    1.21    0.44
 -11  -3 -13   -0.86    0.48
 -10  -3 -13   -0.62    0.42
  -9  -3 -13    1.65    0.44
  -8  -3 -13    3.82    0.49
  -7  -3 -13    1.31    0.37
  -6  -3 -13    0.37    0.29
  -5  -3 -13    3.36    0.36
  -4  -3 -13    7.69    0.50
  -3  -3 -13   19.66    0.81
  -2  -3 -13   35.44    1.41
  -1  -3 -13    5.62    0.29
   0  -3 -13    7.71    0.37
   1  -3 -13    0.17    0.11
   2  -3 -13  183.08    6.56
   3  -3 -13    0.98    0.16
   4  -3 -13  144.59    5.11
   5  -3 -13   -0.01    0.14
   6  -3 -13    3.55    0.41
   7  -3 -13    4.83    0.52
   8  -3 -13  133.98    7.40
   9  -3 -13   24.32    1.58
  10  -3 -13    2.57    0.45
  11  -3 -13    1.37    0.39
  12  -3 -13    0.45    0.35
  13  -3 -13    2.97    0.53
 -11  -2 -13   -0.81    0.46
 -10  -2 -13   -1.31    0.40
  -9  -2 -13   -0.21    0.36
  -8  -2 -13    1.13    0.37
  -7  -2 -13    0.07    0.30
  -6  -2 -13   -0.18    0.30
  -5  -2 -13    1.02    0.28
  -4  -2 -13    0.17    0.16
  -3  -2 -13    6.92    0.35
  -2  -2 -13   18.35    0.77
  -1  -2 -13   10.14    0.45
   0  -2 -13    2.66    0.18
   1  -2 -13    0.19    0.10
   2  -2 -13   11.42    0.48
   3  -2 -13   91.41    3.23
   4  -2 -13    0.52    0.14
   5  -2 -13    4.80    0.26
   6  -2 -13    0.05    0.26
   7  -2 -13   30.56    1.80
   8  -2 -13    3.28    0.43
   9  -2 -13   31.37    1.88
  10  -2 -13   -0.18    0.32
  11  -2 -13    4.30    0.54
  12  -2 -13    0.78    0.37
  13  -2 -13    2.60    0.49
 -11  -1 -13   11.53    0.95
 -10  -1 -13   -0.70    0.37
  -9  -1 -13    0.72    0.40
  -8  -1 -13   -0.46    0.32
  -7  -1 -13   22.10    1.28
  -6  -1 -13    1.11    0.32
  -5  -1 -13    1.72    0.30
  -4  -1 -13    0.63    0.17
  -3  -1 -13    3.10    0.22
  -2  -1 -13    0.51    0.13
  -1  -1 -13    0.80    0.13
   0  -1 -13    0.58    0.11
   1  -1 -13    5.99    0.29
   2  -1 -13    1.33    0.14
   3  -1 -13    6.93    0.32
   4  -1 -13    7.28    0.33
   5  -1 -13    0.10    0.25
   6  -1 -13    1.40    0.30
   7  -1 -13    0.76    0.29
   8  -1 -13    9.51    0.70
   9  -1 -13    0.04    0.29
  10  -1 -13    2.23    0.40
  11  -1 -13    0.13    0.39
  12  -1 -13    0.81    0.39
  13  -1 -13   -0.17    0.39
 -11   0 -13    8.94    0.82
 -10   0 -13    4.79    0.62
  -9   0 -13    0.42    0.39
  -8   0 -13   31.26    1.82
  -7   0 -13    5.06    0.51
  -6   0 -13   27.11    1.51
  -5   0 -13   -0.21    0.18
  -4   0 -13    0.31    0.17
  -3   0 -13    0.92    0.15
  -2   0 -13    4.44    0.25
  -1   0 -13    3.47    0.21
   0   0 -13    1.45    0.13
   1   0 -13    2.53    0.16
   2   0 -13   -0.15    0.10
   3   0 -13    1.07    0.13
   4   0 -13    1.65    0.15
   5   0 -13    3.55    0.38
   6   0 -13    1.76    0.33
   7   0 -13    1.17    0.31
   8   0 -13   -0.09    0.27
   9   0 -13    0.40    0.31
  10   0 -13   -0.16    0.31
  11   0 -13    0.01    0.38
  12   0 -13   -0.29    0.37
 -11   1 -13   12.79    1.01
 -10   1 -13    0.45    0.46
  -9   1 -13    3.29    0.51
  -8   1 -13   14.71    0.99
  -7   1 -13   63.01    3.23
  -6   1 -13    7.28    0.43
  -5   1 -13   13.39    0.61
  -4   1 -13    0.27    0.16
  -3   1 -13    6.46    0.33
  -2   1 -13    0.01    0.12
  -1   1 -13    3.67    0.21
   0   1 -13    0.13    0.09
   1   1 -13    4.61    0.23
   2   1 -13    0.04    0.09
   3   1 -13    4.81    0.24
   4   1 -13    1.37    0.28
   5   1 -13   16.23    1.03
   6   1 -13   21.21    1.30
   7   1 -13    5.73    0.52
   8   1 -13   -0.07    0.25
   9   1 -13    0.28    0.28
  10   1 -13    3.63    0.46
  11   1 -13    3.60    0.52
  12   1 -13   21.39    1.42
 -11   2 -13   14.12    1.03
 -10   2 -13   -0.10    0.41
  -9   2 -13    9.45    0.76
  -8   2 -13   20.87    1.24
  -7   2 -13   31.36    1.77
  -6   2 -13   14.89    0.70
  -5   2 -13    1.38    0.22
  -4   2 -13    1.78    0.21
  -3   2 -13   -0.01    0.14
  -2   2 -13   10.13    0.43
  -1   2 -13   -0.02    0.10
   0   2 -13    0.65    0.10
   1   2 -13    0.07    0.09
   2   2 -13    2.35    0.31
   3   2 -13    0.26    0.22
   4   2 -13   10.98    0.73
   5   2 -13   10.75    0.47
   6   2 -13   75.86    2.82
   7   2 -13    1.12    0.32
   8   2 -13   -0.13    0.26
   9   2 -13    2.34    0.37
  10   2 -13   19.48    1.20
  11   2 -13   30.30    1.87
 -11   3 -13   -0.26    0.35
 -10   3 -13   -0.21    0.38
  -9   3 -13   -0.77    0.38
  -8   3 -13   14.38    0.98
  -7   3 -13    6.22    0.40
  -6   3 -13    0.47    0.22
  -5   3 -13    0.55    0.20
  -4   3 -13    2.36    0.22
  -3   3 -13    0.58    0.15
  -2   3 -13    1.03    0.14
  -1   3 -13    0.06    0.10
   0   3 -13    0.72    0.10
   1   3 -13    3.29    0.33
   2   3 -13    0.28    0.21
   3   3 -13    4.66    0.42
   4   3 -13    0.32    0.22
   5   3 -13   83.42    3.07
   6   3 -13    1.43    0.18
   7   3 -13   11.26    0.52
   8   3 -13    0.61    0.29
   9   3 -13    8.44    0.65
  10   3 -13    7.10    0.60
  11   3 -13   90.38    4.82
 -12   4 -13    0.10    0.37
 -11   4 -13   -0.60    0.33
 -10   4 -13    0.50    0.35
  -9   4 -13    0.57    0.41
  -8   4 -13   -0.42    0.26
  -7   4 -13   -0.08    0.22
  -6   4 -13    0.40    0.22
  -5   4 -13    0.83    0.21
  -4   4 -13    1.09    0.19
  -3   4 -13    1.62    0.18
  -2   4 -13    1.38    0.15
  -1   4 -13    1.20    0.26
   0   4 -13   10.19    0.67
   1   4 -13    0.96    0.24
   2   4 -13    1.04    0.23
   3   4 -13    0.01    0.22
   4   4 -13    5.95    0.48
   5   4 -13    4.84    0.28
   6   4 -13   49.08    1.88
   7   4 -13    0.90    0.18
   8   4 -13    1.43    0.20
   9   4 -13    0.01    0.25
  10   4 -13   37.45    2.15
 -12   5 -13    0.46    0.34
 -11   5 -13   -0.03    0.32
 -10   5 -13    3.47    0.47
  -9   5 -13    1.58    0.30
  -8   5 -13    4.22    0.37
  -7   5 -13   -0.33    0.21
  -6   5 -13    7.91    0.47
  -5   5 -13    0.83    0.21
  -4   5 -13   39.68    1.53
  -3   5 -13    0.90    0.18
  -2   5 -13    0.25    0.26
  -1   5 -13    1.56    0.29
   0   5 -13    7.04    0.51
   1   5 -13    0.17    0.21
   2   5 -13    4.85    0.42
   3   5 -13    1.25    0.27
   4   5 -13    0.25    0.24
   5   5 -13    3.23    0.23
   6   5 -13    4.45    0.27
   7   5 -13    2.19    0.22
   8   5 -13    0.29    0.18
   9   5 -13    1.54    0.22
 -11   6 -13    0.33    0.32
 -10   6 -13    9.20    0.71
  -9   6 -13   12.32    0.64
  -8   6 -13    6.37    0.46
  -7   6 -13   11.63    0.62
  -6   6 -13    0.24    0.21
  -5   6 -13   32.26    1.34
  -4   6 -13    6.46    0.59
  -3   6 -13   64.95    3.47
  -2   6 -13   -0.23    0.26
  -1   6 -13   -0.04    0.24
   0   6 -13    0.06    0.24
   1   6 -13   32.43    1.93
   2   6 -13    2.44    0.33
   3   6 -13   -0.15    0.21
   4   6 -13   -0.07    0.23
   5   6 -13    0.03    0.15
   6   6 -13    0.07    0.16
   7   6 -13    0.07    0.18
   8   6 -13   -0.11    0.18
   9   6 -13    0.18    0.20
  10   6 -13    0.39    0.31
 -11   7 -13    5.06    0.51
 -10   7 -13    7.03    0.48
  -9   7 -13   30.38    1.27
  -8   7 -13    9.41    0.56
  -7   7 -13    1.85    0.29
  -6   7 -13    8.69    0.50
  -5   7 -13   50.93    2.99
  -4   7 -13  153.34    8.14
  -3   7 -13   23.55    1.40
  -2   7 -13   16.78    1.02
  -1   7 -13    3.89    0.40
   0   7 -13   68.14    3.83
   1   7 -13    0.18    0.26
   2   7 -13   56.13    3.22
   3   7 -13   -0.12    0.22
   4   7 -13    2.43    0.31
   5   7 -13    0.22    0.16
   6   7 -13    8.70    0.42
   7   7 -13    2.35    0.24
   8   7 -13    0.63    0.20
   9   7 -13    1.61    0.33
  10   7 -13    0.50    0.34
  11   7 -13    1.02    0.42
 -11   8 -13    0.45    0.36
 -10   8 -13   48.06    1.87
  -9   8 -13    3.40    0.37
  -8   8 -13   15.38    1.17
  -7   8 -13    0.46    0.36
  -6   8 -13   33.98    2.18
  -5   8 -13   75.33    4.32
  -4   8 -13  177.71    9.60
  -3   8 -13   76.06    4.27
  -2   8 -13    4.78    0.47
  -1   8 -13   13.49    0.88
   0   8 -13   43.31    2.51
   1   8 -13  186.12   10.11
   2   8 -13    4.81    0.45
   3   8 -13    3.82    0.39
   4   8 -13    0.64    0.15
   5   8 -13    4.57    0.29
   6   8 -13    0.65    0.18
   7   8 -13   12.08    0.56
   8   8 -13    0.13    0.25
   9   8 -13    3.95    0.44
  10   8 -13   -0.21    0.31
  11   8 -13   -0.05    0.40
 -11   9 -13   11.64    0.96
 -10   9 -13    1.16    0.53
  -9   9 -13   24.18    1.66
  -8   9 -13    0.93    0.42
  -7   9 -13    0.50    0.41
  -6   9 -13    1.01    0.43
  -5   9 -13  169.02    9.26
  -4   9 -13   39.20    2.31
  -3   9 -13   59.48    3.38
  -2   9 -13    0.59    0.28
  -1   9 -13   16.96    1.08
   0   9 -13   61.25    3.43
   1   9 -13   82.34    4.66
   2   9 -13   55.97    3.21
   3   9 -13    1.39    0.28
   4   9 -13   -0.12    0.15
   5   9 -13    1.25    0.20
   6   9 -13   15.44    0.68
   7   9 -13    0.15    0.21
   8   9 -13    0.75    0.28
   9   9 -13    0.51    0.33
  10   9 -13   -0.21    0.33
  11   9 -13   -0.43    0.41
 -11  10 -13    0.54    0.58
 -10  10 -13   12.39    1.06
  -9  10 -13    1.61    0.52
  -8  10 -13    5.05    0.65
  -7  10 -13   -0.35    0.37
  -6  10 -13   14.16    1.09
  -5  10 -13    1.35    0.43
  -3  10 -13    1.91    0.38
  -2  10 -13   -0.12    0.26
  -1  10 -13    1.83    0.33
   0  10 -13   72.79    4.21
   1  10 -13   35.17    2.10
   2  10 -13   17.74    1.08
   3  10 -13    0.27    0.22
   4  10 -13    1.38    0.18
   5  10 -13    0.77    0.19
   6  10 -13    0.86    0.20
   7  10 -13    2.85    0.37
   8  10 -13    0.49    0.30
   9  10 -13    1.02    0.35
  10  10 -13   -0.15    0.36
 -10  11 -13    0.93    0.52
  -9  11 -13    0.74    0.49
  -8  11 -13    1.49    0.50
  -7  11 -13    4.15    0.61
  -6  11 -13    0.06    0.39
  -5  11 -13   19.31    1.33
  -4  11 -13    1.18    0.38
  -3  11 -13    1.00    0.34
  -2  11 -13   -0.12    0.27
  -1  11 -13    0.58    0.27
   0  11 -13    1.47    0.31
   1  11 -13   17.38    1.10
   2  11 -13    0.14    0.23
   3  11 -13    1.55    0.28
   4  11 -13    0.12    0.16
   5  11 -13    0.41    0.18
   6  11 -13    0.08    0.24
   7  11 -13    0.15    0.30
   8  11 -13    0.64    0.31
   9  11 -13    0.29    0.35
 -10  12 -13    0.13    0.53
  -9  12 -13   -0.01    0.51
  -8  12 -13   -0.64    0.44
  -7  12 -13    3.27    0.58
  -6  12 -13    0.21    0.41
  -5  12 -13    0.14    0.36
  -4  12 -13    0.13    0.33
  -3  12 -13    0.05    0.32
  -2  12 -13    2.09    0.36
  -1  12 -13    0.09    0.27
   0  12 -13    0.44    0.28
   1  12 -13    0.22    0.25
   2  12 -13    6.85    0.53
   3  12 -13   -0.03    0.22
   4  12 -13    3.08    0.25
   5  12 -13    0.87    0.27
   6  12 -13    0.61    0.28
   7  12 -13    0.01    0.30
   8  12 -13    1.74    0.37
   9  12 -13   -0.21    0.36
 -10  13 -13    1.89    0.63
  -9  13 -13   -0.27    0.53
  -8  13 -13   -0.75    0.48
  -7  13 -13   -0.01    0.44
  -6  13 -13    0.92    0.51
  -5  13 -13    0.04    0.38
  -4  13 -13    0.08    0.36
  -3  13 -13    0.23    0.34
  -2  13 -13    1.24    0.34
  -1  13 -13    7.28    0.58
   0  13 -13    2.32    0.36
   1  13 -13    6.44    0.52
   2  13 -13    0.25    0.26
   3  13 -13    5.06    0.31
   4  13 -13    0.32    0.19
   5  13 -13   12.72    0.85
   6  13 -13   -0.05    0.28
   7  13 -13    1.46    0.35
   8  13 -13    0.27    0.34
  -9  14 -13    4.22    0.74
  -8  14 -13   -1.16    0.48
  -7  14 -13    2.99    0.60
  -6  14 -13    0.19    0.45
  -5  14 -13    0.06    0.39
  -4  14 -13    0.21    0.37
  -3  14 -13    4.88    0.55
  -2  14 -13    8.64    0.72
  -1  14 -13   11.51    0.82
   0  14 -13    5.24    0.48
   1  14 -13    0.46    0.27
   2  14 -13    0.86    0.28
   3  14 -13    6.00    0.36
   4  14 -13   54.91    2.95
   5  14 -13    0.43    0.33
   6  14 -13    4.61    0.49
   7  14 -13   -0.12    0.32
  -8  15 -13    0.77    0.54
  -7  15 -13    1.10    0.52
  -6  15 -13    1.07    0.48
  -5  15 -13    1.62    0.48
  -4  15 -13    1.37    0.42
  -3  15 -13    0.13    0.33
  -2  15 -13   31.99    1.93
  -1  15 -13    7.22    0.62
   0  15 -13    3.96    0.43
   1  15 -13    0.63    0.31
   2  15 -13    6.61    0.54
   3  15 -13   27.36    1.53
   4  15 -13   33.09    1.95
   5  15 -13   30.92    1.78
   6  15 -13    0.07    0.33
  -7  16 -13    0.61    0.52
  -6  16 -13   -0.19    0.46
  -5  16 -13    2.64    0.55
  -4  16 -13    0.06    0.37
  -3  16 -13   13.06    0.96
  -2  16 -13    0.17    0.32
  -1  16 -13   16.77    1.07
   0  16 -13    0.22    0.31
   1  16 -13    1.18    0.33
   2  16 -13    1.53    0.34
   3  16 -13   46.10    2.53
   4  16 -13   30.28    1.71
   5  16 -13   20.13    1.28
  -6  17 -13    0.35    0.48
  -5  17 -13    0.63    0.46
  -4  17 -13    1.27    0.44
  -3  17 -13   -0.25    0.34
  -2  17 -13   10.00    0.79
  -1  17 -13    0.68    0.34
   0  17 -13    0.69    0.33
   2  17 -13    7.75    0.61
   3  17 -13    1.67    0.38
   4  17 -13   42.76    2.38
  -5  18 -13    1.13    0.51
  -4  18 -13    0.16    0.42
  -3  18 -13    0.43    0.38
  -2  18 -13    0.33    0.31
  -1  18 -13   -0.21    0.33
   0  18 -13   -0.22    0.35
   2  18 -13   -0.48    0.29
  -2  19 -13    0.97    0.37
  -1  19 -13   -0.10    0.38
   2 -18 -12    0.21    0.27
   3 -18 -12    0.68    0.29
   4 -18 -12    0.33    0.29
  -1 -17 -12    0.16    0.33
   0 -17 -12    1.25    0.32
   1 -17 -12    0.20    0.27
   2 -17 -12    0.22    0.27
   3 -17 -12    0.19    0.26
   4 -17 -12    9.57    0.64
   5 -17 -12    0.31    0.28
   6 -17 -12    9.26    0.67
   7 -17 -12   -0.42    0.29
  -3 -16 -12    1.44    0.35
  -2 -16 -12    0.37    0.29
  -1 -16 -12    2.74    0.39
   0 -16 -12    3.52    0.40
   1 -16 -12    0.59    0.28
   2 -16 -12    0.04    0.24
   3 -16 -12    0.38    0.26
   4 -16 -12    2.18    0.32
   5 -16 -12   22.76    1.27
   6 -16 -12    0.21    0.27
   7 -16 -12    1.37    0.31
   8 -16 -12    0.03    0.27
  -4 -15 -12    0.24    0.33
  -3 -15 -12   -0.26    0.28
  -2 -15 -12   -0.14    0.26
  -1 -15 -12    3.97    0.41
   0 -15 -12    0.03    0.26
   1 -15 -12    0.02    0.25
   2 -15 -12    1.39    0.27
   3 -15 -12    0.67    0.24
   4 -15 -12    2.57    0.32
   5 -15 -12    5.98    0.47
   6 -15 -12    3.71    0.36
   7 -15 -12    0.35    0.26
   8 -15 -12    0.25    0.26
   9 -15 -12    0.77    0.73
  -5 -14 -12    2.69    0.46
  -4 -14 -12   16.87    1.04
  -3 -14 -12   -0.30    0.27
  -2 -14 -12    2.15    0.33
  -1 -14 -12   -0.09    0.24
   0 -14 -12   10.10    0.68
   1 -14 -12    1.56    0.29
   2 -14 -12    0.57    0.26
   3 -14 -12    0.17    0.23
   4 -14 -12    4.33    0.38
   5 -14 -12    1.06    0.24
   6 -14 -12    0.90    0.25
   7 -14 -12   -0.04    0.24
   8 -14 -12    0.62    0.25
   9 -14 -12    0.60    0.66
  10 -14 -12    1.71    0.70
  -6 -13 -12   11.50    0.83
  -5 -13 -12   58.03    3.05
  -4 -13 -12   11.70    0.80
  -3 -13 -12   13.06    0.82
  -2 -13 -12   -0.31    0.24
  -1 -13 -12   22.10    1.23
   0 -13 -12    1.17    0.27
   1 -13 -12   62.25    3.17
   2 -13 -12   -0.04    0.23
   3 -13 -12    3.79    0.36
   4 -13 -12   -0.29    0.19
   5 -13 -12    4.55    0.35
   6 -13 -12    0.95    0.24
   7 -13 -12    2.85    0.30
   8 -13 -12    0.19    0.23
   9 -13 -12   -0.52    0.52
  10 -13 -12    1.40    0.64
  11 -13 -12   -0.10    0.59
  -7 -12 -12    4.21    0.54
  -6 -12 -12   21.21    1.29
  -5 -12 -12   82.76    4.26
  -4 -12 -12   48.81    2.47
  -3 -12 -12    3.21    0.38
  -2 -12 -12    2.03    0.29
  -1 -12 -12   12.45    0.76
   0 -12 -12  139.05    6.92
   1 -12 -12   10.98    0.69
   2 -12 -12   52.07    2.66
   3 -12 -12    0.13    0.21
   4 -12 -12    2.43    0.27
   5 -12 -12    0.28    0.22
   6 -12 -12   35.23    1.43
   7 -12 -12    0.19    0.22
   8 -12 -12   -0.44    0.51
   9 -12 -12   -0.66    0.47
  10 -12 -12   -0.14    0.51
  11 -12 -12    0.29    0.54
  -7 -11 -12    0.76    0.39
  -6 -11 -12   70.85    3.80
  -5 -11 -12   24.59    1.39
  -4 -11 -12   51.11    2.50
  -3 -11 -12    2.95    0.33
  -2 -11 -12    1.80    0.27
  -1 -11 -12   45.98    2.43
   0 -11 -12   84.60    4.47
   1 -11 -12  101.28    5.14
   2 -11 -12    7.65    0.52
   3 -11 -12   -0.14    0.18
   4 -11 -12    0.93    0.22
   5 -11 -12   42.91    1.71
   6 -11 -12    1.10    0.23
   7 -11 -12    9.83    0.52
   8 -11 -12   -0.11    0.48
   9 -11 -12    0.34    0.47
  10 -11 -12    0.11    0.47
  11 -11 -12   -0.07    0.50
  12 -11 -12    0.69    0.53
  -8 -10 -12    0.81    0.42
  -7 -10 -12    4.50    0.53
  -6 -10 -12    0.44    0.34
  -5 -10 -12   67.62    3.49
  -4 -10 -12    0.74    0.26
  -3 -10 -12    3.88    0.36
  -2 -10 -12    1.07    0.23
  -1 -10 -12   55.91    2.94
   0 -10 -12   44.80    2.30
   1 -10 -12   32.41    1.65
   2 -10 -12    0.97    0.20
   3 -10 -12    0.00    0.16
   4 -10 -12    6.11    0.37
   5 -10 -12   10.36    0.52
   6 -10 -12   34.39    1.39
   7 -10 -12    0.41    0.19
   8 -10 -12    1.43    0.52
   9 -10 -12   -0.29    0.44
  10 -10 -12    0.43    0.48
  11 -10 -12   -0.31    0.44
  12 -10 -12    4.13    0.67
  -9  -9 -12    0.89    0.45
  -8  -9 -12    2.72    0.48
  -7  -9 -12    0.01    0.33
  -6  -9 -12   19.81    1.24
  -5  -9 -12    0.71    0.28
  -4  -9 -12    7.23    0.51
  -3  -9 -12    0.15    0.20
  -2  -9 -12    0.47    0.20
  -1  -9 -12    1.78    0.24
   0  -9 -12   40.72    2.13
   1  -9 -12    0.09    0.17
   2  -9 -12    1.98    0.22
   3  -9 -12    0.14    0.16
   4  -9 -12    3.20    0.25
   5  -9 -12   10.40    0.50
   6  -9 -12    4.51    0.30
   7  -9 -12    0.59    0.19
   8  -9 -12    3.62    0.59
   9  -9 -12    0.81    0.43
  10  -9 -12    0.36    0.45
  11  -9 -12    0.43    0.44
  12  -9 -12    0.28    0.45
  13  -9 -12   10.74    1.00
  -9  -8 -12   -0.12    0.43
  -8  -8 -12    2.09    0.44
  -7  -8 -12   -0.26    0.31
  -6  -8 -12    4.02    0.45
  -5  -8 -12    3.48    0.38
  -4  -8 -12    0.43    0.22
  -3  -8 -12    0.46    0.21
  -2  -8 -12    0.34    0.20
  -1  -8 -12    1.25    0.22
   0  -8 -12   -0.01    0.15
   1  -8 -12    1.94    0.20
   2  -8 -12    1.58    0.20
   3  -8 -12    0.88    0.17
   4  -8 -12    0.07    0.16
   5  -8 -12    1.78    0.21
   6  -8 -12    0.47    0.16
   7  -8 -12    5.16    0.32
   8  -8 -12    1.62    0.43
   9  -8 -12    0.17    0.39
  10  -8 -12    0.05    0.39
  11  -8 -12    0.75    0.44
  12  -8 -12    0.39    0.45
  13  -8 -12    2.55    0.58
 -10  -7 -12    1.88    0.53
  -9  -7 -12    3.28    0.53
  -8  -7 -12   -0.07    0.35
  -7  -7 -12   -0.25    0.31
  -6  -7 -12    2.37    0.36
  -5  -7 -12    1.49    0.30
  -4  -7 -12   -0.18    0.20
  -3  -7 -12    2.21    0.27
  -2  -7 -12    7.05    0.47
  -1  -7 -12   -0.06    0.16
   0  -7 -12    0.01    0.15
   1  -7 -12    0.04    0.14
   2  -7 -12    3.92    0.26
   3  -7 -12    0.54    0.15
   4  -7 -12   32.68    1.28
   5  -7 -12    1.32    0.19
   6  -7 -12    1.69    0.20
   7  -7 -12    0.55    0.18
   8  -7 -12    3.16    0.48
   9  -7 -12    3.07    0.50
  10  -7 -12    0.13    0.37
  11  -7 -12    0.29    0.41
  12  -7 -12    0.55    0.42
  13  -7 -12    0.01    0.43
 -10  -6 -12   13.25    1.04
  -9  -6 -12   -0.50    0.37
  -8  -6 -12   -0.16    0.33
  -7  -6 -12    0.39    0.33
  -6  -6 -12    5.64    0.51
  -5  -6 -12   -0.14    0.24
  -4  -6 -12    1.10    0.24
  -3  -6 -12    5.44    0.39
  -2  -6 -12   12.40    0.71
  -1  -6 -12    7.34    0.38
   0  -6 -12    0.18    0.13
   1  -6 -12    3.07    0.22
   2  -6 -12   13.65    0.60
   3  -6 -12  133.53    4.78
   4  -6 -12   11.15    0.51
   5  -6 -12   34.36    1.33
   6  -6 -12    0.89    0.16
   7  -6 -12   25.97    1.60
   8  -6 -12    2.04    0.45
   9  -6 -12   40.71    2.57
  10  -6 -12    1.05    0.39
  11  -6 -12    0.57    0.40
  12  -6 -12    0.24    0.41
  13  -6 -12    1.79    0.49
 -10  -5 -12   -0.78    0.43
  -9  -5 -12    0.84    0.43
  -8  -5 -12   -0.16    0.33
  -7  -5 -12    0.65    0.33
  -6  -5 -12    0.41    0.28
  -5  -5 -12    0.04    0.24
  -4  -5 -12    0.37    0.21
  -3  -5 -12   34.21    1.68
  -2  -5 -12    7.84    0.40
  -1  -5 -12    3.02    0.22
   0  -5 -12    0.53    0.13
   1  -5 -12   12.31    0.53
   2  -5 -12   97.31    3.53
   3  -5 -12  101.21    3.73
   4  -5 -12  158.70    5.83
   5  -5 -12    6.00    0.33
   6  -5 -12    2.99    0.23
   7  -5 -12    2.16    0.41
   8  -5 -12  187.53   10.46
   9  -5 -12    3.00    0.52
  10  -5 -12   30.05    1.91
  11  -5 -12    0.20    0.36
  12  -5 -12    5.21    0.61
  13  -5 -12    1.19    0.46
 -11  -4 -12    0.33    0.53
 -10  -4 -12    0.07    0.42
  -9  -4 -12   -0.50    0.35
  -8  -4 -12    0.90    0.37
  -7  -4 -12    0.05    0.28
  -6  -4 -12   -0.08    0.26
  -5  -4 -12    0.34    0.24
  -4  -4 -12   11.66    0.65
  -3  -4 -12    1.92    0.24
  -2  -4 -12   25.71    1.05
  -1  -4 -12    0.66    0.14
   0  -4 -12    2.49    0.18
   1  -4 -12    3.13    0.20
   2  -4 -12  161.25    5.83
   3  -4 -12  156.16    5.57
   4  -4 -12   97.44    3.61
   5  -4 -12    2.29    0.20
   6  -4 -12    5.48    0.30
   7  -4 -12   67.72    3.73
   8  -4 -12   47.77    2.73
   9  -4 -12  154.71    8.79
  10  -4 -12    3.54    0.49
  11  -4 -12    0.16    0.35
  12  -4 -12    0.32    0.38
  13  -4 -12   22.70    1.53
 -11  -3 -12   -1.05    0.45
 -10  -3 -12   -0.27    0.41
  -9  -3 -12    1.14    0.39
  -8  -3 -12    0.41    0.34
  -7  -3 -12    0.23    0.31
  -6  -3 -12   -0.39    0.27
  -5  -3 -12    0.78    0.26
  -4  -3 -12    1.23    0.24
  -3  -3 -12   32.13    1.25
  -2  -3 -12    0.63    0.13
  -1  -3 -12   13.45    0.58
   0  -3 -12    0.27    0.11
   1  -3 -12    1.27    0.13
   2  -3 -12    3.86    0.22
   3  -3 -12  277.16   10.02
   4  -3 -12   22.47    0.88
   5  -3 -12    7.92    0.37
   6  -3 -12    4.42    0.45
   7  -3 -12   59.75    3.42
   8  -3 -12  119.51    6.59
   9  -3 -12   52.38    3.01
  10  -3 -12    5.12    0.54
  11  -3 -12    0.06    0.33
  12  -3 -12    7.83    0.72
  13  -3 -12    4.17    0.56
 -11  -2 -12    3.07    0.55
 -10  -2 -12   -0.46    0.39
  -9  -2 -12    5.49    0.60
  -8  -2 -12    0.51    0.33
  -7  -2 -12    6.90    0.58
  -6  -2 -12    5.21    0.47
  -5  -2 -12   -0.13    0.24
  -4  -2 -12    0.23    0.16
  -3  -2 -12    0.36    0.13
  -2  -2 -12    3.96    0.23
  -1  -2 -12    1.95    0.16
   0  -2 -12    7.27    0.33
   1  -2 -12    1.78    0.14
   2  -2 -12   31.72    1.22
   3  -2 -12    0.77    0.25
   4  -2 -12   35.11    1.32
   5  -2 -12    0.09    0.12
   6  -2 -12    3.65    0.38
   7  -2 -12    8.86    0.70
   8  -2 -12   59.14    3.37
   9  -2 -12   12.91    0.93
  10  -2 -12    0.23    0.33
  11  -2 -12    1.79    0.42
  12  -2 -12    1.65    0.41
  13  -2 -12    7.76    0.74
 -11  -1 -12   -0.71    0.41
 -10  -1 -12    5.35    0.64
  -9  -1 -12    0.02    0.37
  -8  -1 -12   14.01    0.99
  -7  -1 -12    5.43    0.54
  -6  -1 -12   22.73    1.30
  -5  -1 -12    1.72    0.21
  -4  -1 -12    0.25    0.16
  -3  -1 -12    0.29    0.13
  -2  -1 -12    2.11    0.17
  -1  -1 -12    2.81    0.18
   0  -1 -12    0.43    0.10
   1  -1 -12   11.60    0.47
   2  -1 -12    0.10    0.10
   3  -1 -12   21.80    0.85
   4  -1 -12    0.98    0.12
   5  -1 -12    0.75    0.26
   6  -1 -12    0.26    0.24
   7  -1 -12    9.58    0.70
   8  -1 -12    1.51    0.34
   9  -1 -12    4.04    0.44
  10  -1 -12   -0.22    0.28
  11  -1 -12    1.55    0.41
  12  -1 -12    0.09    0.37
  13  -1 -12    2.54    0.49
 -12   0 -12    8.87    0.78
 -11   0 -12   26.02    1.60
 -10   0 -12   -0.58    0.43
  -9   0 -12    3.43    0.51
  -8   0 -12    0.27    0.36
  -7   0 -12  159.13    7.83
  -6   0 -12    0.45    0.29
  -5   0 -12   13.77    0.61
  -4   0 -12    0.03    0.14
  -3   0 -12   11.85    0.52
  -2   0 -12   10.92    0.48
  -1   0 -12   20.51    0.81
   0   0 -12    0.57    0.10
   1   0 -12    7.26    0.32
   2   0 -12    0.12    0.09
   3   0 -12    0.58    0.11
   4   0 -12    0.31    0.08
   5   0 -12   -0.22    0.22
   6   0 -12    1.23    0.30
   7   0 -12    0.71    0.27
   8   0 -12    0.47    0.28
   9   0 -12    0.03    0.27
  10   0 -12    0.02    0.29
  11   0 -12    0.74    0.40
  12   0 -12    0.65    0.40
 -12   1 -12   33.80    1.96
 -11   1 -12    8.35    0.74
 -10   1 -12    1.45    0.49
  -9   1 -12    3.73    0.53
  -8   1 -12  115.66    5.73
  -7   1 -12   13.08    0.92
  -6   1 -12  110.71    4.12
  -5   1 -12    0.23    0.19
  -4   1 -12    0.70    0.16
  -3   1 -12    0.14    0.13
  -2   1 -12  150.45    5.39
  -1   1 -12    6.10    0.29
   0   1 -12    0.18    0.09
   1   1 -12    0.19    0.08
   2   1 -12    1.09    0.11
   3   1 -12    0.20    0.09
   4   1 -12    0.07    0.10
   5   1 -12    4.64    0.25
   6   1 -12    8.52    0.40
   7   1 -12   -0.11    0.24
   8   1 -12    0.07    0.25
   9   1 -12    0.40    0.29
  10   1 -12    0.37    0.31
  11   1 -12   13.79    1.01
  12   1 -12   -0.07    0.40
 -12   2 -12   25.38    1.57
 -11   2 -12    5.97    0.61
 -10   2 -12    0.64    0.41
  -9   2 -12    9.98    0.79
  -8   2 -12   45.29    2.34
  -7   2 -12  117.20    4.25
  -6   2 -12   24.90    1.06
  -5   2 -12   19.51    0.81
  -4   2 -12    0.40    0.17
  -3   2 -12   63.93    2.34
  -2   2 -12    1.99    0.17
  -1   2 -12   34.34    1.28
   0   2 -12    0.33    0.09
   1   2 -12    1.48    0.11
   2   2 -12    2.95    0.16
   3   2 -12    0.06    0.09
   4   2 -12    0.34    0.22
   5   2 -12   14.34    0.60
   6   2 -12    8.12    0.39
   7   2 -12    0.00    0.14
   8   2 -12    3.82    0.39
   9   2 -12    2.70    0.37
  10   2 -12   13.32    0.94
  11   2 -12   12.22    0.90
 -12   3 -12    0.79    0.39
 -11   3 -12    3.32    0.47
 -10   3 -12   -0.13    0.33
  -9   3 -12    5.63    0.59
  -8   3 -12   15.68    0.97
  -7   3 -12   26.54    1.12
  -6   3 -12   12.29    0.60
  -5   3 -12    0.62    0.19
  -4   3 -12    0.90    0.18
  -3   3 -12    4.21    0.26
  -2   3 -12   45.39    1.65
  -1   3 -12    0.26    0.10
   0   3 -12    3.15    0.17
   1   3 -12    0.20    0.08
   2   3 -12    3.35    0.33
   3   3 -12   -0.04    0.20
   4   3 -12    5.77    0.47
   5   3 -12    0.84    0.14
   6   3 -12   22.78    0.91
   7   3 -12   -0.17    0.15
   8   3 -12    4.34    0.28
   9   3 -12    1.59    0.31
  10   3 -12   24.48    1.45
 -12   4 -12   -0.22    0.33
 -11   4 -12   -0.29    0.30
 -10   4 -12    4.26    0.48
  -9   4 -12    0.08    0.30
  -8   4 -12    6.35    0.42
  -7   4 -12    1.27    0.25
  -6   4 -12    0.18    0.20
  -5   4 -12    0.31    0.19
  -4   4 -12    1.19    0.19
  -3   4 -12    0.62    0.15
  -2   4 -12    7.99    0.36
  -1   4 -12    0.27    0.10
   0   4 -12    6.01    0.45
   1   4 -12    0.28    0.19
   2   4 -12    0.04    0.19
   3   4 -12    0.19    0.20
   4   4 -12   -0.34    0.22
   5   4 -12   14.55    0.62
   6   4 -12    0.33    0.14
   7   4 -12    0.43    0.16
   8   4 -12    0.64    0.17
   9   4 -12    3.39    0.27
  10   4 -12    3.24    0.44
 -12   5 -12    0.12    0.31
 -11   5 -12   -0.24    0.29
 -10   5 -12    0.25    0.33
  -9   5 -12    4.83    0.38
  -8   5 -12   -0.18    0.23
  -7   5 -12    3.29    0.31
  -6   5 -12    0.14    0.20
  -5   5 -12    3.65    0.29
  -4   5 -12    5.36    0.33
  -3   5 -12    8.41    0.40
  -2   5 -12   -0.01    0.12
  -1   5 -12    5.09    0.43
   0   5 -12    3.31    0.35
   1   5 -12    0.43    0.21
   2   5 -12    9.98    0.66
   3   5 -12    0.65    0.22
   4   5 -12    1.91    0.30
   5   5 -12    1.14    0.16
   6   5 -12    1.45    0.17
   7   5 -12    0.07    0.16
   8   5 -12    0.20    0.17
   9   5 -12    0.31    0.18
  10   5 -12    7.77    0.64
 -12   6 -12    0.73    0.34
 -11   6 -12   -0.19    0.29
 -10   6 -12    8.09    0.65
  -9   6 -12    2.86    0.33
  -8   6 -12    6.06    0.43
  -7   6 -12    0.04    0.23
  -6   6 -12    1.45    0.25
  -5   6 -12    0.41    0.20
  -4   6 -12   79.54    2.97
  -3   6 -12    0.55    0.16
  -2   6 -12   15.24    0.94
  -1   6 -12    1.84    0.30
   0   6 -12    6.24    0.49
   1   6 -12   26.06    1.55
   2   6 -12   30.59    1.80
   3   6 -12    0.88    0.24
   4   6 -12    0.09    0.12
   5   6 -12    0.31    0.15
   6   6 -12    0.63    0.16
   7   6 -12    7.38    0.39
   8   6 -12    0.20    0.17
   9   6 -12    1.70    0.32
  10   6 -12    0.60    0.33
  11   6 -12    2.58    0.47
 -12   7 -12   -0.31    0.30
 -11   7 -12    0.75    0.37
 -10   7 -12    6.10    0.44
  -9   7 -12    8.12    0.51
  -8   7 -12    0.88    0.27
  -7   7 -12   -0.10    0.23
  -6   7 -12    3.42    0.33
  -5   7 -12  140.23    5.20
  -4   7 -12    5.16    0.54
  -3   7 -12   52.89    2.98
  -2   7 -12    0.12    0.25
  -1   7 -12    3.91    0.39
   0   7 -12    2.86    0.35
   1   7 -12  207.78   11.24
   2   7 -12   15.46    0.99
   3   7 -12    6.85    0.51
   4   7 -12   -0.19    0.12
   5   7 -12    6.97    0.36
   6   7 -12   25.45    1.00
   7   7 -12   14.64    0.63
   8   7 -12    0.35    0.20
   9   7 -12    1.43    0.30
  10   7 -12    1.29    0.36
  11   7 -12    0.36    0.39
  12   7 -12    0.23    0.49
 -12   8 -12    0.13    0.33
 -11   8 -12    4.26    0.38
 -10   8 -12    5.21    0.42
  -9   8 -12    9.15    0.55
  -8   8 -12    0.52    0.26
  -7   8 -12   -0.15    0.25
  -6   8 -12   21.75    0.96
  -5   8 -12   63.61    3.64
  -4   8 -12  170.20    9.36
  -3   8 -12    9.41    0.70
  -2   8 -12    2.25    0.34
  -1   8 -12    0.94    0.26
   0   8 -12  220.64   12.05
   1   8 -12    0.37    0.27
   2   8 -12  153.27    8.47
   3   8 -12   -0.64    0.20
   4   8 -12   -0.04    0.14
   5   8 -12    1.88    0.21
   6   8 -12   85.31    3.13
   7   8 -12   16.94    0.72
   8   8 -12    0.15    0.26
   9   8 -12    2.05    0.36
  10   8 -12    0.62    0.34
  11   8 -12   -0.23    0.38
 -11   9 -12    0.51    0.30
 -10   9 -12   14.74    0.74
  -9   9 -12    1.56    0.30
  -8   9 -12    1.46    0.28
  -7   9 -12   -0.06    0.36
  -6   9 -12   25.37    1.66
  -5   9 -12   70.09    3.91
  -4   9 -12   85.59    4.65
  -3   9 -12   15.30    1.01
  -2   9 -12    0.09    0.25
  -1   9 -12   36.75    2.10
   0   9 -12   34.96    2.08
   1   9 -12  228.59   12.65
   2   9 -12    5.65    0.47
   3   9 -12   12.73    0.79
   4   9 -12   -0.19    0.14
   5   9 -12   45.11    1.73
   6   9 -12    3.05    0.26
   7   9 -12   37.83    2.07
   8   9 -12    0.21    0.28
   9   9 -12    0.43    0.31
  10   9 -12    0.17    0.36
  11   9 -12    0.20    0.43
 -11  10 -12    4.26    0.68
 -10  10 -12   -0.14    0.50
  -9  10 -12    1.68    0.52
  -8  10 -12   -0.08    0.43
  -7  10 -12    1.27    0.44
  -6  10 -12    1.42    0.43
  -5  10 -12   68.61    3.95
  -4  10 -12   11.12    0.87
  -3  10 -12   11.25    0.78
  -2  10 -12    0.21    0.26
  -1  10 -12    5.38    0.48
   0  10 -12   42.72    2.51
   1  10 -12   59.98    3.39
   2  10 -12   37.89    2.18
   3  10 -12    0.83    0.25
   4  10 -12    4.92    0.29
   5  10 -12    3.02    0.24
   6  10 -12   43.12    1.66
   7  10 -12    0.82    0.29
   8  10 -12    0.78    0.30
   9  10 -12   -0.32    0.28
  10  10 -12    0.06    0.35
 -11  11 -12    0.14    0.54
 -10  11 -12   -0.66    0.48
  -9  11 -12    0.52    0.46
  -8  11 -12    1.36    0.50
  -7  11 -12    0.49    0.42
  -6  11 -12    2.80    0.47
  -5  11 -12   -0.02    0.36
  -4  11 -12    8.68    0.74
  -3  11 -12    0.62    0.32
  -2  11 -12    1.09    0.31
  -1  11 -12    0.24    0.24
   0  11 -12   15.74    1.00
   1  11 -12    5.84    0.46
   2  11 -12    4.46    0.39
   3  11 -12   -0.04    0.21
   4  11 -12    0.50    0.16
   5  11 -12    2.54    0.23
   6  11 -12    1.68    0.30
   7  11 -12    3.01    0.39
   8  11 -12   -0.11    0.29
   9  11 -12    0.99    0.36
  10  11 -12    0.27    0.38
 -11  12 -12   -0.78    0.54
 -10  12 -12    1.41    0.61
  -9  12 -12    3.53    0.65
  -8  12 -12   -0.83    0.45
  -7  12 -12    0.35    0.45
  -6  12 -12    0.34    0.40
  -5  12 -12    0.05    0.37
  -4  12 -12   -0.22    0.35
  -3  12 -12   -0.43    0.30
  -2  12 -12    0.11    0.28
  -1  12 -12    3.02    0.38
   0  12 -12    0.66    0.27
   1  12 -12    0.03    0.25
   2  12 -12    0.71    0.25
   3  12 -12    0.13    0.23
   4  12 -12    2.33    0.22
   5  12 -12    0.62    0.26
   6  12 -12    0.45    0.28
   7  12 -12    0.02    0.27
   8  12 -12    1.03    0.34
   9  12 -12    0.39    0.35
 -10  13 -12    4.69    0.80
  -9  13 -12    6.25    0.85
  -8  13 -12    0.47    0.52
  -7  13 -12   -0.32    0.44
  -6  13 -12    0.09    0.41
  -5  13 -12    0.22    0.41
  -4  13 -12    3.12    0.51
  -3  13 -12    0.29    0.34
  -2  13 -12    8.13    0.65
  -1  13 -12    0.22    0.25
   0  13 -12    2.47    0.35
   1  13 -12    0.50    0.27
   2  13 -12    0.43    0.25
   3  13 -12    0.96    0.19
   4  13 -12   20.88    1.23
   5  13 -12    1.58    0.32
   6  13 -12    0.64    0.30
   7  13 -12   -0.07    0.29
   8  13 -12    0.36    0.33
   9  13 -12    3.72    0.50
 -10  14 -12   19.98    1.50
  -9  14 -12    6.43    0.86
  -8  14 -12    1.41    0.55
  -7  14 -12    0.39    0.46
  -6  14 -12    0.56    0.42
  -5  14 -12    0.84    0.43
  -4  14 -12    0.29    0.37
  -3  14 -12   -0.06    0.32
  -2  14 -12    4.47    0.48
  -1  14 -12    6.26    0.53
   0  14 -12    0.53    0.28
   1  14 -12    0.13    0.27
   2  14 -12    0.13    0.25
   3  14 -12   32.38    1.28
   4  14 -12    0.59    0.30
   5  14 -12   15.90    1.01
   6  14 -12   -0.67    0.28
   7  14 -12    0.29    0.33
   8  14 -12    1.55    0.39
  -9  15 -12    9.54    1.03
  -8  15 -12   -0.42    0.49
  -7  15 -12    0.46    0.47
  -6  15 -12    1.96    0.51
  -5  15 -12    1.32    0.46
  -4  15 -12    0.02    0.37
  -3  15 -12    1.31    0.38
  -2  15 -12    3.54    0.45
  -1  15 -12    2.23    0.35
   0  15 -12    0.16    0.28
   1  15 -12    0.76    0.30
   2  15 -12   11.33    0.75
   3  15 -12    7.67    0.60
   4  15 -12   60.83    3.32
   5  15 -12   -0.20    0.31
   6  15 -12   -0.68    0.30
   7  15 -12    0.07    0.35
  -8  16 -12   -1.03    0.48
  -7  16 -12   -0.36    0.46
  -6  16 -12    4.78    0.66
  -5  16 -12   -0.24    0.41
  -4  16 -12    0.64    0.39
  -3  16 -12    0.31    0.34
  -2  16 -12   10.28    0.78
  -1  16 -12    0.89    0.30
   0  16 -12    0.46    0.30
   1  16 -12    1.22    0.32
   2  16 -12    7.18    0.58
   3  16 -12   28.53    1.68
   4  16 -12   18.86    1.19
   5  16 -12   11.40    0.81
   6  16 -12   -0.62    0.33
  -7  17 -12    1.00    0.53
  -6  17 -12    0.45    0.47
  -5  17 -12    2.82    0.55
  -4  17 -12   -0.38    0.37
  -3  17 -12    2.60    0.45
  -2  17 -12   -0.08    0.30
  -1  17 -12    0.13    0.29
   0  17 -12    0.09    0.30
   2  17 -12    2.21    0.36
   3  17 -12   18.58    1.18
   4  17 -12   10.38    0.76
   5  17 -12    2.45    0.41
  -6  18 -12    7.81    0.85
  -5  18 -12    0.58    0.47
  -4  18 -12    2.14    0.49
  -3  18 -12    0.59    0.38
  -2  18 -12    0.10    0.32
  -1  18 -12    0.03    0.32
   2  18 -12    0.52    0.32
   3  18 -12    0.96    0.34
  -4  19 -12    0.23    0.42
  -3  19 -12    0.20    0.37
  -2  19 -12    1.20    0.38
   1  19 -12    1.01    0.34
   0 -18 -11    0.99    0.31
   1 -18 -11    0.19    0.27
   2 -18 -11    1.50    0.30
   3 -18 -11    0.33    0.27
   4 -18 -11    0.37    0.29
   5 -18 -11    0.39    0.29
   6 -18 -11   -0.10    0.27
  -2 -17 -11    0.50    0.32
  -1 -17 -11   -0.01    0.29
   0 -17 -11   -0.10    0.26
   1 -17 -11    0.90    0.29
   2 -17 -11    0.28    0.25
   3 -17 -11    0.57    0.26
   4 -17 -11    0.33    0.26
   5 -17 -11    1.67    0.31
   6 -17 -11    0.07    0.25
   7 -17 -11   -0.14    0.26
   8 -17 -11    1.99    1.11
  -3 -16 -11    3.40    0.41
  -2 -16 -11    0.42    0.29
  -1 -16 -11    1.71    0.32
   0 -16 -11    3.53    0.38
   1 -16 -11   -0.12    0.24
   2 -16 -11    1.75    0.28
   3 -16 -11    0.15    0.24
   4 -16 -11    2.82    0.34
   5 -16 -11    0.44    0.25
   6 -16 -11    1.08    0.27
   7 -16 -11    0.39    0.26
   8 -16 -11   -0.34    0.25
   9 -16 -11    0.40    0.72
  -5 -15 -11    0.64    0.35
  -4 -15 -11    0.15    0.31
  -3 -15 -11    0.20    0.27
  -2 -15 -11    1.90    0.32
  -1 -15 -11    3.73    0.38
   0 -15 -11    0.93    0.28
   1 -15 -11    3.09    0.35
   2 -15 -11    0.09    0.22
   3 -15 -11    0.20    0.23
   4 -15 -11    0.83    0.24
   5 -15 -11    2.78    0.30
   6 -15 -11   -0.09    0.24
   7 -15 -11    0.25    0.25
   8 -15 -11   -0.16    0.25
   9 -15 -11    0.97    0.71
  10 -15 -11    0.17    0.66
  -6 -14 -11    0.62    0.39
  -5 -14 -11   17.51    1.08
  -4 -14 -11    0.53    0.30
  -3 -14 -11    1.85    0.33
  -2 -14 -11    0.32    0.23
  -1 -14 -11    0.92    0.26
   0 -14 -11    5.86    0.46
   1 -14 -11   19.05    1.07
   2 -14 -11    4.77    0.41
   3 -14 -11   -0.08    0.21
   4 -14 -11    0.10    0.20
   5 -14 -11    0.41    0.22
   6 -14 -11    5.63    0.40
   7 -14 -11    0.03    0.23
   8 -14 -11    0.99    0.65
   9 -14 -11    0.13    0.64
  10 -14 -11    4.20    0.79
  11 -14 -11    0.17    0.59
  -7 -13 -11    0.72    0.40
  -6 -13 -11   20.51    1.24
  -5 -13 -11    4.36    0.48
  -4 -13 -11   28.77    1.56
  -3 -13 -11    0.52    0.27
  -2 -13 -11    0.75    0.25
  -1 -13 -11    1.72    0.27
   0 -13 -11  113.67    5.53
   1 -13 -11   13.66    0.82
   2 -13 -11   33.24    1.78
   3 -13 -11    0.79    0.24
   4 -13 -11    7.59    0.48
   5 -13 -11   22.22    1.01
   6 -13 -11   26.52    1.16
   7 -13 -11    4.64    0.36
   8 -13 -11   -0.23    0.56
   9 -13 -11    0.04    0.56
  10 -13 -11    0.17    0.55
  11 -13 -11    0.43    0.58
  -7 -12 -11    1.64    0.42
  -6 -12 -11   17.18    1.14
  -5 -12 -11   60.51    3.15
  -4 -12 -11    7.48    0.56
  -3 -12 -11    5.02    0.41
  -2 -12 -11    0.69    0.24
  -1 -12 -11   99.22    4.98
   0 -12 -11    2.77    0.31
   1 -12 -11  195.75    9.75
   2 -12 -11    1.88    0.28
   3 -12 -11    0.85    0.22
   4 -12 -11    4.46    0.33
   5 -12 -11   98.08    3.68
   6 -12 -11   28.55    1.20
   7 -12 -11   19.19    0.87
   8 -12 -11   -0.39    0.46
   9 -12 -11   -0.12    0.55
  10 -12 -11    1.68    0.57
  11 -12 -11    2.37    0.61
  12 -12 -11   -0.47    0.52
  -8 -11 -11    0.85    0.44
  -7 -11 -11    4.46    0.53
  -6 -11 -11   20.50    1.23
  -5 -11 -11   39.21    2.08
  -4 -11 -11   18.57    1.04
  -3 -11 -11    1.86    0.29
  -2 -11 -11    3.12    0.31
  -1 -11 -11   20.91    1.15
   0 -11 -11  259.33   12.94
   1 -11 -11   14.84    0.85
   2 -11 -11   52.78    2.07
   3 -11 -11   -0.07    0.17
   4 -11 -11   63.79    2.44
   5 -11 -11    5.94    0.37
   6 -11 -11  124.51    4.60
   7 -11 -11    1.11    0.22
   8 -11 -11    0.85    0.48
   9 -11 -11    0.50    0.49
  10 -11 -11    2.42    0.61
  11 -11 -11    3.79    0.66
  12 -11 -11    0.25    0.50
  -9 -10 -11    0.53    0.45
  -8 -10 -11    3.91    0.54
  -7 -10 -11    0.18    0.35
  -6 -10 -11   35.74    1.99
  -5 -10 -11   11.21    0.73
  -4 -10 -11   14.13    0.85
  -3 -10 -11    2.63    0.30
  -2 -10 -11    3.19    0.31
  -1 -10 -11   54.37    2.82
   0 -10 -11   80.83    4.10
   1 -10 -11   80.75    4.06
   2 -10 -11    1.47    0.21
   3 -10 -11    3.88    0.29
   4 -10 -11    4.57    0.31
   5 -10 -11  150.31    5.52
   6 -10 -11    1.10    0.21
   7 -10 -11    6.42    0.39
   8 -10 -11    0.08    0.43
   9 -10 -11    5.40    0.67
  10 -10 -11    0.75    0.50
  11 -10 -11    3.32    0.63
  12 -10 -11    0.25    0.46
  13 -10 -11    2.39    0.61
  -9  -9 -11    0.06    0.42
  -8  -9 -11   -0.80    0.34
  -7  -9 -11    1.37    0.38
  -6  -9 -11    0.40    0.29
  -5  -9 -11   11.50    0.76
  -4  -9 -11    0.43    0.23
  -3  -9 -11    7.81    0.51
  -2  -9 -11    0.13    0.19
  -1  -9 -11   26.59    1.39
   0  -9 -11   38.27    1.96
   1  -9 -11   10.40    0.52
   2  -9 -11    0.66    0.17
   3  -9 -11   -0.02    0.15
   4  -9 -11   10.83    0.52
   5  -9 -11   13.20    0.61
   6  -9 -11   34.45    1.36
   7  -9 -11    0.06    0.17
   8  -9 -11    9.61    0.88
   9  -9 -11    0.33    0.41
  10  -9 -11    1.08    0.44
  11  -9 -11    0.13    0.43
  12  -9 -11   -0.43    0.46
  13  -9 -11    0.27    0.50
 -10  -8 -11    2.60    0.56
  -9  -8 -11   -0.87    0.39
  -8  -8 -11   -0.73    0.35
  -7  -8 -11    0.12    0.31
  -6  -8 -11    6.46    0.54
  -5  -8 -11    0.15    0.24
  -4  -8 -11    0.00    0.22
  -3  -8 -11    0.13    0.19
  -2  -8 -11    0.14    0.18
  -1  -8 -11    0.06    0.16
   0  -8 -11   10.82    0.53
   1  -8 -11    2.97    0.23
   2  -8 -11    2.37    0.21
   3  -8 -11    0.08    0.14
   4  -8 -11    2.36    0.22
   5  -8 -11   10.41    0.48
   6  -8 -11    0.32    0.16
   7  -8 -11    3.75    0.27
   8  -8 -11    1.67    0.45
   9  -8 -11    0.79    0.41
  10  -8 -11   -0.11    0.39
  11  -8 -11   -0.40    0.36
  12  -8 -11    0.00    0.42
  13  -8 -11    5.19    0.70
 -10  -7 -11   13.62    1.03
  -9  -7 -11    9.79    0.85
  -8  -7 -11    0.37    0.35
  -7  -7 -11    2.27    0.38
  -6  -7 -11    1.72    0.33
  -5  -7 -11    1.07    0.28
  -4  -7 -11    0.86    0.24
  -3  -7 -11   -0.11    0.19
  -2  -7 -11   -0.08    0.17
  -1  -7 -11    0.36    0.16
   0  -7 -11    0.20    0.14
   1  -7 -11    3.27    0.23
   2  -7 -11    2.00    0.19
   3  -7 -11   16.81    0.72
   4  -7 -11    0.00    0.14
   5  -7 -11    0.31    0.15
   6  -7 -11    0.00    0.15
   7  -7 -11    1.30    0.39
   8  -7 -11    2.66    0.47
   9  -7 -11    4.53    0.60
  10  -7 -11    2.65    0.50
  11  -7 -11    0.41    0.41
  12  -7 -11    0.26    0.41
  13  -7 -11    0.09    0.45
 -10  -6 -11    8.20    0.80
  -9  -6 -11   14.86    1.08
  -8  -6 -11    0.82    0.38
  -7  -6 -11    3.89    0.45
  -6  -6 -11    0.18    0.27
  -5  -6 -11    2.51    0.32
  -4  -6 -11    2.27    0.28
  -3  -6 -11    0.38    0.19
  -2  -6 -11    0.89    0.19
  -1  -6 -11   -0.08    0.13
   0  -6 -11    3.88    0.24
   1  -6 -11    0.08    0.13
   2  -6 -11   37.83    1.45
   3  -6 -11    0.43    0.15
   4  -6 -11   38.94    1.49
   5  -6 -11   -0.11    0.13
   6  -6 -11    1.97    0.23
   7  -6 -11    2.23    0.43
   8  -6 -11   56.68    3.26
   9  -6 -11   11.41    0.97
  10  -6 -11   10.27    0.87
  11  -6 -11    1.40    0.42
  12  -6 -11    1.24    0.43
  13  -6 -11    6.01    0.70
  14  -6 -11    5.24    0.74
 -11  -5 -11   -0.61    0.48
 -10  -5 -11   23.28    1.51
  -9  -5 -11   -0.36    0.37
  -8  -5 -11    5.48    0.58
  -7  -5 -11    1.12    0.33
  -6  -5 -11    0.44    0.28
  -5  -5 -11    4.04    0.37
  -4  -5 -11    5.32    0.39
  -3  -5 -11    1.01    0.20
  -2  -5 -11    1.80    0.18
  -1  -5 -11    4.11    0.24
   0  -5 -11    0.98    0.14
   1  -5 -11    8.15    0.38
   2  -5 -11   23.20    0.91
   3  -5 -11  137.62    5.01
   4  -5 -11    5.16    0.29
   5  -5 -11    0.55    0.15
   6  -5 -11    1.07    0.17
   7  -5 -11   70.37    3.83
   8  -5 -11    7.97    0.72
   9  -5 -11  148.32    8.40
  10  -5 -11    2.52    0.45
  11  -5 -11    0.64    0.38
  12  -5 -11    2.33    0.47
  13  -5 -11   32.93    2.03
  14  -5 -11   24.76    1.64
 -11  -4 -11    7.74    0.77
 -10  -4 -11   -0.80    0.37
  -9  -4 -11   -0.20    0.35
  -8  -4 -11   -0.15    0.31
  -7  -4 -11    1.02    0.33
  -6  -4 -11   -0.03    0.26
  -5  -4 -11    5.61    0.44
  -4  -4 -11    0.40    0.21
  -3  -4 -11   13.42    0.56
  -2  -4 -11    1.19    0.15
  -1  -4 -11    0.32    0.12
   0  -4 -11    0.22    0.10
   1  -4 -11    3.55    0.21
   2  -4 -11   92.71    3.43
   3  -4 -11   62.10    2.31
   4  -4 -11   46.31    1.73
   5  -4 -11    0.37    0.13
   6  -4 -11   20.36    1.29
   7  -4 -11   10.59    0.78
   8  -4 -11  257.73   13.78
   9  -4 -11    3.43    0.51
  10  -4 -11   33.84    2.10
  11  -4 -11    0.44    0.35
  12  -4 -11   20.41    1.37
  14  -4 -11   57.18    3.38
 -11  -3 -11   -0.42    0.43
 -10  -3 -11   -0.44    0.37
  -9  -3 -11    0.33    0.35
  -8  -3 -11   -0.34    0.29
  -7  -3 -11    0.75    0.31
  -6  -3 -11    0.66    0.27
  -5  -3 -11    0.29    0.24
  -4  -3 -11    0.25    0.20
  -3  -3 -11    0.55    0.14
  -2  -3 -11    3.33    0.21
  -1  -3 -11    0.33    0.11
   0  -3 -11    4.54    0.24
   1  -3 -11    0.04    0.09
   2  -3 -11   66.58    2.47
   3  -3 -11   41.61    1.58
   4  -3 -11   11.76    0.50
   5  -3 -11    0.10    0.12
   6  -3 -11    0.33    0.26
   7  -3 -11   44.26    2.59
   8  -3 -11   50.70    2.88
   9  -3 -11  123.59    6.76
  10  -3 -11    1.00    0.34
  11  -3 -11    3.16    0.45
  12  -3 -11    1.14    0.41
  13  -3 -11   58.05    3.39
 -12  -2 -11    7.61    0.72
 -11  -2 -11    1.14    0.46
 -10  -2 -11    2.56    0.50
  -9  -2 -11    2.87    0.46
  -8  -2 -11    2.71    0.41
  -7  -2 -11   15.10    1.01
  -6  -2 -11    4.52    0.43
  -5  -2 -11    8.02    0.54
  -4  -2 -11    0.28    0.14
  -3  -2 -11    0.18    0.13
  -2  -2 -11    0.35    0.12
  -1  -2 -11   -0.07    0.10
   0  -2 -11    0.05    0.10
   1  -2 -11    0.90    0.11
   2  -2 -11    3.59    0.20
   3  -2 -11   38.40    1.47
   4  -2 -11    1.45    0.27
   5  -2 -11    4.79    0.25
   6  -2 -11    1.59    0.29
   7  -2 -11   24.95    1.49
   8  -2 -11   40.02    2.27
   9  -2 -11   15.99    1.08
  10  -2 -11    1.82    0.38
  11  -2 -11    1.60    0.38
  12  -2 -11   11.36    0.89
  13  -2 -11    3.31    0.53
 -12  -1 -11    1.23    0.44
 -11  -1 -11   13.62    0.99
 -10  -1 -11    1.15    0.46
  -9  -1 -11   -0.44    0.38
  -8  -1 -11   14.67    1.02
  -7  -1 -11   72.29    3.82
  -6  -1 -11   41.84    2.11
  -5  -1 -11    0.53    0.17
  -4  -1 -11    1.71    0.18
  -3  -1 -11    2.29    0.18
  -2  -1 -11   22.47    0.90
  -1  -1 -11    1.44    0.14
   0  -1 -11    0.06    0.09
   1  -1 -11    0.22    0.09
   2  -1 -11    2.90    0.17
   3  -1 -11    0.91    0.12
   4  -1 -11    1.02    0.09
   5  -1 -11    0.63    0.24
   6  -1 -11    2.65    0.33
   7  -1 -11    0.18    0.25
   8  -1 -11   10.80    0.78
   9  -1 -11    1.61    0.34
  10  -1 -11   -0.27    0.31
  11  -1 -11   -0.13    0.29
  12  -1 -11    1.67    0.41
  13  -1 -11   10.14    0.84
 -12   0 -11   28.83    1.74
 -11   0 -11    0.23    0.38
 -10   0 -11    2.72    0.50
  -9   0 -11    0.27    0.38
  -8   0 -11  124.84    6.58
  -7   0 -11   49.28    2.55
  -6   0 -11   87.04    3.19
  -5   0 -11    4.62    0.30
  -4   0 -11    2.82    0.21
  -3   0 -11   43.89    1.63
  -2   0 -11   93.45    3.49
  -1   0 -11   87.93    3.28
   0   0 -11    3.14    0.17
   1   0 -11    0.44    0.08
   2   0 -11    1.16    0.11
   3   0 -11    1.62    0.13
   4   0 -11    0.03    0.07
   5   0 -11    0.65    0.12
   6   0 -11    0.05    0.12
   7   0 -11    0.15    0.23
   8   0 -11    0.30    0.25
   9   0 -11    0.27    0.27
  10   0 -11    0.09    0.31
  11   0 -11    1.68    0.38
  12   0 -11   -0.77    0.34
 -11   1 -11   21.45    1.37
 -10   1 -11    0.13    0.37
  -9   1 -11   37.78    2.14
  -8   1 -11    2.11    0.45
  -7   1 -11  258.36   12.66
  -6   1 -11    3.28    0.28
  -5   1 -11   14.79    0.63
  -4   1 -11    0.22    0.15
  -3   1 -11  164.42    5.92
  -2   1 -11  128.54    4.80
  -1   1 -11   96.19    3.59
   0   1 -11    7.01    0.30
   1   1 -11    0.32    0.08
   2   1 -11    0.19    0.08
   3   1 -11    5.47    0.24
   4   1 -11   21.89    0.86
   5   1 -11    0.48    0.11
   6   1 -11   15.32    0.64
   7   1 -11    0.14    0.14
   8   1 -11    7.64    0.60
   9   1 -11    0.19    0.27
  10   1 -11    5.80    0.56
  11   1 -11    0.86    0.39
 -12   2 -11   12.42    0.91
 -11   2 -11    3.88    0.50
 -10   2 -11    0.31    0.35
  -9   2 -11    5.55    0.60
  -8   2 -11  152.57    7.19
  -7   2 -11    6.72    0.43
  -6   2 -11   73.84    2.82
  -5   2 -11    0.13    0.17
  -4   2 -11   24.25    0.93
  -3   2 -11   12.08    0.52
  -2   2 -11  332.99   11.92
  -1   2 -11    7.61    0.33
   0   2 -11    3.27    0.17
   1   2 -11    0.09    0.07
   2   2 -11    0.03    0.07
   3   2 -11    8.41    0.53
   4   2 -11    6.06    0.29
   5   2 -11    0.45    0.12
   6   2 -11    0.14    0.13
   7   2 -11    1.82    0.18
   8   2 -11    1.19    0.18
   9   2 -11    2.62    0.26
  10   2 -11    0.41    0.30
  11   2 -11   33.05    1.87
 -12   3 -11    5.27    0.54
 -11   3 -11    1.53    0.36
 -10   3 -11    3.24    0.42
  -9   3 -11    5.26    0.53
  -8   3 -11   34.15    1.34
  -7   3 -11   81.16    3.01
  -6   3 -11    3.16    0.29
  -5   3 -11    1.00    0.20
  -4   3 -11    0.87    0.16
  -3   3 -11   86.49    3.11
  -2   3 -11    1.31    0.15
  -1   3 -11   29.28    1.08
   0   3 -11    0.15    0.07
   1   3 -11    1.90    0.12
   2   3 -11    0.16    0.07
   3   3 -11   12.43    0.77
   4   3 -11    0.29    0.11
   5   3 -11    4.04    0.23
   6   3 -11    0.23    0.14
   7   3 -11    1.83    0.18
   8   3 -11    4.81    0.29
   9   3 -11    1.45    0.22
  10   3 -11   11.75    0.58
 -12   4 -11   -0.40    0.30
 -11   4 -11    1.33    0.35
 -10   4 -11    0.62    0.33
  -9   4 -11   -0.32    0.28
  -8   4 -11    5.59    0.40
  -7   4 -11    7.09    0.43
  -6   4 -11    0.14    0.20
  -5   4 -11    0.14    0.17
  -4   4 -11    0.55    0.16
  -3   4 -11    0.55    0.15
  -2   4 -11   14.79    0.59
  -1   4 -11    0.58    0.10
   0   4 -11    6.82    0.30
   1   4 -11    0.66    0.07
   2   4 -11    3.06    0.29
   3   4 -11   -0.03    0.20
   4   4 -11    2.27    0.17
   5   4 -11    1.06    0.15
   6   4 -11   -0.02    0.13
   7   4 -11    0.12    0.14
   8   4 -11    1.37    0.18
   9   4 -11    0.49    0.18
  10   4 -11    8.55    0.47
  11   4 -11   13.98    0.98
 -12   5 -11    1.02    0.34
 -11   5 -11    0.16    0.31
 -10   5 -11    5.70    0.54
  -9   5 -11    0.37    0.25
  -8   5 -11    1.54    0.28
  -7   5 -11    1.34    0.26
  -6   5 -11    0.02    0.20
  -5   5 -11    0.82    0.21
  -4   5 -11    3.89    0.27
  -3   5 -11    1.08    0.16
  -2   5 -11    0.80    0.13
  -1   5 -11   10.73    0.43
   0   5 -11    1.40    0.24
   1   5 -11    8.21    0.53
   2   5 -11    1.12    0.22
   3   5 -11    7.23    0.52
   4   5 -11   -0.12    0.12
   5   5 -11    1.08    0.15
   6   5 -11    1.65    0.17
   7   5 -11    2.64    0.22
   8   5 -11    0.05    0.16
   9   5 -11    0.04    0.17
  10   5 -11    1.39    0.37
  11   5 -11    3.15    0.49
  12   5 -11    0.06    0.44
 -12   6 -11    0.25    0.33
 -11   6 -11   -0.15    0.31
 -10   6 -11   -0.05    0.26
  -9   6 -11    0.51    0.25
  -8   6 -11   -0.25    0.23
  -7   6 -11    0.39    0.25
  -6   6 -11    0.08    0.22
  -5   6 -11   31.28    1.29
  -4   6 -11    3.88    0.29
  -3   6 -11   10.27    0.47
  -2   6 -11    6.23    0.30
  -1   6 -11    1.59    0.26
   0   6 -11    6.72    0.51
   1   6 -11   38.11    2.14
   2   6 -11   68.00    3.76
   3   6 -11    2.53    0.28
   4   6 -11    0.78    0.13
   5   6 -11    1.01    0.16
   6   6 -11   30.21    1.19
   7   6 -11   -0.03    0.16
   8   6 -11    0.50    0.19
   9   6 -11    0.29    0.25
  10   6 -11    0.20    0.32
  11   6 -11    0.13    0.39
  12   6 -11    0.38    0.46
 -12   7 -11    3.80    0.47
 -11   7 -11    0.13    0.34
 -10   7 -11    0.94    0.29
  -9   7 -11    0.29    0.25
  -8   7 -11   -0.23    0.22
  -7   7 -11    0.12    0.23
  -6   7 -11   13.75    1.01
  -5   7 -11    0.33    0.22
  -4   7 -11   61.56    2.36
  -3   7 -11    0.86    0.17
  -2   7 -11   13.60    0.88
  -1   7 -11    0.88    0.23
   0   7 -11  134.03    7.41
   1   7 -11   95.62    5.27
   2   7 -11   91.48    5.06
   3   7 -11    8.56    0.59
   4   7 -11    0.79    0.14
   5   7 -11   13.23    0.57
   6   7 -11   24.75    0.99
   7   7 -11   69.93    2.62
   8   7 -11    0.08    0.25
   9   7 -11    3.39    0.39
  10   7 -11    0.06    0.30
  11   7 -11    2.57    0.49
  12   7 -11    0.93    0.50
 -12   8 -11    0.94    0.39
 -11   8 -11    0.18    0.27
 -10   8 -11    0.47    0.27
  -9   8 -11   -0.01    0.24
  -8   8 -11   -0.05    0.23
  -7   8 -11    2.32    0.29
  -6   8 -11    5.32    0.40
  -5   8 -11  105.23    3.87
  -4   8 -11    5.16    0.35
  -3   8 -11   16.18    1.02
  -2   8 -11    0.11    0.24
  -1   8 -11   35.55    2.12
   0   8 -11    7.66    0.57
   1   8 -11  402.30   21.70
   2   8 -11   30.85    1.76
   3   8 -11   11.23    0.72
   4   8 -11    3.27    0.22
   5   8 -11   61.73    2.35
   6   8 -11  110.03    4.07
   7   8 -11   54.01    2.04
   8   8 -11    3.66    0.40
   9   8 -11    1.21    0.33
  10   8 -11    4.82    0.51
  11   8 -11    2.21    0.48
  12   8 -11    7.55    0.78
 -12   9 -11   -0.28    0.27
 -11   9 -11    2.34    0.33
 -10   9 -11    0.28    0.26
  -9   9 -11    0.02    0.24
  -8   9 -11    0.84    0.25
  -7   9 -11    0.08    0.23
  -6   9 -11   13.89    0.67
  -5   9 -11   28.93    1.77
  -4   9 -11   60.26    3.37
  -3   9 -11    2.03    0.34
  -2   9 -11    0.02    0.23
  -1   9 -11    3.76    0.37
   0   9 -11  265.23   14.93
   1   9 -11    0.93    0.27
   2   9 -11  184.94   10.01
   3   9 -11    1.94    0.27
   4   9 -11   22.80    0.93
   5   9 -11   15.84    0.67
   6   9 -11  171.78    6.30
   7   9 -11   25.37    1.48
   8   9 -11    3.85    0.42
   9   9 -11    0.48    0.32
  10   9 -11    2.19    0.42
  11   9 -11    7.74    0.70
 -12  10 -11    0.39    0.29
 -11  10 -11    0.18    0.28
 -10  10 -11    0.69    0.28
  -9  10 -11    0.16    0.26
  -8  10 -11    0.18    0.26
  -7  10 -11    0.24    0.36
  -6  10 -11    5.14    0.59
  -5  10 -11   15.35    1.07
  -4  10 -11   17.70    1.14
  -3  10 -11    2.17    0.37
  -2  10 -11    0.24    0.26
  -1  10 -11   11.18    0.77
   0  10 -11   18.68    1.15
   1  10 -11  149.07    8.35
   2  10 -11    1.76    0.26
   3  10 -11    3.20    0.32
   4  10 -11    0.13    0.15
   5  10 -11   87.86    3.29
   6  10 -11    4.32    0.40
   7  10 -11   42.76    2.28
   8  10 -11   -0.13    0.29
   9  10 -11    1.09    0.35
  10  10 -11    1.24    0.41
  11  10 -11    5.67    0.64
 -11  11 -11    0.79    0.38
 -10  11 -11   -0.36    0.49
  -9  11 -11    3.80    0.65
  -8  11 -11    0.06    0.44
  -7  11 -11    0.19    0.38
  -6  11 -11    0.84    0.40
  -5  11 -11    2.74    0.47
  -4  11 -11    0.16    0.32
  -3  11 -11    1.80    0.36
  -2  11 -11    1.11    0.30
  -1  11 -11   -0.01    0.23
   0  11 -11   19.57    1.21
   1  11 -11   10.88    0.73
   2  11 -11    7.64    0.54
   3  11 -11    0.19    0.22
   4  11 -11    4.31    0.27
   5  11 -11    1.48    0.20
   6  11 -11   31.73    1.76
   7  11 -11    0.16    0.26
   8  11 -11    0.42    0.31
   9  11 -11    0.32    0.34
  10  11 -11    1.27    0.42
 -11  12 -11    1.11    0.60
 -10  12 -11   18.96    1.41
  -9  12 -11    0.38    0.55
  -8  12 -11    1.92    0.58
  -7  12 -11    0.26    0.42
  -6  12 -11    0.19    0.38
  -5  12 -11   -0.10    0.37
  -4  12 -11    3.82    0.50
  -3  12 -11   -0.02    0.32
  -2  12 -11    7.16    0.59
  -1  12 -11    2.42    0.34
   0  12 -11    0.74    0.25
   1  12 -11    0.90    0.26
   2  12 -11    0.25    0.21
   3  12 -11    0.80    0.17
   4  12 -11    0.91    0.18
   5  12 -11    1.12    0.27
   6  12 -11    0.39    0.26
   7  12 -11    0.17    0.27
   8  12 -11    0.17    0.30
   9  12 -11    0.05    0.35
  10  12 -11   -0.02    0.39
 -11  13 -11    3.29    0.74
 -10  13 -11   13.75    1.22
  -9  13 -11   35.04    2.34
  -8  13 -11    0.61    0.54
  -7  13 -11    3.35    0.56
  -6  13 -11   -0.12    0.39
  -5  13 -11   13.36    1.00
  -4  13 -11   -0.10    0.35
  -3  13 -11   -0.56    0.30
  -2  13 -11   -0.38    0.27
  -1  13 -11    1.87    0.32
   0  13 -11   -0.01    0.25
   1  13 -11    0.27    0.25
   2  13 -11   -0.09    0.22
   3  13 -11    4.96    0.30
   4  13 -11    4.70    0.41
   5  13 -11    0.56    0.27
   6  13 -11    0.21    0.26
   7  13 -11    0.72    0.33
   8  13 -11    0.18    0.32
   9  13 -11    0.97    0.39
 -10  14 -11   13.62    1.24
  -9  14 -11   27.58    1.96
  -8  14 -11   10.48    1.01
  -7  14 -11    1.53    0.49
  -6  14 -11    0.02    0.40
  -5  14 -11    1.91    0.47
  -4  14 -11   12.00    0.95
  -3  14 -11   -0.63    0.31
  -2  14 -11    0.27    0.29
  -1  14 -11    0.13    0.25
   0  14 -11    0.06    0.25
   1  14 -11    0.28    0.25
   2  14 -11    2.69    0.33
   3  14 -11    1.60    0.30
   4  14 -11   19.40    1.17
   5  14 -11   -0.23    0.25
   6  14 -11   -0.38    0.27
   7  14 -11   -0.41    0.30
   8  14 -11    4.91    0.53
 -10  15 -11   23.91    1.78
  -9  15 -11    7.51    0.90
  -8  15 -11    6.36    0.80
  -7  15 -11    0.28    0.46
  -6  15 -11    0.85    0.46
  -5  15 -11    1.04    0.46
  -4  15 -11    4.54    0.56
  -3  15 -11    1.87    0.41
  -2  15 -11    0.46    0.30
  -1  15 -11    0.54    0.26
   0  15 -11    0.43    0.27
   1  15 -11    4.77    0.44
   2  15 -11    0.33    0.26
   3  15 -11   23.94    1.37
   4  15 -11    0.10    0.29
   5  15 -11    2.47    0.38
   6  15 -11   -0.23    0.30
   7  15 -11    6.76    0.62
  -9  16 -11    3.17    0.69
  -8  16 -11   -0.58    0.47
  -7  16 -11    2.01    0.55
  -6  16 -11    1.34    0.48
  -5  16 -11    0.15    0.42
  -4  16 -11    0.93    0.40
  -3  16 -11    0.42    0.35
  -2  16 -11    0.95    0.32
  -1  16 -11    0.36    0.28
   0  16 -11    4.37    0.42
   1  16 -11    0.91    0.32
   2  16 -11    8.57    0.60
   3  16 -11    2.70    0.38
   4  16 -11   12.99    0.87
   5  16 -11    0.36    0.31
   6  16 -11    1.99    0.39
  -8  17 -11   -0.03    0.51
  -7  17 -11   -0.06    0.47
  -6  17 -11    5.43    0.70
  -5  17 -11    0.17    0.43
  -4  17 -11    0.25    0.39
  -3  17 -11    1.69    0.41
  -2  17 -11    0.51    0.31
  -1  17 -11    1.43    0.31
   0  17 -11    1.70    0.35
   2  17 -11    2.58    0.37
   3  17 -11    7.29    0.58
   4  17 -11    2.05    0.37
   5  17 -11    0.14    0.32
  -7  18 -11    8.49    0.89
  -6  18 -11    0.18    0.49
  -5  18 -11    7.87    0.79
  -4  18 -11   -0.46    0.39
  -3  18 -11    0.08    0.35
  -2  18 -11    0.02    0.32
  -1  18 -11    6.46    0.58
   1  18 -11    0.41    0.29
   2  18 -11    0.91    0.32
   3  18 -11    0.56    0.34
   4  18 -11   -0.24    0.29
  -5  19 -11    0.84    0.51
  -4  19 -11    1.63    0.46
  -3  19 -11    0.46    0.38
  -2  19 -11   11.71    0.84
   1  19 -11    0.10    0.30
   2  19 -11    0.34    0.32
   2 -19 -10    1.98    0.35
   3 -19 -10   14.13    0.89
   4 -19 -10    0.70    0.29
  -1 -18 -10   10.27    0.71
   0 -18 -10    0.44    0.30
   1 -18 -10    2.00    0.33
   2 -18 -10   12.05    0.76
   3 -18 -10   10.12    0.67
   4 -18 -10    2.32    0.34
   5 -18 -10    0.08    0.27
   6 -18 -10    0.63    0.29
   7 -18 -10    0.08    0.28
  -3 -17 -10    0.28    0.32
  -2 -17 -10   22.12    1.23
  -1 -17 -10    0.01    0.30
   0 -17 -10    0.59    0.28
   1 -17 -10    1.48    0.29
   2 -17 -10   16.34    0.96
   3 -17 -10    4.85    0.42
   4 -17 -10    0.27    0.25
   5 -17 -10    0.19    0.25
   6 -17 -10    0.06    0.24
   7 -17 -10    0.07    0.27
   8 -17 -10    0.46    0.97
   9 -17 -10    1.55    0.90
  -4 -16 -10    3.00    0.42
  -3 -16 -10   15.42    0.92
  -2 -16 -10    0.13    0.28
  -1 -16 -10    1.56    0.31
   0 -16 -10   -0.01    0.24
   1 -16 -10    2.11    0.30
   2 -16 -10    0.62    0.25
   3 -16 -10    4.59    0.39
   4 -16 -10    0.14    0.23
   5 -16 -10    6.44    0.49
   6 -16 -10    0.77    0.24
   7 -16 -10    2.06    0.30
   8 -16 -10    1.64    0.87
   9 -16 -10    2.94    0.87
  10 -16 -10    7.08    1.03
  -5 -15 -10    1.06    0.36
  -4 -15 -10    1.18    0.32
  -3 -15 -10    0.30    0.28
  -2 -15 -10    0.30    0.26
  -1 -15 -10    0.55    0.25
   0 -15 -10    0.03    0.24
   1 -15 -10    0.38    0.24
   2 -15 -10    0.26    0.23
   3 -15 -10    0.21    0.21
   4 -15 -10    3.66    0.35
   5 -15 -10    0.11    0.22
   6 -15 -10   -0.05    0.22
   7 -15 -10    0.66    0.24
   8 -15 -10    0.41    0.72
   9 -15 -10    0.92    0.63
  10 -15 -10    5.98    0.87
  -6 -14 -10    2.40    0.43
  -5 -14 -10    0.90    0.32
  -4 -14 -10   -0.06    0.29
  -3 -14 -10    0.13    0.25
  -2 -14 -10    0.92    0.26
  -1 -14 -10    3.89    0.36
   0 -14 -10   13.14    0.81
   1 -14 -10   21.10    1.19
   2 -14 -10    1.21    0.25
   3 -14 -10   -0.22    0.20
   4 -14 -10    0.33    0.20
   5 -14 -10    4.76    0.37
   6 -14 -10    0.37    0.23
   7 -14 -10    2.91    0.30
   8 -14 -10    0.37    0.67
   9 -14 -10    0.29    0.56
  10 -14 -10    0.73    0.57
  11 -14 -10   -0.05    0.60
  -7 -13 -10    0.86    0.39
  -6 -13 -10    0.61    0.34
  -5 -13 -10    8.94    0.67
  -4 -13 -10    0.31    0.25
  -3 -13 -10    0.92    0.27
  -2 -13 -10    0.27    0.21
  -1 -13 -10   36.55    1.88
   0 -13 -10   29.24    1.56
   1 -13 -10   53.60    2.78
   2 -13 -10   11.49    0.70
   3 -13 -10    0.11    0.20
   4 -13 -10   11.58    0.63
   5 -13 -10   20.84    0.95
   6 -13 -10   66.47    2.57
   7 -13 -10    6.09    0.41
   8 -13 -10    0.35    0.61
   9 -13 -10    0.60    0.55
  10 -13 -10    2.75    0.67
  11 -13 -10    0.82    0.54
  12 -13 -10    3.11    0.67
  -8 -12 -10    0.33    0.39
  -7 -12 -10    0.63    0.37
  -6 -12 -10   11.97    0.82
  -5 -12 -10    0.96    0.31
  -4 -12 -10    9.09    0.63
  -3 -12 -10    0.11    0.21
  -2 -12 -10    9.95    0.63
  -1 -12 -10    5.59    0.41
   0 -12 -10  188.14    9.39
   1 -12 -10   16.25    0.93
   2 -12 -10   33.47    1.73
   3 -12 -10   -0.02    0.18
   4 -12 -10   53.73    2.08
   5 -12 -10  105.74    3.99
   6 -12 -10   82.64    3.13
   7 -12 -10   25.81    1.13
   8 -12 -10    0.83    0.53
   9 -12 -10    1.86    0.58
  10 -12 -10    2.35    0.60
  11 -12 -10   30.85    2.08
  12 -12 -10    1.34    0.56
  -8 -11 -10    0.44    0.42
  -7 -11 -10    0.84    0.39
  -6 -11 -10    5.29    0.52
  -5 -11 -10   21.01    1.19
  -4 -11 -10    2.17    0.31
  -3 -11 -10    0.32    0.22
  -2 -11 -10    0.18    0.20
  -1 -11 -10   88.63    4.59
   0 -11 -10    0.76    0.23
   1 -11 -10  156.21    7.64
   2 -11 -10    0.52    0.20
   3 -11 -10    6.38    0.39
   4 -11 -10   13.19    0.65
   5 -11 -10  220.70    8.07
   6 -11 -10   65.64    2.54
   7 -11 -10   30.67    1.24
   8 -11 -10    0.20    0.43
   9 -11 -10    4.94    0.70
  10 -11 -10   19.99    1.48
  11 -11 -10   14.43    1.17
  12 -11 -10   10.41    0.98
  13 -11 -10    0.44    0.50
  -9 -10 -10   -0.25    0.41
  -8 -10 -10    0.59    0.39
  -7 -10 -10    1.99    0.39
  -6 -10 -10    4.63    0.47
  -5 -10 -10    6.58    0.51
  -4 -10 -10    4.92    0.40
  -3 -10 -10    3.36    0.32
  -2 -10 -10    0.76    0.20
  -1 -10 -10   10.41    0.64
   0 -10 -10  157.62    7.89
   1 -10 -10    7.05    0.40
   2 -10 -10    7.56    0.42
   3 -10 -10    0.43    0.16
   4 -10 -10  103.52    3.86
   5 -10 -10    4.85    0.32
   6 -10 -10  136.79    5.04
   7 -10 -10    1.43    0.22
   8 -10 -10    2.51    0.51
   9 -10 -10    3.59    0.61
  10 -10 -10   21.43    1.51
  11 -10 -10   13.30    1.19
  12 -10 -10    4.69    0.66
  13 -10 -10    0.05    0.51
 -10  -9 -10    3.13    0.60
  -9  -9 -10   -0.45    0.40
  -8  -9 -10   -0.51    0.34
  -7  -9 -10    0.48    0.33
  -6  -9 -10    3.94    0.42
  -5  -9 -10    0.91    0.28
  -4  -9 -10    2.69    0.31
  -3  -9 -10    2.08    0.27
  -2  -9 -10    1.85    0.24
  -1  -9 -10   16.66    0.94
   0  -9 -10   23.05    1.20
   1  -9 -10   15.04    0.68
   2  -9 -10    1.49    0.19
   3  -9 -10    2.29    0.21
   4  -9 -10    0.25    0.15
   5  -9 -10  101.53    3.76
   6  -9 -10    0.33    0.18
   7  -9 -10   -0.06    0.17
   8  -9 -10    0.33    0.40
   9  -9 -10   14.77    1.14
  10  -9 -10    2.80    0.53
  11  -9 -10   11.54    0.97
  12  -9 -10    1.49    0.50
  13  -9 -10    2.32    0.58
 -10  -8 -10    1.06    0.53
  -9  -8 -10   19.16    1.32
  -8  -8 -10   -0.59    0.32
  -7  -8 -10    0.67    0.33
  -6  -8 -10    0.00    0.25
  -5  -8 -10    5.02    0.43
  -4  -8 -10    0.24    0.21
  -3  -8 -10    4.16    0.36
  -2  -8 -10   -0.08    0.16
  -1  -8 -10    3.09    0.27
   0  -8 -10    2.37    0.21
   1  -8 -10    6.52    0.35
   2  -8 -10    1.58    0.18
   3  -8 -10    0.72    0.16
   4  -8 -10    9.33    0.45
   5  -8 -10   20.42    0.86
   6  -8 -10    3.07    0.24
   7  -8 -10    4.71    0.55
   8  -8 -10    1.81    0.44
   9  -8 -10    0.06    0.38
  10  -8 -10    4.28    0.55
  11  -8 -10    0.06    0.41
  12  -8 -10    0.52    0.45
  13  -8 -10   -0.33    0.44
 -10  -7 -10   50.63    2.85
  -9  -7 -10    8.80    0.79
  -8  -7 -10   10.92    0.85
  -7  -7 -10    0.19    0.29
  -6  -7 -10    5.74    0.50
  -5  -7 -10    0.56    0.26
  -4  -7 -10   18.61    1.06
  -3  -7 -10    0.10    0.20
  -2  -7 -10   -0.15    0.16
  -1  -7 -10    0.16    0.14
   0  -7 -10    2.87    0.21
   1  -7 -10    0.28    0.12
   2  -7 -10    8.06    0.39
   3  -7 -10    3.63    0.24
   4  -7 -10    0.50    0.14
   5  -7 -10    8.24    0.41
   6  -7 -10    0.21    0.14
   7  -7 -10    0.00    0.34
   8  -7 -10    0.15    0.38
   9  -7 -10    6.06    0.66
  10  -7 -10   -0.21    0.35
  11  -7 -10    0.06    0.35
  12  -7 -10    0.28    0.39
  13  -7 -10    0.11    0.46
  14  -7 -10   -0.39    0.49
 -11  -6 -10   21.79    1.42
 -10  -6 -10   41.38    2.45
  -9  -6 -10   28.38    1.71
  -8  -6 -10    6.08    0.62
  -7  -6 -10    0.20    0.30
  -6  -6 -10    3.84    0.40
  -5  -6 -10   60.69    3.02
  -4  -6 -10    3.99    0.36
  -3  -6 -10    3.05    0.29
  -2  -6 -10    0.27    0.16
  -1  -6 -10    3.98    0.24
   0  -6 -10    0.33    0.12
   1  -6 -10    1.10    0.14
   2  -6 -10    1.92    0.17
   3  -6 -10    6.19    0.32
   4  -6 -10   -0.07    0.13
   5  -6 -10    0.37    0.13
   6  -6 -10    1.19    0.17
   7  -6 -10    9.16    0.75
   8  -6 -10   41.11    2.51
   9  -6 -10   13.49    1.05
  10  -6 -10    1.67    0.45
  11  -6 -10    0.41    0.39
  12  -6 -10    3.75    0.52
  13  -6 -10    2.00    0.54
  14  -6 -10   22.07    1.58
 -11  -5 -10   52.93    2.76
 -10  -5 -10   11.62    0.93
  -9  -5 -10   18.13    1.23
  -8  -5 -10    0.58    0.34
  -7  -5 -10    0.19    0.29
  -6  -5 -10    7.43    0.58
  -5  -5 -10   29.19    1.58
  -4  -5 -10   25.58    1.30
  -3  -5 -10    0.28    0.17
  -2  -5 -10    0.05    0.13
  -1  -5 -10    2.94    0.20
   0  -5 -10    1.67    0.15
   1  -5 -10    0.21    0.11
   2  -5 -10   40.37    1.54
   3  -5 -10    0.24    0.12
   4  -5 -10    1.48    0.15
   5  -5 -10    2.09    0.17
   6  -5 -10   29.92    1.16
   7  -5 -10    3.86    0.47
   8  -5 -10  100.74    5.63
   9  -5 -10   32.59    2.13
  10  -5 -10    6.80    0.67
  11  -5 -10    0.68    0.38
  12  -5 -10    7.83    0.73
  14  -5 -10   19.97    1.44
 -11  -4 -10   -0.10    0.44
 -10  -4 -10   16.09    1.12
  -9  -4 -10    0.04    0.35
  -8  -4 -10    1.87    0.38
  -7  -4 -10    0.07    0.26
  -6  -4 -10   12.39    0.82
  -5  -4 -10   18.68    1.00
  -4  -4 -10    0.96    0.22
  -3  -4 -10    4.24    0.25
  -2  -4 -10    0.62    0.13
  -1  -4 -10    4.89    0.26
   0  -4 -10    0.07    0.09
   1  -4 -10    0.05    0.09
   2  -4 -10   14.73    0.61
   3  -4 -10   64.17    2.33
   4  -4 -10    0.14    0.11
   5  -4 -10   11.27    0.48
   6  -4 -10    1.00    0.28
   7  -4 -10   58.60    3.36
   8  -4 -10    5.63    0.58
   9  -4 -10  117.89    6.50
  10  -4 -10    0.81    0.37
  11  -4 -10    3.29    0.48
  12  -4 -10   11.67    0.93
  13  -4 -10   61.46    3.49
  14  -4 -10   34.16    2.10
 -12  -3 -10   -0.85    0.33
 -11  -3 -10    1.16    0.45
 -10  -3 -10    0.14    0.39
  -9  -3 -10    0.76    0.35
  -8  -3 -10   -0.09    0.29
  -7  -3 -10    1.05    0.31
  -6  -3 -10   -0.04    0.24
  -5  -3 -10    2.57    0.30
  -4  -3 -10    0.69    0.15
  -3  -3 -10   12.46    0.51
  -2  -3 -10    0.77    0.13
  -1  -3 -10    2.45    0.16
   0  -3 -10    0.14    0.09
   1  -3 -10    0.12    0.09
   2  -3 -10   32.96    1.22
   3  -3 -10    9.57    0.41
   4  -3 -10    0.46    0.11
   5  -3 -10    0.32    0.12
   6  -3 -10    6.50    0.52
   7  -3 -10    1.46    0.32
   8  -3 -10  120.26    6.51
   9  -3 -10    0.59    0.34
  10  -3 -10    5.36    0.53
  11  -3 -10    0.27    0.33
  12  -3 -10   28.70    1.79
  13  -3 -10   13.10    1.00
  14  -3 -10   63.24    3.69
 -12  -2 -10    1.49    0.42
 -11  -2 -10   -0.32    0.39
 -10  -2 -10   -0.18    0.41
  -9  -2 -10    0.02    0.35
  -8  -2 -10    1.72    0.39
  -7  -2 -10    3.25    0.43
  -6  -2 -10   11.35    0.70
  -5  -2 -10    0.17    0.21
  -4  -2 -10    5.60    0.29
  -3  -2 -10    0.34    0.12
  -2  -2 -10    4.89    0.25
  -1  -2 -10    0.35    0.10
   0  -2 -10    2.34    0.15
   1  -2 -10    0.84    0.10
   2  -2 -10    8.52    0.36
   3  -2 -10    0.43    0.10
   4  -2 -10    0.61    0.08
   5  -2 -10   11.51    0.73
   6  -2 -10    0.79    0.26
   7  -2 -10   16.67    1.04
   8  -2 -10    8.09    0.62
   9  -2 -10   23.20    1.42
  10  -2 -10    0.10    0.31
  11  -2 -10    1.30    0.36
  12  -2 -10    0.44    0.37
  13  -2 -10   46.85    2.78
 -12  -1 -10    6.09    0.60
 -11  -1 -10    0.58    0.39
 -10  -1 -10    1.43    0.45
  -9  -1 -10    0.60    0.40
  -8  -1 -10   14.47    1.07
  -7  -1 -10   68.43    3.71
  -6  -1 -10   16.06    0.92
  -5  -1 -10   10.89    0.47
  -4  -1 -10    0.16    0.13
  -3  -1 -10   26.04    1.01
  -2  -1 -10    1.69    0.15
  -1  -1 -10   65.25    2.42
   0  -1 -10    0.92    0.11
   1  -1 -10    0.15    0.08
   2  -1 -10    1.94    0.13
   3  -1 -10   16.10    0.63
   4  -1 -10    8.77    0.30
   5  -1 -10    0.16    0.11
   6  -1 -10    0.74    0.14
   7  -1 -10   -0.10    0.23
   8  -1 -10    2.17    0.34
   9  -1 -10   -0.29    0.29
  10  -1 -10    0.53    0.32
  11  -1 -10   -0.27    0.32
  12  -1 -10    2.53    0.42
 -12   0 -10   -0.17    0.34
 -11   0 -10    6.71    0.64
 -10   0 -10    0.69    0.38
  -9   0 -10   20.23    1.33
  -8   0 -10   44.47    2.50
  -7   0 -10  109.03    5.67
  -6   0 -10   27.33    1.08
  -5   0 -10    4.39    0.28
  -4   0 -10    1.30    0.17
  -3   0 -10   56.65    2.12
  -2   0 -10  395.19   14.52
  -1   0 -10   13.74    0.56
   0   0 -10   41.09    1.53
   1   0 -10    0.17    0.07
   2   0 -10   31.56    1.19
   3   0 -10    0.62    0.09
   4   0 -10   96.72    3.58
   5   0 -10    0.22    0.11
   6   0 -10    5.45    0.28
   7   0 -10    0.42    0.16
   8   0 -10   -0.01    0.18
   9   0 -10    0.56    0.27
  10   0 -10    0.11    0.31
  11   0 -10    2.83    0.43
  12   0 -10   -0.17    0.36
 -12   1 -10    9.26    0.72
 -11   1 -10   -0.03    0.34
 -10   1 -10    0.08    0.34
  -9   1 -10    4.33    0.55
  -8   1 -10  189.22    9.31
  -7   1 -10   35.55    1.39
  -6   1 -10   69.59    2.62
  -5   1 -10    2.49    0.22
  -4   1 -10   13.17    0.57
  -3   1 -10  209.83    7.51
  -2   1 -10  333.93   11.98
  -1   1 -10  203.49    7.46
   0   1 -10   12.30    0.49
   1   1 -10    0.61    0.08
   2   1 -10    5.33    0.24
   3   1 -10  184.25    6.66
   4   1 -10    0.42    0.22
   5   1 -10   23.14    0.92
   6   1 -10    0.09    0.12
   7   1 -10    1.16    0.16
   8   1 -10    0.00    0.18
   9   1 -10    1.23    0.23
  10   1 -10    0.00    0.30
  11   1 -10    5.85    0.56
 -13   2 -10    9.65    0.75
 -12   2 -10    0.53    0.33
 -11   2 -10    6.95    0.63
 -10   2 -10    0.36    0.32
  -9   2 -10   38.00    2.10
  -8   2 -10    1.54    0.41
  -7   2 -10  159.71    5.68
  -6   2 -10    4.30    0.31
  -5   2 -10    2.53    0.23
  -4   2 -10    2.19    0.30
  -3   2 -10  381.39   13.65
  -2   2 -10  213.59    7.61
  -1   2 -10  135.89    4.88
   0   2 -10   18.63    0.73
   1   2 -10    1.71    0.11
   2   2 -10   46.77    1.74
   3   2 -10   75.86    4.07
   4   2 -10  153.56    5.67
   5   2 -10    0.11    0.11
   6   2 -10    2.44    0.18
   7   2 -10   -0.09    0.13
   8   2 -10    0.39    0.16
   9   2 -10    0.05    0.20
  10   2 -10    4.30    0.34
  11   2 -10    0.00    0.35
 -13   3 -10    1.66    0.38
 -12   3 -10    1.08    0.36
 -11   3 -10    2.68    0.40
 -10   3 -10    2.39    0.39
  -9   3 -10    1.07    0.34
  -8   3 -10   68.28    2.47
  -7   3 -10    4.20    0.34
  -6   3 -10   26.76    1.12
  -5   3 -10    0.68    0.17
  -4   3 -10   26.52    1.04
  -3   3 -10    7.64    0.55
  -2   3 -10  240.08    8.48
  -1   3 -10    5.63    0.26
   0   3 -10    3.01    0.15
   1   3 -10    0.96    0.08
   2   3 -10   24.69    0.94
   3   3 -10   51.57    2.82
   4   3 -10   27.27    1.07
   5   3 -10    1.74    0.15
   6   3 -10    0.30    0.13
   7   3 -10    0.07    0.13
   8   3 -10    0.05    0.15
   9   3 -10    0.30    0.19
  10   3 -10    0.40    0.22
  11   3 -10   12.70    0.94
 -13   4 -10   -0.36    0.32
 -12   4 -10   -0.56    0.30
 -11   4 -10   -0.19    0.31
 -10   4 -10    3.37    0.44
  -9   4 -10    0.50    0.24
  -8   4 -10   10.64    0.55
  -7   4 -10   10.58    0.56
  -6   4 -10    0.13    0.20
  -5   4 -10    0.68    0.19
  -4   4 -10    0.40    0.15
  -3   4 -10   28.76    1.09
  -2   4 -10    0.23    0.11
  -1   4 -10    3.86    0.19
   0   4 -10    1.67    0.11
   1   4 -10    7.75    0.51
   2   4 -10    3.45    0.31
   3   4 -10   22.51    1.27
   4   4 -10    2.33    0.17
   5   4 -10    3.64    0.22
   6   4 -10    0.06    0.12
   7   4 -10    0.09    0.14
   8   4 -10    0.13    0.15
   9   4 -10    0.23    0.19
  10   4 -10    6.15    0.58
  11   4 -10    2.32    0.47
  12   4 -10    0.35    0.45
 -13   5 -10    2.05    0.42
 -12   5 -10    1.49    0.39
 -11   5 -10   -0.23    0.31
 -10   5 -10    0.54    0.34
  -9   5 -10   -0.04    0.24
  -8   5 -10    2.05    0.28
  -7   5 -10    0.29    0.23
  -6   5 -10    0.02    0.20
  -5   5 -10    0.44    0.28
  -4   5 -10    2.00    0.22
  -3   5 -10    0.36    0.14
  -2   5 -10    0.55    0.12
  -1   5 -10    0.15    0.09
   0   5 -10    1.15    0.09
   1   5 -10    0.96    0.20
   2   5 -10    3.24    0.31
   3   5 -10    0.02    0.17
   4   5 -10    1.23    0.14
   5   5 -10    0.07    0.12
   6   5 -10    1.30    0.17
   7   5 -10    0.15    0.15
   8   5 -10    0.03    0.16
   9   5 -10    0.81    0.19
  10   5 -10    1.73    0.39
  11   5 -10    0.80    0.42
  12   5 -10    0.63    0.42
  13   5 -10    1.55    0.53
 -13   6 -10    0.53    0.37
 -12   6 -10   12.35    0.87
 -11   6 -10    0.46    0.35
 -10   6 -10   -0.28    0.25
  -9   6 -10    0.40    0.24
  -8   6 -10    0.20    0.23
  -7   6 -10    5.86    0.40
  -6   6 -10    0.75    0.23
  -5   6 -10    9.65    0.51
  -4   6 -10    3.45    0.27
  -3   6 -10    1.40    0.18
  -2   6 -10    4.54    0.25
  -1   6 -10    1.21    0.11
   0   6 -10    3.54    0.32
   1   6 -10   96.16    5.23
   2   6 -10    1.10    0.21
   3   6 -10    3.25    0.30
   4   6 -10    0.20    0.11
   5   6 -10    2.97    0.20
   6   6 -10    2.67    0.21
   7   6 -10   27.78    1.10
   8   6 -10   -0.11    0.16
   9   6 -10    0.25    0.27
  10   6 -10    0.09    0.31
  11   6 -10    1.70    0.44
  12   6 -10    2.13    0.52
  13   6 -10    0.07    0.50
 -13   7 -10   13.23    0.94
 -12   7 -10    0.63    0.37
 -11   7 -10    3.47    0.35
 -10   7 -10    0.07    0.25
  -9   7 -10    5.59    0.41
  -8   7 -10    0.01    0.22
  -7   7 -10    0.97    0.24
  -6   7 -10    0.31    0.23
  -5   7 -10   14.05    0.66
  -4   7 -10    1.73    0.23
  -3   7 -10    0.03    0.16
  -2   7 -10    0.27    0.14
  -1   7 -10    0.45    0.21
   0   7 -10   71.66    4.03
   1   7 -10   57.48    3.25
   2   7 -10   58.05    3.24
   3   7 -10    1.12    0.22
   4   7 -10    4.67    0.26
   5   7 -10    2.63    0.20
   6   7 -10  133.72    4.99
   7   7 -10    0.87    0.22
   8   7 -10   12.56    0.82
   9   7 -10    0.14    0.25
  10   7 -10    5.81    0.56
  11   7 -10    0.53    0.42
  12   7 -10   11.38    0.97
 -12   8 -10    5.83    0.56
 -11   8 -10    0.22    0.26
 -10   8 -10    0.52    0.27
  -9   8 -10    2.39    0.31
  -8   8 -10    2.04    0.28
  -7   8 -10    0.26    0.23
  -6   8 -10    7.26    0.46
  -5   8 -10    0.76    0.25
  -4   8 -10    7.90    0.46
  -3   8 -10    0.57    0.26
  -2   8 -10    2.10    0.30
  -1   8 -10   13.55    0.88
   0   8 -10  159.09    9.05
   1   8 -10   92.42    5.12
   2   8 -10   44.76    2.47
   3   8 -10    0.22    0.20
   4   8 -10    7.04    0.34
   5   8 -10   83.98    3.15
   6   8 -10   57.26    2.15
   7   8 -10  141.82    5.34
   8   8 -10    0.84    0.29
   9   8 -10    2.58    0.37
  10   8 -10    0.69    0.36
  11   8 -10   32.51    1.94
  12   8 -10    1.33    0.54
 -12   9 -10    0.12    0.27
 -11   9 -10    0.30    0.26
 -10   9 -10    0.23    0.25
  -9   9 -10    1.74    0.30
  -8   9 -10    0.40    0.25
  -7   9 -10    0.67    0.26
  -6   9 -10    0.63    0.26
  -5   9 -10   11.50    0.60
  -4   9 -10    1.74    0.29
  -3   9 -10    0.80    0.29
  -2   9 -10   -0.17    0.23
  -1   9 -10   36.27    2.19
   0   9 -10    9.68    0.65
   1   9 -10  160.26    8.97
   2   9 -10    8.00    0.53
   3   9 -10    2.14    0.26
   4   9 -10   17.34    0.72
   5   9 -10  109.31    4.11
   6   9 -10  121.82    4.46
   7   9 -10   50.41    2.75
   8   9 -10    4.97    0.47
   9   9 -10    0.99    0.32
  10   9 -10   14.85    1.01
  11   9 -10    6.61    0.70
 -12  10 -10    1.25    0.29
 -11  10 -10    1.18    0.29
 -10  10 -10   -0.07    0.28
  -9  10 -10    5.78    0.43
  -8  10 -10    1.66    0.30
  -7  10 -10    0.03    0.25
  -6  10 -10    4.11    0.37
  -5  10 -10    1.28    0.40
  -4  10 -10    2.13    0.39
  -3  10 -10    1.17    0.32
  -2  10 -10    0.51    0.27
  -1  10 -10    0.02    0.23
   0  10 -10   78.40    4.62
   1  10 -10    0.43    0.24
   2  10 -10   30.28    1.74
   3  10 -10    0.25    0.21
   4  10 -10   31.83    1.25
   5  10 -10   17.11    0.72
   6  10 -10   96.12    4.99
   7  10 -10   13.43    0.83
   8  10 -10    3.45    0.42
   9  10 -10    1.38    0.35
  10  10 -10    9.14    0.76
  11  10 -10   20.26    1.37
 -12  11 -10    5.65    0.44
 -11  11 -10    0.45    0.31
 -10  11 -10   11.47    0.65
  -9  11 -10    4.22    0.41
  -8  11 -10    5.68    0.45
  -7  11 -10    0.22    0.41
  -6  11 -10    0.24    0.39
  -5  11 -10    0.40    0.37
  -4  11 -10    1.14    0.36
  -3  11 -10    0.65    0.33
  -2  11 -10    2.22    0.34
  -1  11 -10    1.61    0.29
   0  11 -10    0.90    0.24
   1  11 -10   26.01    1.54
   2  11 -10    2.38    0.29
   3  11 -10    0.72    0.16
   4  11 -10    0.31    0.16
   5  11 -10   26.62    1.48
   6  11 -10    0.34    0.26
   7  11 -10   12.33    0.81
   8  11 -10   -0.15    0.28
   9  11 -10    2.82    0.44
  10  11 -10    0.91    0.41
 -11  12 -10    1.97    0.37
 -10  12 -10    1.88    0.64
  -9  12 -10   53.57    3.30
  -8  12 -10    0.74    0.49
  -7  12 -10    0.94    0.47
  -6  12 -10    0.42    0.41
  -5  12 -10   17.21    1.24
  -4  12 -10   11.93    0.91
  -3  12 -10   -0.41    0.30
  -2  12 -10    1.67    0.34
  -1  12 -10    2.38    0.33
   0  12 -10    2.05    0.29
   1  12 -10    0.08    0.23
   2  12 -10    0.20    0.23
   3  12 -10    0.36    0.15
   4  12 -10    2.70    0.22
   5  12 -10   -0.16    0.22
   6  12 -10    6.15    0.50
   7  12 -10    0.02    0.27
   8  12 -10    0.62    0.33
   9  12 -10    0.44    0.36
  10  12 -10    0.51    0.40
 -11  13 -10    4.73    0.80
 -10  13 -10   69.95    4.11
  -9  13 -10    5.90    0.81
  -8  13 -10   38.66    2.55
  -7  13 -10   -0.08    0.42
  -6  13 -10    5.77    0.66
  -5  13 -10    0.77    0.41
  -4  13 -10   71.40    3.97
  -3  13 -10    2.41    0.44
  -2  13 -10    1.54    0.34
  -1  13 -10   -0.06    0.24
   0  13 -10    0.74    0.23
   1  13 -10    1.24    0.27
   2  13 -10   -0.36    0.23
   3  13 -10    3.02    0.23
   4  13 -10    2.89    0.33
   5  13 -10   -0.06    0.23
   6  13 -10   -0.25    0.24
   7  13 -10    0.62    0.31
   8  13 -10    0.31    0.33
   9  13 -10    5.30    0.58
 -11  14 -10   12.53    1.19
 -10  14 -10   31.42    2.25
  -9  14 -10   76.93    4.66
  -8  14 -10    4.29    0.70
  -7  14 -10    1.15    0.49
  -6  14 -10    0.74    0.43
  -5  14 -10   50.18    3.00
  -4  14 -10    1.34    0.43
  -3  14 -10   20.09    1.29
  -2  14 -10    0.50    0.31
  -1  14 -10   -0.34    0.24
   0  14 -10    0.23    0.22
   1  14 -10    0.82    0.27
   2  14 -10   -0.55    0.23
   3  14 -10    5.56    0.45
   4  14 -10    2.56    0.35
   5  14 -10    0.04    0.25
   6  14 -10    0.08    0.28
   7  14 -10    0.36    0.30
   8  14 -10    5.92    0.58
 -10  15 -10   19.81    1.60
  -9  15 -10   25.07    1.90
  -8  15 -10   11.57    1.05
  -7  15 -10   -0.27    0.45
  -6  15 -10    2.74    0.54
  -5  15 -10    7.40    0.74
  -4  15 -10   47.36    2.75
  -3  15 -10    0.68    0.36
  -2  15 -10    1.12    0.32
  -1  15 -10   -0.10    0.26
   0  15 -10    0.46    0.24
   1  15 -10    0.03    0.25
   2  15 -10    1.36    0.27
   3  15 -10    0.38    0.25
   4  15 -10    3.40    0.39
   5  15 -10   -0.24    0.25
   6  15 -10    1.04    0.34
   7  15 -10    1.16    0.35
   8  15 -10   13.04    0.93
  -9  16 -10    1.96    0.62
  -8  16 -10    3.35    0.64
  -7  16 -10    0.26    0.48
  -6  16 -10    0.77    0.46
  -5  16 -10    8.06    0.77
  -4  16 -10    3.45    0.53
  -3  16 -10    0.87    0.37
  -2  16 -10   -0.28    0.29
  -1  16 -10    0.65    0.28
   0  16 -10    0.43    0.25
   1  16 -10    1.53    0.30
   2  16 -10   -0.12    0.24
   3  16 -10    3.99    0.41
   4  16 -10   -0.31    0.26
   5  16 -10    0.17    0.29
   6  16 -10    0.13    0.30
   7  16 -10   11.47    0.83
  -8  17 -10   -0.90    0.49
  -7  17 -10    2.70    0.58
  -6  17 -10    0.20    0.46
  -5  17 -10    0.22    0.41
  -4  17 -10    0.11    0.38
  -3  17 -10    1.21    0.37
  -2  17 -10    0.20    0.32
  -1  17 -10    0.87    0.29
   0  17 -10    3.73    0.40
   2  17 -10    2.62    0.38
   3  17 -10    0.00    0.27
   4  17 -10    0.03    0.28
   5  17 -10    0.15    0.31
  -7  18 -10    0.32    0.51
  -6  18 -10    8.41    0.88
  -5  18 -10    0.85    0.46
  -4  18 -10    5.15    0.60
  -3  18 -10    1.67    0.42
  -2  18 -10    1.79    0.38
  -1  18 -10    5.57    0.53
   1  18 -10   -0.10    0.26
   2  18 -10    0.29    0.28
   3  18 -10    0.15    0.30
   4  18 -10    1.09    0.33
  -6  19 -10    1.87    0.59
  -5  19 -10    9.44    0.90
  -4  19 -10   -0.68    0.41
  -3  19 -10   -0.07    0.37
  -2  19 -10   -0.27    0.34
   1  19 -10    0.73    0.32
   2  19 -10   -0.05    0.31
   3  19 -10    2.82    0.40
  -4  20 -10    0.06    0.42
  -3  20 -10   -0.03    0.39
   0  20 -10   26.19    1.47
   0 -19  -9    0.98    0.31
   1 -19  -9    0.47    0.28
   2 -19  -9   45.74    2.44
   3 -19  -9    2.21    0.36
   4 -19  -9   16.87    0.99
   5 -19  -9   -0.24    0.26
   6 -19  -9    0.23    0.29
  -2 -18  -9   34.52    1.73
  -1 -18  -9    6.65    0.55
   0 -18  -9   -0.10    0.26
   1 -18  -9   13.48    0.85
   2 -18  -9   17.80    1.03
   3 -18  -9   52.23    2.69
   4 -18  -9    1.91    0.32
   5 -18  -9    0.52    0.27
   6 -18  -9    0.50    0.28
   7 -18  -9    2.09    0.33
   8 -18  -9    0.68    1.22
  -4 -17  -9    1.33    0.37
  -3 -17  -9   44.42    2.20
  -2 -17  -9    5.28    0.47
  -1 -17  -9    4.47    0.44
   0 -17  -9    0.57    0.27
   1 -17  -9   16.13    0.97
   2 -17  -9   27.87    1.58
   3 -17  -9   15.00    0.88
   4 -17  -9    1.26    0.27
   5 -17  -9    0.21    0.24
   6 -17  -9    1.93    0.29
   7 -17  -9    1.61    0.30
   8 -17  -9    3.48    1.10
   9 -17  -9    0.71    0.77
  -5 -16  -9   -0.08    0.34
  -4 -16  -9    8.60    0.65
  -3 -16  -9    0.19    0.28
  -2 -16  -9    8.06    0.56
  -1 -16  -9    0.02    0.26
   0 -16  -9    0.99    0.26
   1 -16  -9    0.88    0.25
   2 -16  -9   15.61    0.94
   3 -16  -9    4.10    0.37
   4 -16  -9    0.49    0.23
   5 -16  -9    2.57    0.29
   6 -16  -9    0.84    0.24
   7 -16  -9    3.01    0.34
   8 -16  -9    0.35    0.79
   9 -16  -9    1.34    0.73
  10 -16  -9    1.16    0.69
  -6 -15  -9   -0.07    0.35
  -5 -15  -9   -0.17    0.32
  -4 -15  -9    0.93    0.31
  -3 -15  -9    6.51    0.51
  -2 -15  -9    0.05    0.24
  -1 -15  -9    0.25    0.23
   0 -15  -9    0.28    0.24
   1 -15  -9    0.03    0.21
   2 -15  -9    0.04    0.21
   3 -15  -9    1.84    0.27
   4 -15  -9    0.41    0.23
   5 -15  -9    3.84    0.33
   6 -15  -9    0.06    0.20
   7 -15  -9    0.68    0.24
   8 -15  -9    0.00    0.64
   9 -15  -9    0.77    0.66
  10 -15  -9    0.38    0.63
  11 -15  -9    0.47    0.62
  -7 -14  -9    0.41    0.38
  -6 -14  -9   -0.13    0.32
  -5 -14  -9   -0.38    0.28
  -4 -14  -9    1.42    0.31
  -3 -14  -9    0.31    0.24
  -2 -14  -9    0.12    0.22
  -1 -14  -9    0.80    0.23
   0 -14  -9   17.44    0.97
   1 -14  -9    0.96    0.24
   2 -14  -9    0.12    0.20
   3 -14  -9   -0.06    0.19
   4 -14  -9    0.31    0.21
   5 -14  -9    1.11    0.23
   6 -14  -9   21.18    0.97
   7 -14  -9    0.18    0.22
   8 -14  -9   -0.14    0.55
   9 -14  -9    0.23    0.57
  10 -14  -9   -0.27    0.53
  11 -14  -9    1.58    0.62
  -7 -13  -9   -0.06    0.35
  -6 -13  -9   -0.24    0.32
  -5 -13  -9   -0.23    0.27
  -4 -13  -9    0.19    0.24
  -3 -13  -9    0.04    0.22
  -2 -13  -9    2.64    0.30
  -1 -13  -9   21.29    1.17
   0 -13  -9   27.03    1.48
   1 -13  -9   17.67    0.99
   2 -13  -9   -0.17    0.19
   3 -13  -9    1.17    0.21
   4 -13  -9    2.27    0.25
   5 -13  -9  103.15    3.80
   6 -13  -9    1.36    0.25
   7 -13  -9   19.79    0.91
   8 -13  -9    0.04    0.53
   9 -13  -9    2.21    0.63
  10 -13  -9    2.60    0.62
  11 -13  -9   26.12    1.83
  12 -13  -9    0.74    0.57
  -8 -12  -9    0.68    0.42
  -7 -12  -9    1.62    0.40
  -6 -12  -9    0.62    0.31
  -5 -12  -9    2.01    0.34
  -4 -12  -9    0.19    0.22
  -3 -12  -9    0.06    0.21
  -2 -12  -9    0.29    0.21
  -1 -12  -9   50.40    2.56
   0 -12  -9   39.95    2.08
   1 -12  -9   33.51    1.73
   2 -12  -9    2.39    0.26
   3 -12  -9    3.85    0.30
   4 -12  -9   81.19    4.45
   5 -12  -9   52.74    2.09
   6 -12  -9  168.44    6.25
   7 -12  -9    5.88    0.39
   8 -12  -9    0.54    0.51
   9 -12  -9    0.91    0.54
  10 -12  -9   52.78    3.24
  12 -12  -9   27.27    1.88
  -9 -11  -9    0.00    0.41
  -8 -11  -9    4.25    0.54
  -7 -11  -9   -0.03    0.34
  -6 -11  -9    7.17    0.60
  -5 -11  -9   -0.03    0.24
  -4 -11  -9    3.03    0.34
  -3 -11  -9    0.17    0.20
  -2 -11  -9    1.03    0.22
  -1 -11  -9    1.62    0.24
   0 -11  -9  173.29    8.72
   1 -11  -9   12.29    0.73
   2 -11  -9    6.95    0.41
   3 -11  -9    5.27    0.35
   4 -11  -9  111.31    4.07
   5 -11  -9  140.64    5.26
   6 -11  -9   73.02    2.87
   7 -11  -9   29.98    1.25
   8 -11  -9    1.28    0.50
   9 -11  -9   26.33    1.79
  10 -11  -9   11.04    1.00
  11 -11  -9  101.71    5.92
  12 -11  -9    1.34    0.55
  13 -11  -9    0.18    0.47
  -9 -10  -9   -0.77    0.36
  -8 -10  -9    0.01    0.35
  -7 -10  -9    0.69    0.32
  -6 -10  -9    1.46    0.32
  -5 -10  -9    3.53    0.37
  -4 -10  -9    0.21    0.22
  -3 -10  -9    6.27    0.44
  -2 -10  -9   -0.02    0.17
  -1 -10  -9   41.40    2.13
   0 -10  -9    0.74    0.19
   1 -10  -9   42.42    1.69
   2 -10  -9    2.80    0.24
   3 -10  -9    5.35    0.35
   4 -10  -9   15.94    0.73
   5 -10  -9  143.17    5.32
   6 -10  -9   40.77    1.63
   7 -10  -9   10.94    0.55
   8 -10  -9    3.06    0.58
   9 -10  -9   13.45    1.08
  10 -10  -9   57.79    3.54
  11 -10  -9   18.29    1.31
  12 -10  -9   13.79    1.13
  13 -10  -9   -0.09    0.45
 -10  -9  -9    0.06    0.45
  -9  -9  -9    4.41    0.57
  -8  -9  -9   -0.02    0.35
  -7  -9  -9    0.20    0.30
  -6  -9  -9    0.49    0.28
  -5  -9  -9    0.21    0.24
  -4  -9  -9   -0.09    0.20
  -3  -9  -9    2.20    0.27
  -2  -9  -9    0.54    0.18
  -1  -9  -9    7.34    0.49
   0  -9  -9   58.82    2.29
   1  -9  -9    0.48    0.15
   2  -9  -9    0.87    0.16
   3  -9  -9    0.36    0.15
   4  -9  -9   31.22    1.25
   5  -9  -9    3.73    0.26
   6  -9  -9   43.77    1.67
   7  -9  -9    1.86    0.46
   8  -9  -9    2.73    0.49
   9  -9  -9    9.88    0.89
  10  -9  -9   27.15    1.77
  11  -9  -9   18.71    1.36
  12  -9  -9    1.26    0.50
  13  -9  -9    2.92    0.58
 -10  -8  -9   40.28    2.35
  -9  -8  -9    0.73    0.44
  -8  -8  -9    6.06    0.61
  -7  -8  -9    0.09    0.31
  -6  -8  -9    6.99    0.54
  -5  -8  -9    7.62    0.55
  -4  -8  -9   10.18    0.63
  -3  -8  -9   -0.27    0.17
  -2  -8  -9   -0.03    0.16
  -1  -8  -9    2.68    0.25
   0  -8  -9    0.04    0.13
   1  -8  -9    0.43    0.14
   2  -8  -9    0.10    0.14
   3  -8  -9    1.99    0.18
   4  -8  -9    0.45    0.14
   5  -8  -9   24.34    0.98
   6  -8  -9    0.81    0.16
   8  -8  -9    0.24    0.37
   9  -8  -9    1.84    0.44
  10  -8  -9    3.03    0.51
  11  -8  -9    4.79    0.61
  12  -8  -9    0.14    0.43
  13  -8  -9    2.69    0.57
  14  -8  -9    0.20    0.49
 -11  -7  -9   48.99    2.64
 -10  -7  -9    6.25    0.70
  -9  -7  -9   61.35    3.38
  -8  -7  -9   -0.42    0.32
  -7  -7  -9    2.61    0.38
  -6  -7  -9    0.56    0.27
  -5  -7  -9  112.61    5.64
  -4  -7  -9    4.54    0.38
  -3  -7  -9    8.82    0.58
  -2  -7  -9    2.25    0.23
  -1  -7  -9    1.69    0.18
   0  -7  -9    1.93    0.17
   1  -7  -9    4.46    0.26
   2  -7  -9    0.26    0.13
   3  -7  -9   -0.02    0.11
   4  -7  -9   14.16    0.61
   5  -7  -9    0.05    0.13
   6  -7  -9    0.72    0.15
   7  -7  -9   -0.40    0.30
   8  -7  -9    6.65    0.67
   9  -7  -9   -0.36    0.35
  10  -7  -9    4.91    0.60
  11  -7  -9    0.11    0.37
  12  -7  -9    0.65    0.46
  13  -7  -9    0.44    0.45
  14  -7  -9    0.85    0.54
 -11  -6  -9   32.82    1.90
 -10  -6  -9   86.53    4.51
  -9  -6  -9   11.89    0.90
  -8  -6  -9    9.47    0.77
  -7  -6  -9    0.51    0.29
  -6  -6  -9   80.63    4.28
  -5  -6  -9    1.62    0.30
  -4  -6  -9  118.26    5.65
  -3  -6  -9   -0.06    0.16
  -2  -6  -9   10.00    0.46
  -1  -6  -9    0.85    0.13
   0  -6  -9    9.81    0.44
   1  -6  -9    1.10    0.16
   2  -6  -9    0.00    0.11
   3  -6  -9    0.06    0.11
   4  -6  -9    4.48    0.26
   5  -6  -9    1.84    0.17
   6  -6  -9    0.10    0.14
   7  -6  -9    3.37    0.46
   8  -6  -9    5.82    0.61
   9  -6  -9   16.09    1.18
  10  -6  -9   -0.28    0.34
  11  -6  -9    0.94    0.38
  12  -6  -9    0.11    0.37
  13  -6  -9   17.67    1.30
  14  -6  -9    0.03    0.53
 -12  -5  -9    5.59    0.66
 -11  -5  -9   31.53    1.80
 -10  -5  -9   43.46    2.49
  -9  -5  -9   13.41    1.00
  -8  -5  -9    1.45    0.37
  -7  -5  -9    4.79    0.48
  -6  -5  -9   28.63    1.62
  -5  -5  -9  192.81    9.05
  -4  -5  -9    2.80    0.30
  -3  -5  -9    0.86    0.18
  -2  -5  -9    1.00    0.14
  -1  -5  -9    0.56    0.14
   0  -5  -9    0.17    0.11
   1  -5  -9   33.12    1.27
   2  -5  -9    0.51    0.12
   3  -5  -9    1.54    0.15
   4  -5  -9   -0.01    0.10
   5  -5  -9    3.64    0.22
   6  -5  -9    2.09    0.35
   7  -5  -9   20.31    1.26
   8  -5  -9   38.26    2.31
   9  -5  -9   11.42    0.92
  10  -5  -9   -0.06    0.34
  11  -5  -9    1.07    0.39
  12  -5  -9   19.74    1.32
  13  -5  -9    9.56    0.90
  14  -5  -9   43.38    2.70
 -12  -4  -9    0.11    0.39
 -11  -4  -9   27.26    1.65
 -10  -4  -9    3.42    0.53
  -9  -4  -9    3.73    0.52
  -8  -4  -9   -0.15    0.30
  -7  -4  -9    0.31    0.28
  -6  -4  -9   23.24    1.37
  -5  -4  -9   54.18    2.65
  -4  -4  -9   10.79    0.61
  -3  -4  -9    0.36    0.13
  -2  -4  -9    4.28    0.23
  -1  -4  -9    0.18    0.10
   0  -4  -9   15.15    0.61
   1  -4  -9    1.02    0.11
   2  -4  -9    3.24    0.19
   3  -4  -9    1.49    0.14
   4  -4  -9    4.47    0.24
   5  -4  -9    1.25    0.14
   6  -4  -9    4.44    0.44
   7  -4  -9    1.70    0.35
   8  -4  -9   60.37    3.37
   9  -4  -9   10.22    0.83
  10  -4  -9    0.38    0.33
  11  -4  -9    5.90    0.60
  12  -4  -9   19.12    1.32
  13  -4  -9   53.96    3.21
  14  -4  -9   22.49    1.59
 -12  -3  -9   -0.50    0.35
 -11  -3  -9   -0.17    0.39
 -10  -3  -9    4.39    0.58
  -9  -3  -9    0.19    0.35
  -8  -3  -9    0.42    0.31
  -7  -3  -9    0.23    0.27
  -6  -3  -9    8.28    0.62
  -5  -3  -9    0.67    0.22
  -4  -3  -9    3.56    0.22
  -3  -3  -9    5.76    0.28
  -2  -3  -9    0.34    0.11
  -1  -3  -9   -0.03    0.09
   0  -3  -9    0.17    0.09
   1  -3  -9    0.04    0.08
   2  -3  -9    2.69    0.16
   3  -3  -9    8.95    0.38
   4  -3  -9    0.26    0.08
   5  -3  -9    1.40    0.14
   6  -3  -9    0.10    0.22
   7  -3  -9   28.82    1.76
   8  -3  -9    0.34    0.30
   9  -3  -9   28.50    1.67
  10  -3  -9   -0.14    0.29
  11  -3  -9    8.86    0.72
  12  -3  -9   10.93    0.86
  13  -3  -9   38.87    2.38
 -12  -2  -9   -0.44    0.34
 -11  -2  -9    0.03    0.39
 -10  -2  -9    0.36    0.42
  -9  -2  -9   -0.87    0.34
  -8  -2  -9   -0.31    0.29
  -7  -2  -9    8.09    0.68
  -6  -2  -9    0.24    0.24
  -5  -2  -9    4.03    0.25
  -4  -2  -9    1.60    0.16
  -3  -2  -9    0.56    0.16
  -2  -2  -9    8.62    0.38
  -1  -2  -9    9.65    0.41
   0  -2  -9    8.97    0.38
   1  -2  -9    2.92    0.16
   2  -2  -9    0.09    0.08
   3  -2  -9    0.08    0.05
   4  -2  -9   19.80    0.61
   5  -2  -9    1.03    0.14
   6  -2  -9    6.86    0.36
   7  -2  -9    1.27    0.28
   8  -2  -9   13.85    0.93
   9  -2  -9    1.11    0.34
  10  -2  -9    1.26    0.34
  11  -2  -9   -0.13    0.33
  12  -2  -9   10.23    0.81
  13  -2  -9    5.23    0.62
 -12  -1  -9   -0.17    0.34
 -11  -1  -9   -0.42    0.32
 -10  -1  -9    0.17    0.36
  -9  -1  -9    1.00    0.41
  -8  -1  -9   27.34    1.73
  -7  -1  -9    0.48    0.30
  -6  -1  -9   22.30    1.22
  -5  -1  -9    0.55    0.16
  -4  -1  -9    0.82    0.14
  -3  -1  -9    3.59    0.21
  -2  -1  -9  164.43    6.03
  -1  -1  -9   16.55    0.66
   0  -1  -9   40.03    1.52
   1  -1  -9    0.36    0.08
   2  -1  -9   22.90    0.87
   3  -1  -9   33.19    1.24
   4  -1  -9   12.54    0.40
   5  -1  -9    3.87    0.21
   6  -1  -9    2.41    0.20
   7  -1  -9    1.30    0.19
   8  -1  -9    0.11    0.20
   9  -1  -9    0.33    0.31
  10  -1  -9    0.23    0.27
  11  -1  -9    1.75    0.39
  12  -1  -9    0.11    0.36
 -13   0  -9   -0.31    0.33
 -12   0  -9   -0.50    0.32
 -11   0  -9   -0.22    0.31
 -10   0  -9   -0.07    0.33
  -9   0  -9    3.89    0.53
  -8   0  -9   27.28    1.72
  -7   0  -9   72.81    3.80
  -6   0  -9    3.00    0.25
  -5   0  -9    1.77    0.19
  -4   0  -9    2.77    0.19
  -3   0  -9  236.75    8.44
  -2   0  -9    1.50    0.15
  -1   0  -9  285.83   10.34
   0   0  -9    1.22    0.10
   1   0  -9    0.15    0.07
   2   0  -9   13.78    0.53
   3   0  -9  272.87    9.99
   4   0  -9   53.41    2.00
   5   0  -9    9.57    0.41
   6   0  -9    6.95    0.34
   7   0  -9    1.99    0.20
   8   0  -9    4.24    0.30
   9   0  -9    4.47    0.33
  10   0  -9    0.24    0.31
  11   0  -9    1.03    0.35
  12   0  -9   -0.02    0.36
 -13   1  -9    1.68    0.38
 -12   1  -9   -0.24    0.30
 -11   1  -9   -0.22    0.31
 -10   1  -9   -0.19    0.29
  -9   1  -9   26.22    1.61
  -8   1  -9   54.85    2.82
  -7   1  -9   29.65    1.19
  -6   1  -9    9.14    0.46
  -5   1  -9    0.37    0.15
  -4   1  -9   39.86    1.52
  -3   1  -9   72.95    2.68
  -2   1  -9  734.55   26.53
  -1   1  -9   20.04    0.74
   0   1  -9   34.33    1.29
   1   1  -9    0.13    0.06
   2   1  -9  257.29    9.18
   3   1  -9   13.97    0.56
   4   1  -9  330.47   11.97
   5   1  -9    2.09    0.16
   6   1  -9    2.64    0.18
   7   1  -9    3.23    0.23
   8   1  -9   11.02    0.53
   9   1  -9    4.75    0.34
  10   1  -9    0.90    0.26
  11   1  -9    0.45    0.33
 -13   2  -9    0.04    0.31
 -12   2  -9   -0.13    0.31
 -11   2  -9   -0.02    0.30
 -10   2  -9    0.19    0.31
  -9   2  -9    3.72    0.46
  -8   2  -9   88.57    3.14
  -7   2  -9    9.69    0.50
  -6   2  -9   17.58    0.75
  -5   2  -9    0.46    0.16
  -4   2  -9   25.96    1.03
  -3   2  -9  200.60    7.25
  -2   2  -9  274.45    9.84
  -1   2  -9  185.67    6.65
   0   2  -9    5.22    0.23
   1   2  -9   22.55    0.85
   2   2  -9   25.73    0.95
   3   2  -9  589.74   32.19
   4   2  -9    3.29    0.19
   5   2  -9   23.48    0.91
   6   2  -9    0.94    0.14
   7   2  -9   10.39    0.47
   8   2  -9    1.27    0.20
   9   2  -9   16.51    0.73
  10   2  -9    0.16    0.23
  11   2  -9    0.13    0.41
 -13   3  -9    0.58    0.35
 -12   3  -9   -0.51    0.29
 -11   3  -9   -0.11    0.29
 -10   3  -9    0.07    0.30
  -9   3  -9    9.24    0.69
  -8   3  -9    0.51    0.24
  -7   3  -9   26.50    1.05
  -6   3  -9    3.43    0.29
  -5   3  -9    2.05    0.22
  -4   3  -9    8.13    0.40
  -3   3  -9  128.49    4.85
  -2   3  -9   82.62    3.01
  -1   3  -9   57.44    2.10
   0   3  -9    1.92    0.11
   1   3  -9    8.99    0.35
   2   3  -9  165.32    9.41
   3   3  -9   56.57    2.90
   4   3  -9   92.06    3.39
   5   3  -9    0.01    0.11
   6   3  -9    5.78    0.29
   7   3  -9    0.23    0.13
   8   3  -9   13.78    0.62
   9   3  -9    0.43    0.21
  10   3  -9    0.08    0.22
  11   3  -9   -0.51    0.37
  12   3  -9   -0.23    0.41
 -13   4  -9    0.23    0.33
 -12   4  -9    1.11    0.39
 -11   4  -9   -0.14    0.30
 -10   4  -9    0.35    0.31
  -9   4  -9    0.16    0.23
  -8   4  -9    9.52    0.51
  -7   4  -9    0.39    0.23
  -6   4  -9    1.80    0.25
  -5   4  -9    0.56    0.18
  -4   4  -9    0.31    0.15
  -3   4  -9    1.08    0.15
  -2   4  -9   40.06    1.47
  -1   4  -9    0.82    0.10
   0   4  -9    2.09    0.12
   1   4  -9    1.11    0.19
   2   4  -9   41.43    2.34
   3   4  -9   34.98    1.96
   4   4  -9    2.79    0.18
   5   4  -9    5.26    0.27
   6   4  -9    0.17    0.12
   7   4  -9    2.00    0.18
   8   4  -9    1.91    0.20
   9   4  -9    1.01    0.21
  10   4  -9    0.78    0.36
  11   4  -9    1.38    0.44
  12   4  -9    0.71    0.46
  13   4  -9    2.41    0.54
 -13   5  -9    5.16    0.56
 -12   5  -9   10.78    0.82
 -11   5  -9    1.54    0.40
 -10   5  -9    0.33    0.25
  -9   5  -9    1.47    0.27
  -8   5  -9    0.72    0.24
  -7   5  -9    9.66    0.52
  -6   5  -9   -0.27    0.20
  -5   5  -9    7.70    0.44
  -4   5  -9    0.84    0.18
  -3   5  -9    0.15    0.14
  -2   5  -9    0.02    0.11
  -1   5  -9    0.42    0.09
   1   5  -9    1.00    0.18
   2   5  -9    1.97    0.22
   3   5  -9    0.54    0.17
   4   5  -9    2.60    0.18
   5   5  -9    3.10    0.20
   6   5  -9    0.76    0.15
   7   5  -9    0.17    0.15
   8   5  -9   -0.11    0.15
   9   5  -9   -0.42    0.25
  10   5  -9    0.93    0.35
  11   5  -9    0.00    0.38
  12   5  -9    4.42    0.61
  13   5  -9   -0.25    0.46
 -13   6  -9   34.96    2.04
 -12   6  -9    9.07    0.74
 -11   6  -9   11.50    0.81
 -10   6  -9    2.50    0.30
  -9   6  -9    1.72    0.26
  -8   6  -9    0.86    0.24
  -7   6  -9   10.16    0.55
  -6   6  -9    8.17    0.47
  -5   6  -9    3.51    0.31
  -4   6  -9    2.47    0.24
  -3   6  -9    0.11    0.15
  -2   6  -9    0.29    0.13
  -1   6  -9    1.63    0.13
   0   6  -9   12.66    0.78
   1   6  -9    0.23    0.17
   2   6  -9   11.52    0.71
   3   6  -9    0.27    0.17
   4   6  -9    1.65    0.15
   5   6  -9    0.15    0.12
   6   6  -9   16.07    0.66
   7   6  -9    7.94    0.40
   8   6  -9    1.78    0.21
   9   6  -9    0.05    0.27
  10   6  -9   -0.16    0.32
  11   6  -9    5.60    0.61
  12   6  -9    2.30    0.53
  13   6  -9    2.12    0.58
 -13   7  -9    0.86    0.44
 -12   7  -9   45.02    2.41
 -11   7  -9    1.70    0.30
 -10   7  -9    8.44    0.50
  -9   7  -9    0.10    0.24
  -8   7  -9    5.68    0.40
  -7   7  -9    6.05    0.41
  -6   7  -9    2.06    0.28
  -5   7  -9    1.32    0.25
  -4   7  -9    0.50    0.22
  -3   7  -9    0.59    0.19
  -2   7  -9    0.09    0.16
  -1   7  -9    2.71    0.18
   0   7  -9   20.88    1.27
   1   7  -9  121.16    6.78
   2   7  -9    2.73    0.26
   3   7  -9    0.35    0.17
   4   7  -9    0.10    0.12
   5   7  -9   32.46    1.27
   6   7  -9    3.09    0.24
   7   7  -9   94.61    3.52
   8   7  -9    1.24    0.30
   9   7  -9    1.88    0.35
  10   7  -9    3.71    0.48
  11   7  -9   20.58    1.38
  12   7  -9   13.92    1.11
 -13   8  -9   19.87    1.24
 -12   8  -9    2.22    0.33
 -11   8  -9   10.46    0.57
 -10   8  -9    0.21    0.25
  -9   8  -9    1.46    0.28
  -8   8  -9    0.19    0.24
  -7   8  -9   14.87    0.71
  -6   8  -9    2.23    0.29
  -5   8  -9    0.44    0.22
  -4   8  -9    0.06    0.21
  -3   8  -9    2.09    0.25
  -2   8  -9   -0.11    0.17
  -1   8  -9   14.79    0.90
   0   8  -9   88.26    4.96
   1   8  -9   45.89    2.57
   2   8  -9   11.22    0.69
   3   8  -9    0.43    0.18
   4   8  -9   25.29    1.00
   5   8  -9   11.63    0.51
   6   8  -9  235.57    8.72
   7   8  -9    0.68    0.29
   8   8  -9   10.36    0.72
   9   8  -9    0.35    0.28
  10   8  -9   27.83    1.66
  11   8  -9    8.77    0.79
  12   8  -9   48.95    2.86
 -13   9  -9    1.48    0.43
 -12   9  -9    1.78    0.30
 -11   9  -9    0.19    0.26
 -10   9  -9    1.90    0.31
  -9   9  -9    0.88    0.26
  -8   9  -9    0.32    0.25
  -7   9  -9    0.92    0.26
  -6   9  -9   -0.11    0.22
  -5   9  -9    0.25    0.22
  -4   9  -9    0.29    0.22
  -3   9  -9    0.03    0.20
  -2   9  -9    5.86    0.49
  -1   9  -9   10.30    0.70
   0   9  -9   68.10    3.81
   1   9  -9   24.15    1.38
   2   9  -9    3.88    0.31
   3   9  -9    0.13    0.19
   4   9  -9   12.85    0.56
   5   9  -9  136.03    5.10
   6   9  -9   38.67    1.51
   7   9  -9   80.09    4.18
   8   9  -9    0.46    0.29
   9   9  -9    6.36    0.55
  10   9  -9    1.47    0.42
  11   9  -9   90.77    4.97
  12   9  -9    1.51    0.56
 -12  10  -9    0.11    0.29
 -11  10  -9    1.50    0.32
 -10  10  -9    1.37    0.31
  -9  10  -9    6.20    0.46
  -8  10  -9    0.70    0.27
  -7  10  -9    0.23    0.24
  -6  10  -9   -0.11    0.24
  -5  10  -9    0.50    0.24
  -4  10  -9    0.07    0.22
  -3  10  -9    0.24    0.28
  -2  10  -9    0.05    0.23
  -1  10  -9    8.08    0.59
   0  10  -9    3.92    0.35
   1  10  -9   32.94    1.92
   2  10  -9    0.34    0.20
   3  10  -9   -0.01    0.13
   4  10  -9    7.06    0.35
   5  10  -9   61.50    2.33
   6  10  -9   54.12    2.83
   7  10  -9   12.38    0.80
   8  10  -9    1.59    0.33
   9  10  -9    1.99    0.38
  10  10  -9   31.24    1.85
  11  10  -9    7.26    0.74
 -12  11  -9    1.73    0.32
 -11  11  -9    0.22    0.30
 -10  11  -9    6.30    0.49
  -9  11  -9   15.18    0.79
  -8  11  -9    4.07    0.38
  -7  11  -9    0.72    0.27
  -6  11  -9    0.76    0.26
  -5  11  -9    1.95    0.42
  -4  11  -9   17.47    1.16
  -3  11  -9    0.33    0.29
  -2  11  -9    0.39    0.27
  -1  11  -9    0.11    0.22
   0  11  -9    8.10    0.56
   1  11  -9    0.24    0.20
   2  11  -9    0.93    0.23
   3  11  -9    0.03    0.14
   4  11  -9    0.52    0.15
   5  11  -9    2.78    0.31
   6  11  -9   18.15    1.06
   7  11  -9    2.38    0.34
   8  11  -9    0.47    0.30
   9  11  -9    0.68    0.33
  10  11  -9    7.99    0.72
  11  11  -9   19.38    1.35
 -12  12  -9    2.98    0.38
 -11  12  -9    0.19    0.33
 -10  12  -9   53.21    2.19
  -9  12  -9   12.74    0.70
  -8  12  -9   18.85    0.92
  -7  12  -9    1.35    0.45
  -6  12  -9    1.76    0.44
  -5  12  -9   11.83    0.92
  -4  12  -9   29.00    1.82
  -3  12  -9   11.00    0.84
  -2  12  -9    0.43    0.27
  -1  12  -9    0.23    0.24
   0  12  -9    0.74    0.24
   1  12  -9    5.24    0.43
   2  12  -9   -0.09    0.22
   3  12  -9    0.72    0.16
   4  12  -9    0.17    0.21
   5  12  -9    0.08    0.22
   6  12  -9    0.39    0.25
   7  12  -9    0.01    0.27
   8  12  -9   -0.02    0.30
   9  12  -9    0.25    0.34
  10  12  -9    0.61    0.44
 -11  13  -9   24.65    1.17
 -10  13  -9    1.49    0.66
  -9  13  -9  100.48    5.81
  -8  13  -9    1.45    0.51
  -7  13  -9    0.69    0.42
  -6  13  -9    1.62    0.47
  -5  13  -9   71.10    4.11
  -4  13  -9   41.40    2.42
  -3  13  -9   20.51    1.31
  -2  13  -9   -0.29    0.26
  -1  13  -9   -0.04    0.25
   0  13  -9    3.75    0.37
   1  13  -9    7.77    0.55
   2  13  -9   12.43    0.79
   3  13  -9   -0.13    0.15
   4  13  -9    8.50    0.58
   5  13  -9    0.25    0.22
   6  13  -9    0.11    0.26
   7  13  -9   -0.03    0.27
   8  13  -9    0.10    0.33
   9  13  -9    0.06    0.35
 -11  14  -9    4.93    0.84
 -10  14  -9   98.49    5.96
  -9  14  -9    3.80    0.72
  -8  14  -9   30.99    2.18
  -7  14  -9    0.40    0.43
  -6  14  -9   32.63    2.12
  -5  14  -9    4.34    0.61
  -4  14  -9  153.02    8.37
  -3  14  -9    5.62    0.58
  -2  14  -9    1.45    0.33
  -1  14  -9   -0.09    0.23
   0  14  -9   10.59    0.73
   1  14  -9   11.96    0.77
   2  14  -9    4.73    0.29
   3  14  -9    0.09    0.23
   4  14  -9    1.04    0.27
   5  14  -9    0.11    0.24
   6  14  -9   -0.36    0.26
   7  14  -9    0.01    0.28
   8  14  -9    0.12    0.34
   9  14  -9    9.96    0.83
 -10  15  -9   25.32    1.86
  -9  15  -9   44.23    2.90
  -8  15  -9    4.47    0.67
  -7  15  -9    0.79    0.45
  -6  15  -9    1.19    0.48
  -5  15  -9   71.98    4.12
  -4  15  -9    0.86    0.45
  -3  15  -9   34.93    2.07
  -2  15  -9   -0.12    0.29
  -1  15  -9    0.39    0.26
   0  15  -9    0.61    0.26
   1  15  -9   15.38    0.97
   2  15  -9    2.40    0.32
   3  15  -9    0.39    0.26
   4  15  -9    0.64    0.25
   5  15  -9   -0.13    0.25
   6  15  -9    0.03    0.28
   7  15  -9    1.21    0.34
   8  15  -9    8.58    0.71
 -10  16  -9    8.18    0.96
  -9  16  -9   10.82    1.05
  -8  16  -9    0.86    0.51
  -7  16  -9    0.35    0.47
  -6  16  -9    3.29    0.57
  -5  16  -9    5.00    0.63
  -4  16  -9   23.62    1.50
  -3  16  -9    1.40    0.39
  -2  16  -9    0.70    0.32
  -1  16  -9    0.49    0.27
   0  16  -9    1.04    0.27
   2  16  -9    1.00    0.28
   3  16  -9    0.18    0.25
   4  16  -9    0.73    0.27
   5  16  -9    0.37    0.28
   6  16  -9    0.85    0.32
   7  16  -9    1.53    0.38
  -9  17  -9    0.36    0.55
  -8  17  -9    0.80    0.53
  -7  17  -9    1.49    0.52
  -6  17  -9   -0.13    0.46
  -5  17  -9    1.51    0.47
  -4  17  -9    0.12    0.39
  -3  17  -9    1.20    0.39
  -2  17  -9    0.39    0.30
   1  17  -9    0.56    0.27
   2  17  -9   -0.23    0.25
   3  17  -9    0.02    0.27
   4  17  -9    0.16    0.27
   5  17  -9    2.92    0.41
   6  17  -9    0.13    0.31
  -8  18  -9   -0.16    0.52
  -7  18  -9    4.57    0.69
  -6  18  -9    1.09    0.52
  -5  18  -9    1.11    0.48
  -4  18  -9    3.89    0.56
  -3  18  -9    1.41    0.40
  -2  18  -9    1.80    0.38
  -1  18  -9    5.15    0.49
   1  18  -9    0.20    0.26
   2  18  -9    0.00    0.27
   3  18  -9   -0.11    0.27
   4  18  -9    6.15    0.54
   5  18  -9    0.22    0.32
  -7  19  -9   -0.23    0.54
  -6  19  -9   11.45    1.06
  -5  19  -9    1.37    0.49
  -4  19  -9    2.33    0.51
  -3  19  -9    0.09    0.39
  -2  19  -9   14.45    1.01
   0  19  -9    7.24    0.58
   1  19  -9    0.88    0.32
   2  19  -9   -0.25    0.27
   3  19  -9    4.16    0.46
  -5  20  -9    2.03    0.57
  -4  20  -9    0.17    0.42
  -3  20  -9   10.19    0.82
   0  20  -9    3.31    0.43
  -1 -19  -8   14.66    0.91
   0 -19  -8   -0.06    0.26
   1 -19  -8   26.25    1.48
   2 -19  -8    1.32    0.34
   3 -19  -8   99.61    5.02
   4 -19  -8    2.77    0.39
   5 -19  -8   -0.03    0.27
   6 -19  -8    0.26    0.28
   7 -19  -8    6.00    0.52
  -3 -18  -8   31.39    1.75
  -2 -18  -8   41.42    2.08
  -1 -18  -8    2.86    0.39
   0 -18  -8    0.32    0.25
   1 -18  -8    3.59    0.38
   2 -18  -8  129.19    6.78
   3 -18  -8    0.78    0.31
   4 -18  -8   20.26    1.15
   5 -18  -8   -0.64    0.24
   6 -18  -8    3.46    0.37
   7 -18  -8    1.53    0.30
   8 -18  -8   37.49    2.63
  -4 -17  -8   16.98    1.00
  -3 -17  -8   14.90    0.87
  -2 -17  -8   20.51    1.12
  -1 -17  -8    3.30    0.37
   0 -17  -8    0.98    0.27
   1 -17  -8   26.08    1.44
   2 -17  -8   20.22    1.15
   3 -17  -8   46.87    2.48
   4 -17  -8    0.25    0.24
   5 -17  -8    1.24    0.27
   6 -17  -8    0.33    0.24
   7 -17  -8   28.68    1.27
   8 -17  -8    0.77    1.03
   9 -17  -8    2.29    0.90
  10 -17  -8   -0.14    0.66
  -5 -16  -8    0.92    0.36
  -4 -16  -8    0.02    0.29
  -3 -16  -8   25.86    1.38
  -2 -16  -8    4.55    0.41
  -1 -16  -8    0.39    0.25
   0 -16  -8    0.91    0.26
   1 -16  -8   11.46    0.72
   2 -16  -8   22.76    1.27
   3 -16  -8    2.96    0.32
   4 -16  -8    0.15    0.22
   5 -16  -8    3.47    0.33
   6 -16  -8    9.54    0.55
   7 -16  -8    0.15    0.24
   8 -16  -8    8.02    1.12
   9 -16  -8    0.28    0.67
  10 -16  -8    3.00    0.76
  -6 -15  -8   -0.33    0.32
  -5 -15  -8    0.11    0.29
  -4 -15  -8    4.55    0.44
  -3 -15  -8    0.48    0.26
  -2 -15  -8    1.44    0.28
  -1 -15  -8    0.35    0.22
   0 -15  -8    0.29    0.22
   1 -15  -8    1.00    0.23
   2 -15  -8   10.23    0.64
   3 -15  -8    0.74    0.22
   4 -15  -8    1.80    0.24
   5 -15  -8    1.28    0.23
   6 -15  -8    0.43    0.23
   7 -15  -8    1.45    0.27
   8 -15  -8    0.64    0.74
   9 -15  -8    2.79    0.73
  10 -15  -8    0.68    0.58
  11 -15  -8   -0.61    0.56
  -7 -14  -8    3.01    0.49
  -6 -14  -8    0.29    0.32
  -5 -14  -8    1.27    0.31
  -4 -14  -8    0.82    0.27
  -3 -14  -8    1.61    0.28
  -2 -14  -8    0.16    0.22
  -1 -14  -8    3.45    0.32
   0 -14  -8    0.05    0.21
   1 -14  -8    0.47    0.20
   2 -14  -8    0.09    0.18
   3 -14  -8    0.08    0.17
   4 -14  -8    0.36    0.19
   5 -14  -8    3.57    0.31
   6 -14  -8    2.41    0.28
   7 -14  -8    3.61    0.32
   8 -14  -8   -0.21    0.56
   9 -14  -8    0.76    0.54
  10 -14  -8    1.14    0.60
  11 -14  -8    1.13    0.60
  12 -14  -8    0.69    0.53
  -8 -13  -8    4.24    0.57
  -7 -13  -8    7.73    0.67
  -6 -13  -8    1.55    0.36
  -5 -13  -8    1.21    0.30
  -4 -13  -8    1.98    0.31
  -3 -13  -8   -0.10    0.21
  -2 -13  -8    0.33    0.21
  -1 -13  -8    2.17    0.27
   0 -13  -8   12.87    0.76
   1 -13  -8    0.27    0.21
   2 -13  -8    2.21    0.26
   3 -13  -8    0.07    0.16
   4 -13  -8   15.00    0.71
   5 -13  -8    3.10    0.30
   6 -13  -8   69.97    2.70
   7 -13  -8    0.65    0.22
   8 -13  -8    0.08    0.50
   9 -13  -8    0.64    0.52
  10 -13  -8   18.07    1.39
  11 -13  -8   21.50    1.63
  12 -13  -8    8.22    0.94
  -9 -12  -8    0.27    0.47
  -8 -12  -8   19.02    1.21
  -7 -12  -8    0.96    0.39
  -6 -12  -8    0.45    0.29
  -5 -12  -8    0.07    0.25
  -4 -12  -8    0.22    0.22
  -3 -12  -8    0.08    0.20
  -2 -12  -8    1.03    0.22
  -1 -12  -8   13.65    0.79
   0 -12  -8    8.95    0.55
   2 -12  -8    0.88    0.19
   3 -12  -8    3.71    0.28
   4 -12  -8    6.89    0.41
   5 -12  -8  177.15    6.51
   6 -12  -8    0.43    0.22
   7 -12  -8   22.07    0.97
   8 -12  -8    0.26    0.48
   9 -12  -8   20.14    1.52
  10 -12  -8    7.31    0.85
  11 -12  -8  111.84    6.50
  12 -12  -8    7.58    0.88
  13 -12  -8    0.72    0.55
  -9 -11  -8    1.42    0.45
  -8 -11  -8    0.14    0.35
  -7 -11  -8    1.60    0.37
  -6 -11  -8    0.67    0.30
  -5 -11  -8    0.24    0.24
  -4 -11  -8   -0.01    0.21
  -3 -11  -8    1.13    0.22
  -2 -11  -8   -0.02    0.18
  -1 -11  -8   14.12    0.81
   0 -11  -8   12.64    0.73
   1 -11  -8    5.68    0.35
   2 -11  -8    0.56    0.17
   3 -11  -8    0.01    0.15
   4 -11  -8   60.93    2.30
   5 -11  -8   62.35    2.37
   6 -11  -8  127.67    4.79
   7 -11  -8    0.59    0.21
   8 -11  -8    1.80    0.49
   9 -11  -8    0.94    0.53
  10 -11  -8  154.62    8.58
  11 -11  -8    2.67    0.66
  12 -11  -8   36.69    2.37
  13 -11  -8    0.13    0.49
 -10 -10  -8    0.02    0.45
  -9 -10  -8    0.12    0.40
  -8 -10  -8    1.02    0.40
  -7 -10  -8    0.12    0.30
  -6 -10  -8    8.12    0.60
  -5 -10  -8    0.24    0.23
  -4 -10  -8   -0.12    0.20
  -3 -10  -8    0.46    0.21
  -2 -10  -8    0.56    0.19
  -1 -10  -8    0.95    0.19
   0 -10  -8   30.95    1.64
   1 -10  -8    1.81    0.20
   2 -10  -8    0.53    0.16
   3 -10  -8    0.07    0.14
   4 -10  -8   18.43    0.80
   5 -10  -8   57.20    2.19
   6 -10  -8   39.48    1.58
   7 -10  -8   16.54    1.22
   8 -10  -8    0.58    0.43
   9 -10  -8   50.72    3.00
  10 -10  -8   13.20    1.06
  11 -10  -8   92.95    5.40
  12 -10  -8    0.80    0.48
  13 -10  -8    0.21    0.49
 -10  -9  -8    6.49    0.72
  -9  -9  -8    3.49    0.54
  -8  -9  -8   -0.52    0.32
  -7  -9  -8    2.27    0.36
  -6  -9  -8    0.57    0.27
  -5  -9  -8   10.30    0.66
  -3  -9  -8    2.08    0.26
  -2  -9  -8   -0.04    0.16
  -1  -9  -8    8.41    0.51
   0  -9  -8    0.57    0.16
   1  -9  -8    3.43    0.24
   2  -9  -8    1.03    0.16
   3  -9  -8    4.05    0.26
   4  -9  -8    1.04    0.16
   5  -9  -8   45.83    1.79
   6  -9  -8    8.33    0.44
   7  -9  -8    2.98    0.51
   8  -9  -8    0.03    0.37
   9  -9  -8    8.02    0.77
  10  -9  -8   52.12    3.13
  11  -9  -8   10.60    0.91
  12  -9  -8    4.11    0.61
  13  -9  -8    0.06    0.43
  14  -9  -8    8.66    0.89
 -11  -8  -8   21.09    1.41
 -10  -8  -8    5.34    0.65
  -9  -8  -8   22.35    1.33
  -8  -8  -8    3.12    0.45
  -7  -8  -8    0.57    0.31
  -6  -8  -8   11.73    0.77
  -5  -8  -8   29.57    1.62
  -4  -8  -8   26.62    1.37
  -3  -8  -8    0.40    0.20
  -2  -8  -8    3.45    0.28
  -1  -8  -8    0.08    0.12
   0  -8  -8   17.38    0.74
   1  -8  -8    1.78    0.18
   2  -8  -8    3.88    0.25
   3  -8  -8    0.50    0.13
   4  -8  -8    0.77    0.14
   5  -8  -8    1.84    0.18
   6  -8  -8    2.16    0.21
   7  -8  -8    2.08    0.44
   8  -8  -8    0.13    0.36
   9  -8  -8    1.61    0.43
  10  -8  -8   13.79    1.05
  11  -8  -8    5.92    0.68
  12  -8  -8   -0.11    0.40
  13  -8  -8    1.62    0.53
  14  -8  -8    3.19    0.61
 -11  -7  -8    0.29    0.52
 -10  -7  -8   81.61    4.24
  -9  -7  -8    2.68    0.49
  -8  -7  -8    9.34    0.75
  -7  -7  -8    0.56    0.29
  -6  -7  -8   88.09    4.62
  -5  -7  -8   69.65    3.32
  -4  -7  -8   85.33    4.16
  -3  -7  -8   17.53    0.95
  -2  -7  -8    0.53    0.16
  -1  -7  -8   12.46    0.56
   0  -7  -8   26.79    1.05
   1  -7  -8   63.74    2.33
   2  -7  -8    0.07    0.12
   3  -7  -8    4.34    0.25
   4  -7  -8    3.49    0.22
   5  -7  -8    2.75    0.20
   6  -7  -8   -0.01    0.14
   7  -7  -8    1.88    0.39
   8  -7  -8    1.48    0.41
   9  -7  -8   -0.31    0.34
  10  -7  -8    3.10    0.49
  11  -7  -8    4.40    0.56
  12  -7  -8    0.24    0.40
  13  -7  -8   -0.70    0.41
  14  -7  -8   -0.76    0.43
 -12  -6  -8    0.86    0.47
 -11  -6  -8   84.67    4.29
 -10  -6  -8    4.55    0.62
  -9  -6  -8   38.25    2.24
  -8  -6  -8    0.37    0.31
  -7  -6  -8   20.81    1.31
  -6  -6  -8    5.57    0.47
  -5  -6  -8  321.81   15.54
  -4  -6  -8   34.33    1.73
  -3  -6  -8   33.32    1.77
  -2  -6  -8    0.09    0.13
  -1  -6  -8   26.06    1.06
   0  -6  -8   90.53    3.18
   1  -6  -8   56.19    2.10
   2  -6  -8    8.54    0.39
   3  -6  -8    1.11    0.13
   4  -6  -8    3.91    0.23
   5  -6  -8    0.51    0.12
   6  -6  -8    1.12    0.31
   7  -6  -8    0.11    0.28
   8  -6  -8   18.18    1.23
   9  -6  -8    0.44    0.35
  10  -6  -8    9.72    0.80
  11  -6  -8    0.54    0.36
  12  -6  -8    0.58    0.43
  13  -6  -8    0.83    0.50
  14  -6  -8    7.70    0.84
 -12  -5  -8    3.22    0.54
 -11  -5  -8   27.09    1.63
 -10  -5  -8   63.52    3.35
  -9  -5  -8    1.33    0.38
  -8  -5  -8    1.59    0.36
  -7  -5  -8    1.96    0.35
  -6  -5  -8  170.62    8.78
  -5  -5  -8    2.66    0.32
  -4  -5  -8  133.14    6.14
  -3  -5  -8    0.49    0.13
  -2  -5  -8    1.74    0.15
  -1  -5  -8    1.53    0.14
   0  -5  -8  141.04    5.16
   1  -5  -8   32.37    1.24
   2  -5  -8   14.17    0.58
   3  -5  -8    0.05    0.09
   4  -5  -8    1.21    0.13
   5  -5  -8    0.10    0.11
   6  -5  -8    0.53    0.27
   7  -5  -8    8.21    0.65
   8  -5  -8    5.55    0.52
   9  -5  -8    2.48    0.43
  10  -5  -8   -0.05    0.33
  11  -5  -8   10.36    0.84
  12  -5  -8    0.22    0.39
  13  -5  -8   35.07    2.15
  14  -5  -8   -0.14    0.52
 -12  -4  -8    2.11    0.47
 -11  -4  -8   14.12    0.99
 -10  -4  -8   17.56    1.16
  -9  -4  -8    1.88    0.43
  -8  -4  -8    0.19    0.28
  -7  -4  -8    7.41    0.63
  -6  -4  -8   17.11    1.05
  -5  -4  -8  101.80    4.93
  -4  -4  -8    0.08    0.19
  -3  -4  -8    0.25    0.12
  -2  -4  -8    1.41    0.13
  -1  -4  -8   20.67    0.81
   0  -4  -8    8.89    0.38
   1  -4  -8   84.26    3.04
   2  -4  -8    0.93    0.11
   3  -4  -8   10.60    0.45
   4  -4  -8    2.51    0.17
   5  -4  -8    2.13    0.16
   6  -4  -8    0.96    0.27
   7  -4  -8   11.54    0.79
   8  -4  -8   14.55    1.00
   9  -4  -8    0.96    0.33
  10  -4  -8    1.22    0.35
  11  -4  -8    2.28    0.41
  12  -4  -8   24.54    1.52
  13  -4  -8    5.28    0.70
  14  -4  -8   30.08    1.93
 -12  -3  -8   -0.38    0.35
 -11  -3  -8    7.40    0.67
 -10  -3  -8   -0.13    0.38
  -9  -3  -8    0.39    0.37
  -8  -3  -8    1.61    0.36
  -7  -3  -8    1.47    0.31
  -6  -3  -8   17.70    1.09
  -5  -3  -8    3.08    0.30
  -4  -3  -8    1.85    0.16
  -3  -3  -8    5.94    0.28
  -2  -3  -8    0.88    0.12
  -1  -3  -8    6.57    0.30
   0  -3  -8   22.88    0.88
   1  -3  -8    0.25    0.08
   2  -3  -8    6.56    0.29
   3  -3  -8    0.04    0.08
   4  -3  -8    2.32    0.13
   5  -3  -8    0.70    0.17
   6  -3  -8    0.40    0.19
   7  -3  -8    7.44    0.60
   8  -3  -8   15.78    1.05
   9  -3  -8    0.61    0.30
  10  -3  -8    0.33    0.31
  11  -3  -8    2.08    0.40
  12  -3  -8    7.78    0.69
  13  -3  -8   20.95    1.43
 -13  -2  -8   -0.50    0.35
 -12  -2  -8    1.23    0.37
 -11  -2  -8    0.08    0.34
 -10  -2  -8   -0.20    0.35
  -9  -2  -8   -0.01    0.37
  -8  -2  -8    0.71    0.33
  -7  -2  -8   -0.02    0.27
  -6  -2  -8    0.40    0.24
  -5  -2  -8    2.29    0.19
  -4  -2  -8    6.35    0.30
  -3  -2  -8    0.10    0.10
  -2  -2  -8   14.74    0.58
  -1  -2  -8    0.21    0.08
   0  -2  -8    1.31    0.11
   1  -2  -8   26.77    1.00
   2  -2  -8    1.15    0.10
   3  -2  -8    8.99    0.29
   4  -2  -8    0.38    0.07
   5  -2  -8    0.01    0.13
   6  -2  -8   -0.01    0.16
   7  -2  -8   12.69    0.62
   8  -2  -8    0.46    0.22
   9  -2  -8    2.28    0.37
  10  -2  -8    0.43    0.30
  11  -2  -8    0.40    0.31
  12  -2  -8    0.98    0.37
  13  -2  -8    8.42    0.73
 -13  -1  -8   -0.16    0.34
 -12  -1  -8    0.34    0.32
 -11  -1  -8    0.42    0.33
 -10  -1  -8   -0.29    0.33
  -9  -1  -8    0.16    0.38
  -8  -1  -8    0.15    0.32
  -7  -1  -8    8.71    0.69
  -6  -1  -8    0.04    0.16
  -5  -1  -8   11.09    0.47
  -4  -1  -8    1.02    0.19
  -3  -1  -8   29.22    1.08
  -2  -1  -8   46.05    1.76
  -1  -1  -8   61.27    2.32
   0  -1  -8   10.32    0.42
   1  -1  -8    5.75    0.25
   2  -1  -8   23.01    0.87
   3  -1  -8   32.32    0.98
   4  -1  -8   74.19    2.71
   5  -1  -8    0.48    0.12
   6  -1  -8   -0.11    0.14
   7  -1  -8    0.33    0.17
   8  -1  -8    4.71    0.34
   9  -1  -8    0.30    0.23
  10  -1  -8    1.86    0.37
  11  -1  -8    0.11    0.32
  12  -1  -8    0.45    0.36
 -13   0  -8    0.06    0.32
 -12   0  -8    3.19    0.43
 -11   0  -8   -0.27    0.29
 -10   0  -8    2.53    0.40
  -9   0  -8    0.51    0.35
  -8   0  -8   18.87    1.24
  -7   0  -8    0.17    0.29
  -6   0  -8    3.18    0.25
  -5   0  -8    0.69    0.15
  -4   0  -8   10.26    0.44
  -3   0  -8    6.12    0.29
  -2   0  -8  446.40   16.48
  -1   0  -8   51.24    1.89
   0   0  -8    4.00    0.18
   1   0  -8    7.80    0.32
   2   0  -8  116.11    4.24
   3   0  -8  195.49    7.02
   4   0  -8  114.79    4.19
   5   0  -8   30.23    1.16
   6   0  -8    0.23    0.13
   7   0  -8   11.30    0.51
   8   0  -8    9.40    0.46
   9   0  -8   58.89    2.21
  10   0  -8    0.31    0.24
  11   0  -8    2.63    0.42
 -13   1  -8   -0.03    0.31
 -12   1  -8    1.60    0.36
 -11   1  -8   -0.14    0.29
 -10   1  -8    0.13    0.31
  -9   1  -8    4.69    0.51
  -8   1  -8   15.69    1.05
  -7   1  -8    9.72    0.49
  -6   1  -8    1.85    0.21
  -5   1  -8    1.43    0.18
  -4   1  -8    6.02    0.31
  -3   1  -8  314.58   11.36
  -2   1  -8    3.78    0.21
  -1   1  -8  402.82   14.54
   0   1  -8    0.98    0.09
   1   1  -8   67.31    2.45
   2   1  -8   45.83    1.70
   3   1  -8  710.13   37.31
   4   1  -8  119.00    4.36
   5   1  -8   52.19    1.97
   6   1  -8    0.66    0.13
   7   1  -8   35.39    1.34
   8   1  -8   66.17    2.53
   9   1  -8   26.95    1.12
  10   1  -8   14.74    0.70
  11   1  -8    0.02    0.25
 -13   2  -8    0.12    0.31
 -12   2  -8   -0.24    0.29
 -11   2  -8    0.15    0.30
 -10   2  -8   -0.16    0.30
  -9   2  -8    1.00    0.35
  -8   2  -8    6.56    0.42
  -7   2  -8    5.32    0.36
  -6   2  -8    7.15    0.40
  -5   2  -8    2.41    0.22
  -4   2  -8   36.15    1.38
  -3   2  -8   35.30    1.33
  -2   2  -8  498.93   17.64
  -1   2  -8   11.22    0.44
   0   2  -8    1.15    0.09
   1   2  -8   -0.08    0.05
   2   2  -8  436.13   15.59
   3   2  -8   14.23    0.86
   4   2  -8  362.17   13.34
   5   2  -8    4.25    0.22
   6   2  -8    9.34    0.41
   7   2  -8   17.52    0.74
   8   2  -8   82.87    3.01
   9   2  -8   48.33    1.89
  10   2  -8    8.88    0.49
  11   2  -8    0.65    0.40
  12   2  -8    0.57    0.46
 -13   3  -8    0.16    0.33
 -12   3  -8    1.14    0.38
 -11   3  -8   -0.38    0.30
 -10   3  -8   -0.41    0.27
  -9   3  -8    0.74    0.24
  -8   3  -8    5.61    0.38
  -7   3  -8    0.32    0.22
  -6   3  -8   10.43    0.52
  -5   3  -8    3.79    0.28
  -4   3  -8   10.79    0.51
  -3   3  -8   94.92    3.62
  -2   3  -8   81.32    2.92
  -1   3  -8   50.14    1.85
   0   3  -8    0.10    0.06
   1   3  -8   34.18    1.26
   2   3  -8   21.03    1.21
   3   3  -8  458.30   24.54
   4   3  -8    1.98    0.15
   5   3  -8    2.40    0.16
   6   3  -8    0.06    0.12
   7   3  -8   43.76    1.69
   8   3  -8   10.62    0.50
   9   3  -8   54.21    2.08
  10   3  -8    1.25    0.38
  11   3  -8    1.98    0.46
  12   3  -8    0.71    0.44
  13   3  -8   -0.43    0.45
 -13   4  -8    6.88    0.63
 -12   4  -8    0.11    0.35
 -11   4  -8    5.74    0.56
 -10   4  -8   -0.06    0.29
  -9   4  -8    0.06    0.22
  -8   4  -8   -0.30    0.20
  -7   4  -8   -0.02    0.20
  -6   4  -8   -0.17    0.20
  -5   4  -8   20.04    0.86
  -4   4  -8    0.09    0.14
  -3   4  -8   19.89    0.82
  -2   4  -8   16.02    0.64
  -1   4  -8   12.15    0.47
   0   4  -8    9.56    0.38
   1   4  -8    0.28    0.14
   2   4  -8   67.90    3.80
   3   4  -8   18.98    1.07
   4   4  -8    8.41    0.35
   5   4  -8   -0.03    0.11
   6   4  -8    2.55    0.18
   7   4  -8    0.20    0.13
   8   4  -8   38.71    1.51
   9   4  -8    0.73    0.21
  10   4  -8    0.77    0.37
  11   4  -8   -0.25    0.37
  12   4  -8    0.87    0.46
  13   4  -8   -0.04    0.45
 -13   5  -8   15.03    1.04
 -12   5  -8   38.31    2.23
 -11   5  -8    1.53    0.39
 -10   5  -8    2.52    0.29
  -9   5  -8    0.57    0.23
  -8   5  -8   11.87    0.60
  -7   5  -8   -0.14    0.21
  -6   5  -8    5.64    0.38
  -5   5  -8    0.48    0.21
  -4   5  -8    2.73    0.25
  -3   5  -8    0.06    0.14
  -2   5  -8    1.04    0.14
  -1   5  -8    0.74    0.10
   0   5  -8    5.10    0.36
   1   5  -8    3.79    0.30
   2   5  -8    6.91    0.44
   3   5  -8    4.12    0.31
   4   5  -8    2.00    0.15
   5   5  -8    4.50    0.24
   6   5  -8    0.37    0.14
   7   5  -8    0.21    0.15
   8   5  -8    0.03    0.16
   9   5  -8    0.08    0.29
  10   5  -8    0.66    0.35
  11   5  -8    0.17    0.42
  12   5  -8    0.74    0.46
  13   5  -8    0.74    0.51
 -13   6  -8   28.35    1.68
 -12   6  -8   41.97    2.40
 -11   6  -8   17.52    0.81
 -10   6  -8    3.55    0.33
  -9   6  -8    1.01    0.26
  -8   6  -8   11.96    0.61
  -7   6  -8   81.02    3.12
  -6   6  -8    1.86    0.25
  -5   6  -8    1.13    0.23
  -4   6  -8    0.50    0.20
  -3   6  -8   11.23    0.53
  -2   6  -8    1.94    0.20
  -1   6  -8    5.49    0.28
   0   6  -8    0.05    0.15
   1   6  -8   10.07    0.63
   2   6  -8    1.43    0.19
   3   6  -8    0.47    0.16
   4   6  -8    0.15    0.11
   5   6  -8    0.23    0.12
   6   6  -8   10.75    0.47
   7   6  -8    5.23    0.31
   8   6  -8    0.48    0.24
   9   6  -8    0.11    0.29
  10   6  -8   -0.30    0.31
  11   6  -8    0.63    0.45
  12   6  -8    7.48    0.78
  13   6  -8   -0.39    0.50
 -13   7  -8   70.73    3.97
 -12   7  -8   15.04    0.98
 -11   7  -8   21.75    0.96
 -10   7  -8    2.89    0.33
  -9   7  -8    1.68    0.27
  -8   7  -8   38.76    1.58
  -7   7  -8   42.85    1.72
  -6   7  -8   30.29    1.26
  -5   7  -8    0.14    0.20
  -4   7  -8    0.35    0.20
  -3   7  -8    0.84    0.20
  -2   7  -8    1.76    0.21
  -1   7  -8    0.63    0.16
   0   7  -8   16.59    1.02
   1   7  -8    0.61    0.18
   2   7  -8    1.39    0.20
   3   7  -8    0.09    0.17
   4   7  -8    5.18    0.26
   5   7  -8    2.32    0.19
   6   7  -8   55.62    2.09
   7   7  -8   25.01    1.02
   8   7  -8    2.79    0.37
   9   7  -8    0.06    0.28
  10   7  -8    3.48    0.47
  11   7  -8   23.74    1.49
  12   7  -8   10.79    0.96
  13   7  -8    3.69    0.67
 -13   8  -8    0.86    0.44
 -12   8  -8   40.27    1.64
 -11   8  -8    1.21    0.29
 -10   8  -8    2.94    0.33
  -9   8  -8    1.70    0.30
  -8   8  -8   27.11    1.16
  -7   8  -8   10.47    0.57
  -6   8  -8   15.28    0.71
  -5   8  -8    0.72    0.22
  -4   8  -8    2.00    0.24
  -3   8  -8    8.24    0.44
  -2   8  -8    0.34    0.18
  -1   8  -8    2.50    0.21
   0   8  -8    1.27    0.21
   1   8  -8    1.87    0.22
   2   8  -8    0.50    0.17
   3   8  -8   13.87    0.57
   4   8  -8    0.90    0.14
   5   8  -8   62.24    2.33
   6   8  -8    2.90    0.24
   7   8  -8   60.19    3.23
   8   8  -8   -0.24    0.26
   9   8  -8    7.65    0.61
  10   8  -8   10.67    0.85
  12   8  -8   21.05    1.51
 -13   9  -8    9.65    0.56
 -12   9  -8    0.88    0.29
 -11   9  -8    1.79    0.30
 -10   9  -8    0.34    0.26
  -9   9  -8    0.20    0.26
  -8   9  -8    1.43    0.28
  -7   9  -8    9.55    0.53
  -6   9  -8    0.02    0.23
  -5   9  -8    0.23    0.21
  -4   9  -8    0.62    0.22
  -3   9  -8    0.22    0.19
  -2   9  -8    1.81    0.19
  -1   9  -8    4.07    0.37
   0   9  -8   11.95    0.75
   1   9  -8    2.66    0.27
   2   9  -8    6.73    0.45
   3   9  -8    0.94    0.13
   4   9  -8   14.63    0.61
   5   9  -8    7.89    0.38
   6   9  -8  131.28    6.90
   7   9  -8   -0.13    0.26
   8   9  -8    0.97    0.29
   9   9  -8    0.13    0.31
  10   9  -8   52.45    2.92
  11   9  -8   13.56    1.05
  12   9  -8   52.58    3.12
 -13  10  -8    0.11    0.28
 -12  10  -8    0.39    0.29
 -11  10  -8    0.53    0.29
 -10  10  -8    2.60    0.34
  -9  10  -8    0.38    0.28
  -8  10  -8    0.57    0.27
  -7  10  -8    0.17    0.24
  -6  10  -8    4.65    0.37
  -5  10  -8    0.50    0.23
  -4  10  -8    9.27    0.48
  -3  10  -8    2.37    0.23
  -2  10  -8    1.53    0.30
  -1  10  -8    2.36    0.29
   0  10  -8    0.75    0.20
   1  10  -8    0.27    0.20
   2  10  -8    0.21    0.19
   3  10  -8    0.05    0.12
   4  10  -8    1.66    0.17
   5  10  -8   46.21    1.78
   6  10  -8   11.90    0.74
   7  10  -8    9.53    0.66
   8  10  -8    0.65    0.29
   9  10  -8    5.30    0.53
  10  10  -8    1.01    0.43
  11  10  -8   67.46    3.80
 -12  11  -8    0.76    0.42
 -11  11  -8    0.68    0.32
 -10  11  -8    7.85    0.54
  -9  11  -8   24.08    1.10
  -8  11  -8    2.59    0.32
  -7  11  -8    3.59    0.35
  -6  11  -8   -0.15    0.23
  -5  11  -8    2.69    0.30
  -4  11  -8    0.73    0.22
  -3  11  -8   15.22    1.01
  -2  11  -8    0.62    0.26
  -1  11  -8    0.03    0.21
   0  11  -8    0.11    0.20
   1  11  -8    4.43    0.36
   2  11  -8    5.63    0.42
   3  11  -8    0.62    0.15
   4  11  -8    0.85    0.16
   5  11  -8    3.26    0.32
   6  11  -8    5.48    0.45
   7  11  -8    1.53    0.31
   8  11  -8    0.69    0.30
   9  11  -8    0.08    0.33
  10  11  -8   14.18    1.01
  11  11  -8    3.46    0.58
 -12  12  -8    1.08    0.33
 -11  12  -8    5.66    0.48
 -10  12  -8   16.42    0.86
  -9  12  -8   27.87    1.27
  -8  12  -8    8.23    0.54
  -7  12  -8    2.24    0.31
  -6  12  -8    0.34    0.25
  -5  12  -8   12.29    0.98
  -4  12  -8  115.03    6.19
  -3  12  -8    2.28    0.38
  -2  12  -8    1.65    0.33
  -1  12  -8    0.50    0.24
   0  12  -8   10.19    0.69
   1  12  -8    0.76    0.23
   2  12  -8   19.42    1.15
   3  12  -8   -0.08    0.14
   4  12  -8   12.21    0.76
   5  12  -8    0.24    0.22
   6  12  -8    0.12    0.25
   7  12  -8    0.23    0.26
   8  12  -8    0.15    0.29
   9  12  -8    0.50    0.35
  10  12  -8    0.13    0.41
 -12  13  -8    0.36    0.33
 -11  13  -8    2.62    0.41
 -10  13  -8   76.21    3.13
  -9  13  -8   11.13    0.68
  -8  13  -8   17.55    0.88
  -7  13  -8    1.04    0.44
  -6  13  -8   17.65    1.24
  -5  13  -8   76.88    4.49
  -4  13  -8   92.62    5.03
  -3  13  -8   57.19    3.14
  -2  13  -8    0.32    0.29
  -1  13  -8    2.84    0.35
   0  13  -8    4.82    0.41
   1  13  -8  103.55    5.60
   2  13  -8    0.10    0.17
   3  13  -8    0.47    0.23
   4  13  -8    0.41    0.23
   5  13  -8    3.48    0.37
   6  13  -8    0.01    0.25
   7  13  -8    0.90    0.30
   8  13  -8    0.23    0.32
   9  13  -8    3.56    0.50
 -11  14  -8   30.51    1.42
 -10  14  -8    2.22    0.44
  -9  14  -8   65.83    3.94
  -8  14  -8    1.97    0.52
  -7  14  -8   -0.16    0.42
  -6  14  -8    7.01    0.74
  -5  14  -8  127.95    7.27
  -4  14  -8   71.16    4.02
  -3  14  -8   58.99    3.27
  -2  14  -8    5.30    0.49
  -1  14  -8    5.49    0.48
   0  14  -8   54.74    3.01
   1  14  -8   28.20    1.62
   2  14  -8   37.68    1.48
   3  14  -8   -0.06    0.22
   4  14  -8    2.27    0.31
   5  14  -8   -0.16    0.23
   6  14  -8    2.67    0.37
   7  14  -8    0.21    0.31
   8  14  -8    2.35    0.42
   9  14  -8    0.18    0.40
 -11  15  -8    2.27    0.72
 -10  15  -8   49.20    3.23
  -9  15  -8    1.31    0.58
  -8  15  -8    5.61    0.71
  -7  15  -8    0.61    0.44
  -6  15  -8   43.02    2.74
  -5  15  -8    5.63    0.65
  -4  15  -8  119.68    6.61
  -3  15  -8    8.12    0.69
  -2  15  -8    1.47    0.33
  -1  15  -8    1.55    0.31
   0  15  -8   33.13    1.90
   1  15  -8   42.29    2.32
   2  15  -8   11.57    0.74
   3  15  -8    0.62    0.25
   4  15  -8   -0.17    0.22
   5  15  -8    1.00    0.29
   6  15  -8    0.21    0.28
   7  15  -8    0.03    0.30
   8  15  -8    0.24    0.36
 -10  16  -8    4.57    0.75
  -9  16  -8    3.75    0.67
  -8  16  -8    1.06    0.50
  -7  16  -8   -0.10    0.43
  -6  16  -8    1.00    0.47
  -5  16  -8   47.23    2.83
  -4  16  -8    0.11    0.40
  -3  16  -8   14.15    0.94
  -2  16  -8   -0.16    0.29
  -1  16  -8    4.98    0.48
   0  16  -8    2.51    0.34
   1  16  -8   20.66    1.18
   2  16  -8    1.52    0.30
   3  16  -8    0.18    0.27
   4  16  -8    0.38    0.26
   5  16  -8    0.30    0.28
   6  16  -8    0.87    0.32
   7  16  -8    0.76    0.34
  -9  17  -8   -0.86    0.47
  -8  17  -8   -0.54    0.44
  -7  17  -8    1.00    0.50
  -6  17  -8    0.31    0.45
  -5  17  -8    0.80    0.43
  -4  17  -8    0.91    0.43
  -3  17  -8   -0.01    0.32
  -2  17  -8    0.29    0.32
  -1  17  -8   -0.03    0.27
   1  17  -8    1.08    0.27
   2  17  -8    0.32    0.28
   3  17  -8    0.99    0.29
   4  17  -8    0.70    0.29
   5  17  -8    0.29    0.30
   6  17  -8    0.75    0.33
  -8  18  -8   -0.49    0.49
  -7  18  -8    1.36    0.53
  -6  18  -8    1.59    0.53
  -5  18  -8    0.18    0.44
  -4  18  -8    0.88    0.43
  -3  18  -8    1.80    0.43
  -2  18  -8    0.83    0.35
   1  18  -8    0.04    0.27
   2  18  -8    0.33    0.27
   3  18  -8    0.24    0.28
   4  18  -8    0.28    0.29
   5  18  -8    6.67    0.59
  -7  19  -8    2.86    0.65
  -6  19  -8    1.27    0.54
  -5  19  -8    2.13    0.53
  -4  19  -8    1.40    0.48
  -3  19  -8    0.49    0.39
   0  19  -8    6.06    0.51
   1  19  -8    0.53    0.30
   2  19  -8   -0.09    0.28
   3  19  -8    0.97    0.32
   4  19  -8   18.91    1.18
  -6  20  -8    4.03    0.67
  -5  20  -8   -0.11    0.49
  -4  20  -8    1.00    0.48
  -3  20  -8    1.52    0.45
   0  20  -8    8.21    0.64
   1  20  -8    0.28    0.32
   2  20  -8    1.59    0.36
   1 -20  -7    7.86    0.59
   2 -20  -7   23.46    1.34
   3 -20  -7   24.18    1.35
   4 -20  -7   10.68    0.72
   5 -20  -7    0.61    0.31
  -2 -19  -7   23.88    1.37
  -1 -19  -7   -0.30    0.28
   0 -19  -7    0.99    0.29
   1 -19  -7    2.67    0.35
   2 -19  -7   94.45    4.89
   3 -19  -7   26.58    1.49
   4 -19  -7   19.33    1.08
   5 -19  -7   -0.47    0.26
   6 -19  -7    0.88    0.29
   7 -19  -7   21.19    1.01
  -3 -18  -7   43.47    2.32
  -1 -18  -7    6.93    0.54
   0 -18  -7    0.01    0.24
   1 -18  -7   47.75    2.58
   2 -18  -7    3.34    0.38
   3 -18  -7  100.61    5.21
   4 -18  -7    0.81    0.29
   5 -18  -7   -0.23    0.24
   6 -18  -7    4.98    0.39
   7 -18  -7   37.48    1.59
   8 -18  -7   36.85    2.66
   9 -18  -7   20.40    1.77
  -5 -17  -7   -0.09    0.37
  -3 -17  -7   13.04    0.80
  -2 -17  -7   17.24    0.99
  -1 -17  -7    1.03    0.28
   0 -17  -7    1.58    0.29
   1 -17  -7    3.42    0.34
   2 -17  -7   85.83    4.42
   3 -17  -7   -0.41    0.23
   4 -17  -7    5.95    0.46
   5 -17  -7    0.01    0.23
   6 -17  -7   14.26    0.73
   7 -17  -7    6.14    0.45
   9 -17  -7    5.04    1.00
  10 -17  -7   -0.31    0.64
  -6 -16  -7    0.38    0.31
  -5 -16  -7   -0.20    0.31
  -4 -16  -7    5.38    0.50
  -3 -16  -7    5.29    0.46
  -2 -16  -7    7.27    0.53
  -1 -16  -7    2.23    0.31
   0 -16  -7    0.24    0.22
   1 -16  -7    9.07    0.58
   2 -16  -7   10.74    0.68
   3 -16  -7   18.17    1.02
   4 -16  -7   -0.21    0.20
   5 -16  -7    1.84    0.26
   6 -16  -7   -0.24    0.21
   7 -16  -7   30.59    1.32
   8 -16  -7    0.65    0.79
   9 -16  -7    0.82    0.70
  10 -16  -7    0.34    0.63
  11 -16  -7    2.45    0.69
  -7 -15  -7    8.75    0.58
  -6 -15  -7    0.02    0.29
  -5 -15  -7    0.24    0.26
  -4 -15  -7   -0.16    0.25
  -3 -15  -7    5.50    0.45
  -2 -15  -7    0.08    0.22
  -1 -15  -7    0.08    0.21
   0 -15  -7    0.07    0.20
   1 -15  -7    3.82    0.34
   2 -15  -7    4.28    0.36
   3 -15  -7    0.59    0.22
   4 -15  -7    0.06    0.18
   5 -15  -7    1.09    0.22
   6 -15  -7    2.19    0.27
   7 -15  -7    0.21    0.22
   8 -15  -7    3.17    0.77
   9 -15  -7   -0.54    0.53
  10 -15  -7    1.53    0.62
  11 -15  -7    0.28    0.54
  -7 -14  -7    1.47    0.35
  -6 -14  -7    4.12    0.39
  -5 -14  -7   -0.08    0.24
  -4 -14  -7    3.58    0.32
  -3 -14  -7    0.35    0.24
  -2 -14  -7    3.20    0.32
  -1 -14  -7    0.28    0.19
   0 -14  -7   -0.09    0.19
   1 -14  -7    1.74    0.24
   2 -14  -7    4.00    0.34
   3 -14  -7    0.17    0.17
   4 -14  -7    0.88    0.20
   5 -14  -7    4.63    0.33
   6 -14  -7    0.95    0.23
   7 -14  -7    0.38    0.21
   8 -14  -7    0.62    0.61
   9 -14  -7    0.43    0.57
  10 -14  -7   -0.36    0.48
  11 -14  -7    6.80    0.84
  12 -14  -7    0.05    0.52
  -8 -13  -7   24.46    1.11
  -7 -13  -7   23.63    1.06
  -6 -13  -7    1.53    0.31
  -5 -13  -7    5.00    0.38
  -4 -13  -7    0.19    0.20
  -3 -13  -7    6.40    0.46
  -2 -13  -7    0.53    0.20
  -1 -13  -7    1.00    0.22
   0 -13  -7    0.11    0.18
   1 -13  -7    7.43    0.49
   2 -13  -7    0.21    0.16
   3 -13  -7    0.05    0.16
   4 -13  -7    0.81    0.19
   5 -13  -7   45.94    1.82
   6 -13  -7    9.27    0.52
   7 -13  -7    0.00    0.20
   8 -13  -7    2.19    0.63
   9 -13  -7    3.63    0.67
  10 -13  -7   19.89    1.57
  11 -13  -7    9.22    1.00
  12 -13  -7    8.25    0.91
  -9 -12  -7   19.16    0.92
  -8 -12  -7   14.49    0.75
  -7 -12  -7   11.45    0.64
  -6 -12  -7    2.96    0.32
  -5 -12  -7    0.74    0.28
  -4 -12  -7    1.21    0.22
  -3 -12  -7    3.23    0.27
  -2 -12  -7    5.88    0.41
  -1 -12  -7    0.64    0.19
   0 -12  -7    6.82    0.45
   1 -12  -7    0.28    0.19
   2 -12  -7    1.76    0.21
   3 -12  -7    0.28    0.16
   4 -12  -7   34.73    1.41
   5 -12  -7    1.45    0.23
   6 -12  -7   41.90    1.68
   7 -12  -7    0.33    0.55
   8 -12  -7    3.17    0.62
   9 -12  -7   12.22    1.08
  10 -12  -7   65.25    3.80
  11 -12  -7   41.69    2.74
  12 -12  -7   11.51    1.11
  13 -12  -7    0.13    0.46
 -10 -11  -7   -0.85    0.40
  -9 -11  -7    0.18    0.28
  -8 -11  -7   21.71    0.99
  -7 -11  -7    0.92    0.29
  -6 -11  -7    2.20    0.29
  -5 -11  -7    0.60    0.22
  -4 -11  -7    0.08    0.18
  -3 -11  -7    0.87    0.19
  -2 -11  -7    0.35    0.18
  -1 -11  -7    0.56    0.18
   0 -11  -7    0.57    0.17
   1 -11  -7    1.24    0.18
   2 -11  -7    1.14    0.17
   3 -11  -7    0.83    0.16
   4 -11  -7    2.03    0.21
   5 -11  -7  127.63    4.77
   6 -11  -7    0.10    0.19
   7 -11  -7    3.66    0.62
   8 -11  -7    0.62    0.49
   9 -11  -7   56.65    3.44
  11 -11  -7   99.17    5.66
  12 -11  -7    6.25    0.76
  13 -11  -7    0.29    0.49
 -10 -10  -7   -0.23    0.42
  -9 -10  -7    1.44    0.31
  -8 -10  -7    0.07    0.25
  -7 -10  -7    2.17    0.31
  -6 -10  -7    0.38    0.23
  -5 -10  -7   -0.22    0.19
  -4 -10  -7    0.70    0.19
  -3 -10  -7    2.02    0.21
  -2 -10  -7   -0.09    0.15
  -1 -10  -7    7.19    0.45
   0 -10  -7    5.60    0.31
   1 -10  -7    4.22    0.27
   2 -10  -7    6.86    0.37
   3 -10  -7    0.18    0.14
   4 -10  -7   13.68    0.64
   5 -10  -7   10.38    0.50
   6 -10  -7   46.45    1.85
   7 -10  -7   -0.21    0.40
   8 -10  -7    1.72    0.46
   9 -10  -7    0.55    0.45
  10 -10  -7  119.95    6.78
  11 -10  -7    2.59    0.58
  12 -10  -7   12.94    1.08
  13 -10  -7    1.17    0.49
  14 -10  -7   13.01    1.09
 -11  -9  -7    1.16    0.53
 -10  -9  -7    2.36    0.52
  -9  -9  -7    0.28    0.28
  -8  -9  -7    1.95    0.30
  -7  -9  -7   -0.02    0.24
  -6  -9  -7   -0.11    0.20
  -5  -9  -7    0.16    0.19
  -4  -9  -7   16.28    0.72
  -3  -9  -7   -0.08    0.17
  -2  -9  -7    4.34    0.32
  -1  -9  -7    0.04    0.14
   0  -9  -7    1.03    0.15
   1  -9  -7    0.19    0.13
   2  -9  -7    0.02    0.13
   3  -9  -7    0.45    0.14
   4  -9  -7    1.73    0.18
   5  -9  -7   13.49    0.62
   6  -9  -7    7.55    0.39
   7  -9  -7    1.20    0.41
   8  -9  -7    0.31    0.38
   9  -9  -7   20.99    1.39
  10  -9  -7    3.04    0.53
  11  -9  -7   24.95    1.62
  12  -9  -7    0.32    0.41
  13  -9  -7    1.77    0.52
  14  -9  -7    0.90    0.54
 -11  -8  -7    5.61    0.69
 -10  -8  -7    9.18    0.81
  -9  -8  -7    4.98    0.41
  -8  -8  -7    4.20    0.37
  -7  -8  -7    0.32    0.24
  -6  -8  -7    9.67    0.51
  -5  -8  -7   98.06    3.60
  -4  -8  -7    9.20    0.46
  -3  -8  -7   12.70    0.74
  -2  -8  -7   -0.14    0.14
  -1  -8  -7    1.53    0.16
   0  -8  -7    0.21    0.13
   1  -8  -7   68.02    2.47
   2  -8  -7    0.06    0.13
   3  -8  -7    9.79    0.45
   4  -8  -7    0.56    0.13
   5  -8  -7    1.43    0.17
   6  -8  -7    0.23    0.14
   7  -8  -7    0.26    0.32
   8  -8  -7    3.21    0.50
   9  -8  -7    0.47    0.39
  10  -8  -7   16.45    1.21
  11  -8  -7    1.03    0.44
  12  -8  -7   -0.50    0.41
  13  -8  -7    0.08    0.44
  14  -8  -7    3.63    0.61
 -11  -7  -7   35.82    2.05
 -10  -7  -7    6.55    0.68
  -9  -7  -7   12.82    0.66
  -8  -7  -7    1.99    0.30
  -7  -7  -7    4.62    0.36
  -6  -7  -7   62.34    2.37
  -5  -7  -7  103.53    3.80
  -4  -7  -7  116.11    4.18
  -3  -7  -7   17.69    0.93
  -2  -7  -7    2.79    0.24
  -1  -7  -7    8.08    0.38
   0  -7  -7  363.94   13.23
   1  -7  -7    9.83    0.47
   2  -7  -7   17.86    0.72
   3  -7  -7    0.06    0.10
   4  -7  -7    0.04    0.10
   5  -7  -7    0.10    0.12
   6  -7  -7   14.01    1.03
   7  -7  -7    0.11    0.32
   8  -7  -7    1.61    0.38
   9  -7  -7   -0.36    0.37
  10  -7  -7    4.19    0.54
  11  -7  -7    1.45    0.44
  12  -7  -7    0.15    0.40
  13  -7  -7   -0.11    0.41
  14  -7  -7    0.14    0.49
 -12  -6  -7    5.38    0.62
 -11  -6  -7    1.40    0.51
 -10  -6  -7   52.42    2.85
  -9  -6  -7    1.45    0.40
  -8  -6  -7    3.39    0.33
  -7  -6  -7    4.54    0.35
  -6  -6  -7  198.87    7.26
  -5  -6  -7  121.75    4.42
  -4  -6  -7  191.34    8.83
  -3  -6  -7   21.02    1.13
  -2  -6  -7    2.17    0.18
  -1  -6  -7  129.04    5.02
   0  -6  -7  123.64    4.72
   1  -6  -7  323.91   11.36
   2  -6  -7    8.06    0.37
   3  -6  -7    4.31    0.24
   4  -6  -7    0.16    0.10
   5  -6  -7   45.19    1.72
   6  -6  -7    0.35    0.28
   7  -6  -7    0.65    0.30
   8  -6  -7    0.26    0.32
   9  -6  -7    0.33    0.34
  10  -6  -7    2.12    0.42
  11  -6  -7    1.75    0.43
  12  -6  -7    0.38    0.40
  13  -6  -7    2.58    0.53
  14  -6  -7    2.21    0.58
 -12  -5  -7    0.43    0.39
 -11  -5  -7   41.95    2.24
 -10  -5  -7    1.54    0.45
  -9  -5  -7   11.00    0.87
  -8  -5  -7    0.03    0.23
  -7  -5  -7   12.62    0.62
  -6  -5  -7    6.87    0.39
  -5  -5  -7  295.36   14.11
  -4  -5  -7   23.42    1.23
  -3  -5  -7   17.31    0.70
  -2  -5  -7   17.29    0.70
  -1  -5  -7  130.25    4.84
   0  -5  -7  149.19    5.26
   1  -5  -7  189.30    6.92
   2  -5  -7   29.82    1.16
   3  -5  -7    0.90    0.11
   4  -5  -7    3.18    0.19
   5  -5  -7    4.96    0.26
   6  -5  -7   11.90    0.83
   7  -5  -7   -0.04    0.26
   8  -5  -7   -0.15    0.28
   9  -5  -7   -0.21    0.29
  10  -5  -7    7.23    0.65
  11  -5  -7    0.58    0.33
  12  -5  -7    4.74    0.58
  13  -5  -7    0.88    0.46
  14  -5  -7    9.36    0.91
 -12  -4  -7    2.25    0.46
 -11  -4  -7    5.71    0.63
 -10  -4  -7   13.79    1.00
  -9  -4  -7    1.42    0.40
  -8  -4  -7    7.23    0.45
  -7  -4  -7   -0.10    0.20
  -5  -4  -7    1.87    0.26
  -4  -4  -7   64.97    3.12
  -3  -4  -7    0.30    0.11
  -2  -4  -7   13.40    0.56
  -1  -4  -7   16.95    0.64
   0  -4  -7  240.14    8.88
   1  -4  -7   81.13    2.98
   2  -4  -7    2.50    0.15
   3  -4  -7    2.62    0.16
   4  -4  -7    9.81    0.43
   5  -4  -7   24.95    0.80
   6  -4  -7    2.48    0.25
   7  -4  -7    0.39    0.25
   8  -4  -7    1.81    0.37
   9  -4  -7    1.29    0.34
  10  -4  -7    0.31    0.33
  11  -4  -7    3.81    0.48
  12  -4  -7    0.46    0.40
  13  -4  -7   21.37    1.45
  14  -4  -7   -0.05    0.47
 -13  -3  -7   -0.53    0.33
 -12  -3  -7    0.81    0.39
 -11  -3  -7    0.73    0.38
 -10  -3  -7    1.65    0.44
  -9  -3  -7    2.11    0.44
  -8  -3  -7    0.37    0.33
  -7  -3  -7    0.21    0.25
  -6  -3  -7    1.40    0.27
  -5  -3  -7    5.62    0.43
  -4  -3  -7    3.97    0.22
  -3  -3  -7    8.29    0.35
  -2  -3  -7    0.11    0.09
  -1  -3  -7   46.98    1.76
   0  -3  -7    0.11    0.07
   1  -3  -7    0.98    0.09
   2  -3  -7    0.74    0.10
   3  -3  -7   21.78    0.82
   4  -3  -7    0.35    0.09
   5  -3  -7    4.98    0.47
   6  -3  -7    0.33    0.18
   7  -3  -7    3.70    0.29
   8  -3  -7    1.27    0.24
   9  -3  -7    0.79    0.32
  10  -3  -7    1.87    0.37
  11  -3  -7    0.36    0.32
  12  -3  -7    6.94    0.65
  13  -3  -7    0.83    0.43
 -13  -2  -7    0.02    0.34
 -12  -2  -7    0.15    0.33
 -11  -2  -7   -0.19    0.35
 -10  -2  -7   -0.01    0.35
  -9  -2  -7   -0.48    0.36
  -8  -2  -7    0.41    0.31
  -7  -2  -7    0.15    0.27
  -6  -2  -7    0.47    0.23
  -5  -2  -7    0.28    0.13
  -4  -2  -7    1.10    0.13
  -3  -2  -7    1.49    0.13
  -2  -2  -7   25.92    0.97
  -1  -2  -7    0.11    0.08
   0  -2  -7    6.46    0.27
   1  -2  -7    0.59    0.08
   2  -2  -7    9.54    0.40
   3  -2  -7    0.16    0.05
   4  -2  -7    2.05    0.11
   5  -2  -7    1.29    0.16
   6  -2  -7    1.39    0.19
   7  -2  -7    0.79    0.33
   8  -2  -7    3.77    0.32
   9  -2  -7    3.68    0.32
  10  -2  -7    1.04    0.33
  11  -2  -7    1.54    0.37
  12  -2  -7    1.16    0.37
 -13  -1  -7    0.13    0.33
 -12  -1  -7    4.28    0.48
 -11  -1  -7    0.21    0.33
 -10  -1  -7    7.53    0.66
  -9  -1  -7    0.52    0.36
  -8  -1  -7    0.50    0.32
  -7  -1  -7    1.41    0.32
  -6  -1  -7    0.84    0.16
  -5  -1  -7    0.21    0.13
  -4  -1  -7    0.28    0.12
  -3  -1  -7   23.22    0.84
  -2  -1  -7   32.27    1.23
  -1  -1  -7   15.87    0.62
   0  -1  -7    0.01    0.07
   1  -1  -7   12.55    0.50
   2  -1  -7    0.17    0.06
   3  -1  -7   88.01    2.59
   4  -1  -7    0.48    0.10
   5  -1  -7   21.91    0.85
   6  -1  -7    0.29    0.19
   7  -1  -7    0.26    0.17
   8  -1  -7    2.63    0.28
   9  -1  -7   38.72    1.57
  10  -1  -7    2.19    0.29
  11  -1  -7    3.00    0.32
  12  -1  -7    0.97    0.35
 -13   0  -7    2.02    0.39
 -12   0  -7    0.56    0.31
 -11   0  -7    1.04    0.33
 -10   0  -7    0.30    0.31
  -9   0  -7    4.20    0.49
  -8   0  -7    0.23    0.37
  -7   0  -7    0.58    0.19
  -6   0  -7    0.43    0.16
  -5   0  -7    2.15    0.18
  -4   0  -7    0.66    0.13
  -3   0  -7   93.74    3.36
  -2   0  -7   86.53    3.16
  -1   0  -7   46.32    1.73
   0   0  -7    0.18    0.06
   1   0  -7    5.71    0.23
   2   0  -7  120.55    4.43
   3   0  -7   82.28    2.42
   4   0  -7  217.83    8.04
   5   0  -7    1.91    0.16
   6   0  -7    0.87    0.14
   7   0  -7    0.64    0.17
   8   0  -7  124.19    4.49
   9   0  -7    1.88    0.29
  10   0  -7   20.52    0.93
  11   0  -7    0.38    0.25
  12   0  -7    2.22    0.47
 -13   1  -7    1.21    0.36
 -12   1  -7    0.86    0.34
 -11   1  -7    0.00    0.28
 -10   1  -7   14.11    0.91
  -9   1  -7    0.67    0.34
  -8   1  -7    1.82    0.26
  -7   1  -7   -0.26    0.19
  -6   1  -7    3.93    0.28
  -5   1  -7    0.38    0.15
  -4   1  -7   23.56    0.94
  -3   1  -7    9.46    0.41
  -2   1  -7  262.96    9.35
  -1   1  -7    3.91    0.18
   0   1  -7    2.00    0.11
   1   1  -7   21.35    0.79
   2   1  -7  198.20    7.17
   3   1  -7  315.67   11.71
   4   1  -7  164.11    6.03
   5   1  -7   53.71    2.00
   6   1  -7   -0.03    0.11
   7   1  -7  109.84    4.12
   8   1  -7   23.54    0.96
   9   1  -7  189.11    6.91
  10   1  -7    1.99    0.29
  11   1  -7    0.08    0.24
  12   1  -7    0.32    0.42
  13   1  -7   12.39    0.94
 -13   2  -7   -0.04    0.31
 -12   2  -7    0.51    0.33
 -11   2  -7    0.53    0.33
 -10   2  -7    0.10    0.31
  -9   2  -7    2.41    0.41
  -8   2  -7    1.29    0.24
  -7   2  -7    0.22    0.20
  -6   2  -7    0.90    0.20
  -5   2  -7    0.15    0.16
  -4   2  -7    0.70    0.14
  -3   2  -7  201.63    7.39
  -2   2  -7    3.70    0.19
  -1   2  -7   64.29    2.32
   0   2  -7    0.23    0.05
   1   2  -7   78.01    2.82
   2   2  -7   81.73    4.23
   3   2  -7  518.60   18.91
   4   2  -7  102.93    3.73
   5   2  -7   16.16    0.63
   6   2  -7    8.40    0.37
   7   2  -7   65.93    2.46
   8   2  -7  187.92    7.03
   9   2  -7   57.42    2.19
  10   2  -7   32.14    1.33
  11   2  -7   -0.04    0.42
  12   2  -7    9.47    0.83
  13   2  -7    1.81    0.48
 -13   3  -7    1.79    0.41
 -12   3  -7    0.21    0.33
 -11   3  -7    1.95    0.37
 -10   3  -7    0.53    0.32
  -9   3  -7    0.02    0.22
  -8   3  -7    0.41    0.22
  -7   3  -7   -0.05    0.19
  -6   3  -7    0.84    0.20
  -5   3  -7    3.32    0.27
  -4   3  -7    7.23    0.40
  -3   3  -7   10.73    0.49
  -2   3  -7   51.39    1.92
  -1   3  -7    9.70    0.38
   0   3  -7    4.67    0.20
   1   3  -7    0.26    0.13
   2   3  -7  222.36   11.66
   3   3  -7    9.25    0.37
   4   3  -7  108.99    4.10
   5   3  -7    0.18    0.11
   6   3  -7    6.64    0.32
   7   3  -7   21.95    0.89
   8   3  -7  137.62    5.02
   9   3  -7   50.00    1.97
  10   3  -7    6.57    0.63
  11   3  -7    1.35    0.46
  12   3  -7    3.72    0.57
  13   3  -7    9.62    0.86
  14   3  -7    1.97    0.53
 -13   4  -7   -0.02    0.37
 -12   4  -7   28.37    1.68
 -11   4  -7    1.14    0.36
 -10   4  -7    4.35    0.46
  -9   4  -7    0.40    0.30
  -8   4  -7    5.90    0.38
  -7   4  -7    5.37    0.36
  -6   4  -7    0.26    0.19
  -5   4  -7    0.59    0.18
  -4   4  -7    0.69    0.18
  -3   4  -7    9.04    0.43
  -2   4  -7    0.56    0.12
  -1   4  -7    3.97    0.19
   0   4  -7    4.75    0.20
   1   4  -7    1.35    0.17
   2   4  -7    0.19    0.13
   3   4  -7   95.44    4.93
   4   4  -7    0.28    0.10
   5   4  -7    4.28    0.22
   6   4  -7    0.28    0.12
   7   4  -7   23.91    0.94
   8   4  -7   18.78    0.80
   9   4  -7   23.43    1.00
  10   4  -7    0.07    0.33
  11   4  -7    3.50    0.52
  12   4  -7    1.93    0.50
  13   4  -7    3.29    0.60
  14   4  -7    3.52    0.61
 -13   5  -7   47.38    2.55
 -12   5  -7    3.82    0.54
 -11   5  -7   30.33    1.73
 -10   5  -7    0.25    0.29
  -9   5  -7    1.45    0.34
  -8   5  -7    1.21    0.37
  -7   5  -7   89.50    3.34
  -6   5  -7    7.33    0.43
  -5   5  -7    5.57    0.35
  -4   5  -7    3.27    0.27
  -3   5  -7    1.06    0.19
  -2   5  -7    8.75    0.42
  -1   5  -7   -0.08    0.10
   0   5  -7    1.45    0.19
   1   5  -7    4.59    0.32
   2   5  -7    7.78    0.48
   3   5  -7    0.21    0.09
   4   5  -7    2.51    0.16
   5   5  -7    2.14    0.17
   6   5  -7    6.73    0.32
   7   5  -7    0.89    0.16
   8   5  -7   17.96    0.77
   9   5  -7   -0.15    0.28
  10   5  -7    3.04    0.46
  11   5  -7    0.44    0.41
  12   5  -7    0.30    0.45
  13   5  -7   -0.72    0.46
 -13   6  -7   35.28    2.13
 -12   6  -7   78.08    4.16
 -11   6  -7    6.90    0.62
 -10   6  -7    3.70    0.44
  -9   6  -7    0.75    0.35
  -8   6  -7  123.42    6.44
  -7   6  -7    1.08    0.39
  -6   6  -7   76.58    2.80
  -5   6  -7    0.00    0.18
  -4   6  -7    2.72    0.25
  -3   6  -7    1.69    0.21
  -2   6  -7   37.82    1.42
  -1   6  -7   15.69    0.66
   0   6  -7    5.80    0.41
   1   6  -7    0.79    0.16
   2   6  -7    1.60    0.20
   3   6  -7    0.85    0.11
   4   6  -7    0.05    0.10
   5   6  -7    2.22    0.17
   6   6  -7    3.34    0.22
   7   6  -7    9.12    0.43
   8   6  -7   -0.47    0.22
   9   6  -7    0.47    0.32
  10   6  -7   -0.11    0.33
  11   6  -7    4.35    0.56
  12   6  -7   -0.62    0.44
  13   6  -7   -0.56    0.47
 -13   7  -7   34.51    1.97
 -12   7  -7   62.76    3.24
 -11   7  -7   22.70    1.35
 -10   7  -7    0.31    0.33
  -9   7  -7   13.46    0.95
  -8   7  -7   39.16    2.32
  -7   7  -7  206.91   10.47
  -6   7  -7    4.47    0.34
  -5   7  -7    5.63    0.36
  -4   7  -7    1.00    0.21
  -3   7  -7    3.30    0.27
  -2   7  -7    2.25    0.21
  -1   7  -7   77.03    2.80
   0   7  -7    0.42    0.11
   1   7  -7    8.64    0.54
   2   7  -7    0.94    0.17
   3   7  -7    0.23    0.10
   4   7  -7    1.61    0.14
   5   7  -7   11.61    0.50
   6   7  -7   20.96    0.84
   7   7  -7    6.40    0.51
   8   7  -7   -0.53    0.23
   9   7  -7    0.51    0.31
  10   7  -7   11.24    0.86
  11   7  -7    2.60    0.52
  12   7  -7   18.46    1.31
  13   7  -7   -0.30    0.53
 -13   8  -7   49.79    2.74
 -12   8  -7    7.11    0.63
 -11   8  -7   12.91    0.89
 -10   8  -7    0.89    0.38
  -9   8  -7   15.03    1.03
  -8   8  -7   73.03    3.89
  -7   8  -7   45.55    2.56
  -6   8  -7   19.47    0.85
  -5   8  -7    0.80    0.22
  -4   8  -7    0.12    0.18
  -3   8  -7    0.02    0.16
  -2   8  -7   41.61    1.54
  -1   8  -7    0.26    0.11
   0   8  -7    1.32    0.11
   1   8  -7    1.10    0.19
   2   8  -7   11.51    0.69
   3   8  -7    1.09    0.13
   4   8  -7    9.39    0.41
   5   8  -7   12.42    0.54
   6   8  -7   51.72    1.99
   7   8  -7    5.80    0.48
   8   8  -7    0.40    0.27
   9   8  -7    6.97    0.61
  10   8  -7   16.04    1.10
  11   8  -7   44.29    2.61
  12   8  -7   12.65    1.08
 -13   9  -7    0.87    0.42
 -12   9  -7   13.29    0.93
 -11   9  -7   -0.12    0.37
 -10   9  -7    0.81    0.35
  -9   9  -7    0.53    0.34
  -8   9  -7   27.83    1.60
  -7   9  -7    6.49    0.58
  -6   9  -7    1.24    0.24
  -5   9  -7    1.43    0.24
  -4   9  -7    0.03    0.17
  -3   9  -7    4.48    0.27
  -2   9  -7    1.11    0.14
  -1   9  -7    0.33    0.10
   0   9  -7   -0.02    0.08
   1   9  -7    6.05    0.41
   2   9  -7    0.08    0.17
   3   9  -7    0.19    0.11
   4   9  -7    0.28    0.13
   5   9  -7   71.56    2.70
   6   9  -7    1.12    0.27
   7   9  -7    1.81    0.31
   8   9  -7    0.10    0.27
   9   9  -7   12.00    0.86
  10   9  -7   13.31    0.98
  11   9  -7   45.96    2.64
  12   9  -7   15.31    1.18
 -13  10  -7    2.25    0.49
 -12  10  -7   -0.06    0.39
 -11  10  -7    0.25    0.37
 -10  10  -7   -0.03    0.33
  -9  10  -7    1.00    0.36
  -8  10  -7    0.00    0.36
  -7  10  -7    0.27    0.34
  -6  10  -7    1.42    0.25
  -5  10  -7   -0.10    0.20
  -4  10  -7    0.93    0.19
  -3  10  -7    0.51    0.14
  -2  10  -7    1.79    0.16
  -1  10  -7    2.78    0.17
   0  10  -7    0.14    0.18
   1  10  -7    1.08    0.19
   2  10  -7    5.10    0.38
   3  10  -7    0.28    0.12
   4  10  -7    2.94    0.20
   5  10  -7    0.51    0.23
   6  10  -7   17.44    1.00
   7  10  -7    0.15    0.25
   8  10  -7    1.43    0.33
   9  10  -7    0.29    0.34
  10  10  -7   34.35    2.06
  11  10  -7    7.11    0.73
 -13  11  -7    0.35    0.43
 -12  11  -7    2.68    0.52
 -11  11  -7    1.22    0.44
 -10  11  -7    9.32    0.78
  -9  11  -7    0.28    0.39
  -8  11  -7    3.51    0.47
  -7  11  -7   -0.01    0.31
  -6  11  -7   10.16    0.54
  -5  11  -7    0.07    0.20
  -4  11  -7   46.86    1.80
  -3  11  -7    3.17    0.22
  -2  11  -7    5.08    0.26
  -1  11  -7   -0.03    0.21
   0  11  -7    0.72    0.20
   1  11  -7    2.91    0.29
   2  11  -7    4.87    0.39
   3  11  -7   -0.12    0.12
   4  11  -7   -0.12    0.19
   5  11  -7    3.35    0.34
   6  11  -7   -0.06    0.24
   7  11  -7    0.76    0.27
   8  11  -7    0.37    0.32
   9  11  -7    0.26    0.34
  10  11  -7    0.11    0.40
  11  11  -7   15.65    1.17
 -12  12  -7    0.93    0.46
 -10  12  -7    7.53    0.72
  -9  12  -7   16.86    1.11
  -8  12  -7    2.88    0.45
  -7  12  -7    4.88    0.49
  -6  12  -7   -0.19    0.21
  -5  12  -7   55.05    2.11
  -4  12  -7    0.23    0.18
  -3  12  -7   50.54    2.88
  -2  12  -7    0.73    0.27
  -1  12  -7    0.06    0.21
   0  12  -7    3.52    0.34
   1  12  -7   63.52    3.37
   2  12  -7   12.21    0.53
   3  12  -7    0.07    0.14
   4  12  -7    2.94    0.31
   5  12  -7    4.27    0.38
   6  12  -7    0.96    0.28
   7  12  -7    0.50    0.27
   8  12  -7    0.21    0.32
   9  12  -7    0.30    0.37
  10  12  -7    0.20    0.43
 -12  13  -7    0.48    0.47
 -11  13  -7    7.91    0.76
 -10  13  -7    9.40    0.82
  -9  13  -7   13.62    1.03
  -8  13  -7    3.73    0.48
  -7  13  -7    0.56    0.25
  -6  13  -7   15.62    0.73
  -5  13  -7   27.04    1.75
  -4  13  -7  195.85   10.91
  -3  13  -7   12.44    0.86
  -2  13  -7    5.69    0.49
  -1  13  -7    1.81    0.28
   0  13  -7  100.44    5.45
   1  13  -7    2.52    0.31
   2  13  -7   78.08    2.95
   3  13  -7    0.79    0.23
   4  13  -7    7.13    0.52
   5  13  -7    1.36    0.27
   6  13  -7   11.52    0.76
   7  13  -7    3.03    0.41
   8  13  -7    0.79    0.35
   9  13  -7    0.29    0.39
  10  13  -7    0.58    0.47
 -12  14  -7    0.66    0.52
 -11  14  -7    3.25    0.60
 -10  14  -7   27.04    1.72
  -9  14  -7    1.93    0.47
  -8  14  -7    4.07    0.49
  -7  14  -7    0.44    0.43
  -6  14  -7   24.76    1.71
  -5  14  -7   94.15    5.40
  -4  14  -7   74.62    4.24
  -3  14  -7   58.13    3.30
  -2  14  -7    1.32    0.31
  -1  14  -7   21.42    1.28
   0  14  -7    8.02    0.59
   1  14  -7  225.65   11.95
   2  14  -7    1.35    0.27
   3  14  -7    3.81    0.36
   4  14  -7    0.35    0.23
   5  14  -7   14.60    0.92
   6  14  -7    1.55    0.31
   7  14  -7   14.14    0.92
   8  14  -7    0.64    0.37
   9  14  -7    1.06    0.43
 -11  15  -7   11.14    1.01
 -10  15  -7    0.38    0.53
  -8  15  -7   -0.18    0.44
  -7  15  -7    0.17    0.45
  -6  15  -7    9.17    0.91
  -5  15  -7   90.93    5.27
  -4  15  -7   38.10    2.34
  -3  15  -7   35.67    2.07
  -2  15  -7    0.51    0.27
  -1  15  -7   15.88    1.02
   0  15  -7   97.40    5.28
   1  15  -7   34.36    1.89
   2  15  -7   43.06    2.33
   3  15  -7    0.08    0.24
   4  15  -7    0.38    0.24
   5  15  -7    1.13    0.30
   6  15  -7   26.59    1.57
   7  15  -7   -0.25    0.31
   8  15  -7    0.24    0.37
 -10  16  -7    3.87    0.68
  -9  16  -7    0.52    0.50
  -8  16  -7    1.17    0.54
  -7  16  -7   -0.92    0.41
  -6  16  -7    6.13    0.72
  -5  16  -7    1.87    0.50
  -4  16  -7   34.90    2.13
  -3  16  -7    1.48    0.36
  -2  16  -7    1.05    0.31
  -1  16  -7    4.07    0.41
   0  16  -7   35.24    2.02
   1  16  -7   32.77    1.76
   2  16  -7    6.97    0.52
   3  16  -7    0.30    0.24
   4  16  -7    0.28    0.27
   5  16  -7    3.82    0.43
   6  16  -7    1.48    0.35
   7  16  -7    1.96    0.41
 -10  17  -7    0.56    0.57
  -9  17  -7    2.26    0.62
  -8  17  -7    0.75    0.52
  -7  17  -7    4.39    0.67
  -6  17  -7    0.06    0.44
  -5  17  -7    6.37    0.69
  -4  17  -7   -0.27    0.34
  -3  17  -7    1.03    0.38
  -2  17  -7   -0.43    0.29
  -1  17  -7    0.30    0.28
   1  17  -7    7.59    0.57
   2  17  -7    0.47    0.26
   3  17  -7    0.74    0.27
   4  17  -7    0.14    0.27
   5  17  -7    0.18    0.28
   6  17  -7    0.17    0.30
  -9  18  -7    0.90    0.59
  -8  18  -7    0.41    0.50
  -7  18  -7    1.03    0.52
  -6  18  -7    1.68    0.51
  -5  18  -7    0.27    0.43
  -4  18  -7    0.45    0.41
  -3  18  -7    0.23    0.37
  -2  18  -7    3.72    0.46
   0  18  -7    0.34    0.25
   1  18  -7    0.37    0.27
   2  18  -7    1.11    0.31
   3  18  -7   -0.28    0.25
   4  18  -7    2.13    0.36
   5  18  -7    2.18    0.39
  -8  19  -7    0.93    0.57
  -7  19  -7   -0.26    0.48
  -6  19  -7    1.68    0.56
  -5  19  -7    1.65    0.49
  -4  19  -7   -0.01    0.41
  -3  19  -7   -0.44    0.37
   0  19  -7    0.66    0.30
   1  19  -7    0.78    0.31
   2  19  -7    0.35    0.27
   3  19  -7    5.62    0.51
   4  19  -7    0.88    0.36
  -6  20  -7    0.14    0.50
  -5  20  -7    0.72    0.49
  -4  20  -7   -0.83    0.44
  -1  20  -7    4.50    0.45
   0  20  -7    0.13    0.31
   1  20  -7    0.00    0.30
   2  20  -7    3.59    0.43
  -1  21  -7    1.72    0.38
   0 -20  -6    0.80    0.29
   1 -20  -6    7.59    0.57
   2 -20  -6    9.46    0.66
   3 -20  -6   32.50    1.81
   4 -20  -6    0.96    0.31
   5 -20  -6    0.42    0.28
   6 -20  -6    0.13    0.28
  -2 -19  -6    1.18    0.33
  -1 -19  -6    0.03    0.28
   0 -19  -6    0.28    0.26
   1 -19  -6   18.97    1.09
   2 -19  -6   45.20    2.36
   3 -19  -6   36.07    1.98
   4 -19  -6   12.35    0.78
   5 -19  -6   -0.36    0.24
   6 -19  -6   15.00    0.95
   7 -19  -6   10.27    1.29
   8 -19  -6  102.59    5.97
  -4 -18  -6   13.03    0.69
  -3 -18  -6    0.36    0.32
  -2 -18  -6    6.76    0.54
  -1 -18  -6    0.55    0.26
   0 -18  -6    0.55    0.25
   1 -18  -6    3.78    0.36
   2 -18  -6   88.24    4.55
   3 -18  -6   27.02    1.50
   4 -18  -6    8.10    0.57
   5 -18  -6   -0.23    0.24
   6 -18  -6    9.34    0.54
   7 -18  -6   74.36    4.59
   8 -18  -6   43.80    2.86
   9 -18  -6   39.04    2.65
  -5 -17  -6   -0.07    0.29
  -4 -17  -6    3.43    0.35
  -3 -17  -6   13.07    0.65
  -2 -17  -6    0.39    0.27
  -1 -17  -6    6.33    0.48
   0 -17  -6    0.19    0.24
   1 -17  -6   22.80    1.29
   2 -17  -6    1.59    0.27
   3 -17  -6   42.42    2.24
   4 -17  -6    2.38    0.32
   5 -17  -6    0.58    0.22
   6 -17  -6    6.98    0.45
   7 -17  -6   68.43    4.07
   8 -17  -6   53.38    3.31
   9 -17  -6    7.67    1.04
  10 -17  -6    0.38    0.63
  -6 -16  -6   -0.32    0.30
  -5 -16  -6   -0.18    0.26
  -4 -16  -6    1.12    0.28
  -3 -16  -6    1.67    0.26
  -2 -16  -6    2.15    0.30
  -1 -16  -6    0.02    0.22
   0 -16  -6    0.14    0.22
   1 -16  -6    0.19    0.19
   2 -16  -6   24.10    1.35
   3 -16  -6   -0.22    0.20
   4 -16  -6    4.75    0.34
   5 -16  -6    0.36    0.20
   6 -16  -6   17.10    0.81
   7 -16  -6   11.96    1.36
   8 -16  -6   36.63    2.41
   9 -16  -6    1.10    0.69
  10 -16  -6    3.50    0.73
  11 -16  -6    4.61    0.80
  -7 -15  -6    2.08    0.37
  -6 -15  -6    3.24    0.38
  -5 -15  -6   -0.51    0.24
  -4 -15  -6    1.37    0.25
  -3 -15  -6    0.35    0.22
  -2 -15  -6    3.28    0.29
  -1 -15  -6    0.13    0.21
   0 -15  -6    0.21    0.21
   1 -15  -6    3.57    0.31
   2 -15  -6    1.12    0.22
   3 -15  -6    2.91    0.28
   4 -15  -6    0.18    0.17
   5 -15  -6   -0.04    0.20
   6 -15  -6    0.68    0.21
   7 -15  -6   22.60    1.78
   8 -15  -6    1.17    0.65
   9 -15  -6    1.27    0.61
  10 -15  -6    0.20    0.54
  11 -15  -6    2.31    0.64
  12 -15  -6    2.40    0.62
  -8 -14  -6    0.48    0.36
  -7 -14  -6   42.94    1.76
  -6 -14  -6   -0.07    0.26
  -5 -14  -6    5.27    0.40
  -4 -14  -6    0.20    0.20
  -3 -14  -6   16.10    0.72
  -2 -14  -6    7.88    0.43
  -1 -14  -6    7.08    0.48
   0 -14  -6   -0.10    0.21
   1 -14  -6    5.54    0.40
   2 -14  -6    1.49    0.22
   3 -14  -6    0.43    0.17
   4 -14  -6    0.70    0.19
   5 -14  -6    0.57    0.19
   6 -14  -6    0.24    0.20
   7 -14  -6    0.25    0.66
   8 -14  -6    4.62    0.74
   9 -14  -6   -0.58    0.50
  10 -14  -6    1.23    0.55
  11 -14  -6   -0.50    0.45
  12 -14  -6   -0.40    0.48
  -9 -13  -6    9.39    0.60
  -8 -13  -6   92.69    3.49
  -7 -13  -6    3.06    0.37
  -6 -13  -6   18.68    0.87
  -5 -13  -6    1.17    0.24
  -4 -13  -6    5.34    0.36
  -3 -13  -6    0.79    0.21
  -2 -13  -6   61.07    2.30
  -1 -13  -6    0.61    0.21
   0 -13  -6    3.72    0.31
   1 -13  -6    2.42    0.26
   2 -13  -6    6.23    0.36
   3 -13  -6    0.10    0.15
   4 -13  -6    0.55    0.17
   5 -13  -6    8.42    0.47
   6 -13  -6    0.07    0.19
   7 -13  -6    3.95    0.79
   8 -13  -6    0.88    0.52
   9 -13  -6    6.05    0.83
  10 -13  -6    1.10    0.53
  11 -13  -6   15.83    1.36
  12 -13  -6    1.06    0.50
  13 -13  -6    0.20    0.48
  -9 -12  -6   19.40    0.91
  -8 -12  -6   31.45    1.33
  -7 -12  -6   24.85    1.10
  -6 -12  -6    1.64    0.28
  -5 -12  -6    0.01    0.21
  -4 -12  -6    1.22    0.21
  -3 -12  -6   54.57    1.99
  -2 -12  -6    1.55    0.21
  -1 -12  -6   10.84    0.64
   0 -12  -6    0.29    0.17
   1 -12  -6    4.56    0.34
   2 -12  -6    1.13    0.18
   3 -12  -6    1.36    0.18
   4 -12  -6    2.66    0.23
   5 -12  -6   32.47    1.30
   6 -12  -6    0.91    0.20
   7 -12  -6    4.59    0.73
   8 -12  -6    7.20    0.83
   9 -12  -6   10.40    0.99
  10 -12  -6   33.50    2.23
  11 -12  -6   17.30    1.44
  12 -12  -6    8.70    0.89
  13 -12  -6    0.38    0.47
 -10 -11  -6   -0.13    0.28
  -9 -11  -6   13.39    0.69
  -8 -11  -6   11.66    0.62
  -7 -11  -6    3.36    0.35
  -6 -11  -6    0.36    0.23
  -5 -11  -6    0.62    0.21
  -4 -11  -6   11.44    0.54
  -3 -11  -6    6.47    0.37
  -2 -11  -6    7.53    0.39
  -1 -11  -6    0.51    0.17
   0 -11  -6    0.06    0.15
   1 -11  -6    0.25    0.14
   2 -11  -6    2.17    0.20
   3 -11  -6    0.20    0.14
   4 -11  -6   24.42    1.02
   5 -11  -6    0.15    0.17
   6 -11  -6    5.83    0.37
   7 -11  -6   -0.09    0.45
   8 -11  -6    5.45    0.68
   9 -11  -6   13.16    1.11
  10 -11  -6   66.48    3.95
  11 -11  -6   24.38    1.74
  12 -11  -6    5.41    0.69
  13 -11  -6    0.39    0.46
 -10 -10  -6   -0.17    0.43
  -9 -10  -6    0.27    0.27
  -8 -10  -6    1.84    0.29
  -7 -10  -6    0.06    0.25
  -6 -10  -6    1.09    0.24
  -5 -10  -6    0.14    0.19
  -4 -10  -6   -0.03    0.17
  -3 -10  -6    0.18    0.15
  -2 -10  -6    1.20    0.17
  -1 -10  -6    0.28    0.16
   0 -10  -6    0.08    0.13
   1 -10  -6    0.71    0.15
   2 -10  -6    5.69    0.32
   3 -10  -6    0.35    0.13
   4 -10  -6    0.27    0.14
   5 -10  -6   22.81    0.96
   6 -10  -6    1.53    0.20
   7 -10  -6    3.18    0.56
   8 -10  -6    0.53    0.41
   9 -10  -6   22.27    1.53
  10 -10  -6    8.42    0.85
  11 -10  -6   30.55    2.00
  12 -10  -6    1.73    0.54
  13 -10  -6    0.32    0.45
  14 -10  -6    5.07    0.72
 -11  -9  -6    1.46    0.53
 -10  -9  -6   -0.61    0.40
  -9  -9  -6    0.08    0.25
  -8  -9  -6   -0.28    0.23
  -7  -9  -6    4.89    0.38
  -6  -9  -6    0.09    0.20
  -5  -9  -6   22.06    0.92
  -4  -9  -6    1.38    0.21
  -3  -9  -6    0.45    0.16
  -2  -9  -6    0.50    0.14
  -1  -9  -6    0.66    0.16
   0  -9  -6    5.59    0.30
   1  -9  -6    4.29    0.26
   2  -9  -6    0.64    0.14
   3  -9  -6    0.29    0.13
   4  -9  -6    3.54    0.23
   5  -9  -6    2.40    0.20
   6  -9  -6    1.79    0.19
   7  -9  -6   -0.47    0.37
   8  -9  -6    0.34    0.40
   9  -9  -6   -0.33    0.37
  10  -9  -6   36.22    2.26
  11  -9  -6    0.46    0.40
  12  -9  -6    1.97    0.49
  13  -9  -6    0.05    0.47
  14  -9  -6    8.50    0.86
 -11  -8  -6    1.61    0.56
 -10  -8  -6    0.85    0.44
  -9  -8  -6   -0.24    0.23
  -8  -8  -6    5.96    0.41
  -7  -8  -6    0.27    0.23
  -6  -8  -6   49.81    1.85
  -5  -8  -6    1.14    0.22
  -4  -8  -6   68.45    2.56
  -3  -8  -6    0.09    0.14
  -2  -8  -6    1.20    0.16
  -1  -8  -6    1.08    0.14
   0  -8  -6  146.57    5.51
   1  -8  -6   35.77    1.40
   2  -8  -6    0.40    0.13
   3  -8  -6    1.72    0.16
   4  -8  -6    0.18    0.12
   5  -8  -6    0.42    0.14
   6  -8  -6    2.48    0.42
   7  -8  -6    2.56    0.45
   8  -8  -6    0.30    0.37
   9  -8  -6    0.63    0.39
  10  -8  -6   -0.25    0.37
  11  -8  -6    3.35    0.52
  12  -8  -6    0.06    0.40
  13  -8  -6   -0.38    0.41
  14  -8  -6   -0.63    0.45
 -12  -7  -6    0.37    0.44
 -11  -7  -6    4.00    0.61
 -10  -7  -6    3.38    0.53
  -9  -7  -6    3.89    0.34
  -8  -7  -6    0.89    0.24
  -7  -7  -6   10.92    0.58
  -6  -7  -6   28.81    1.16
  -5  -7  -6  221.83    7.95
  -4  -7  -6    6.67    0.36
  -3  -7  -6   26.26    1.04
  -2  -7  -6    2.19    0.15
  -1  -7  -6  157.19    5.85
   0  -7  -6   12.89    0.56
   1  -7  -6  390.46   13.73
   2  -7  -6    4.48    0.25
   3  -7  -6    0.40    0.11
   4  -7  -6    4.43    0.26
   5  -7  -6   33.75    1.32
   6  -7  -6   26.79    1.73
   7  -7  -6   10.41    0.85
   8  -7  -6   -0.21    0.31
   9  -7  -6    0.11    0.34
  10  -7  -6    1.16    0.39
  11  -7  -6    0.17    0.37
  12  -7  -6    0.80    0.42
  13  -7  -6    0.10    0.42
  14  -7  -6   -0.66    0.47
 -12  -6  -6   -0.52    0.36
 -11  -6  -6   12.94    0.98
 -10  -6  -6    3.39    0.51
  -9  -6  -6    2.99    0.31
  -8  -6  -6    0.16    0.22
  -7  -6  -6   10.04    0.53
  -6  -6  -6   85.47    3.12
  -5  -6  -6  156.73    5.63
  -4  -6  -6  171.02    6.13
  -3  -6  -6    6.77    0.33
  -2  -6  -6   39.71    1.51
  -1  -6  -6   51.46    1.87
   0  -6  -6  857.81   32.34
   1  -6  -6    3.84    0.23
   2  -6  -6   89.00    3.26
   3  -6  -6    1.28    0.13
   4  -6  -6   39.48    1.51
   5  -6  -6   11.79    0.85
   6  -6  -6  146.86    8.24
   7  -6  -6    4.91    0.53
   8  -6  -6   -0.25    0.29
   9  -6  -6    0.54    0.33
  10  -6  -6   -0.38    0.32
  11  -6  -6    0.25    0.35
  12  -6  -6   -0.28    0.37
  13  -6  -6    2.81    0.53
  14  -6  -6    0.35    0.48
 -12  -5  -6    1.07    0.41
 -11  -5  -6    0.29    0.40
 -10  -5  -6   14.76    1.03
  -9  -5  -6    0.84    0.38
  -8  -5  -6    0.66    0.22
  -7  -5  -6    2.63    0.27
  -6  -5  -6  120.72    4.46
  -5  -5  -6  111.43    4.07
  -4  -5  -6   83.25    3.05
  -3  -5  -6   13.28    0.45
  -2  -5  -6   36.47    1.38
  -1  -5  -6  334.43   12.88
   0  -5  -6  112.72    4.23
   1  -5  -6  381.88   13.34
   2  -5  -6    7.28    0.33
   3  -5  -6   14.88    0.61
   4  -5  -6    0.40    0.11
   5  -5  -6  218.92    6.42
   6  -5  -6    1.27    0.34
   7  -5  -6   16.65    0.72
   8  -5  -6    0.97    0.32
   9  -5  -6    0.07    0.30
  10  -5  -6    0.97    0.34
  11  -5  -6    1.52    0.42
  12  -5  -6   -0.41    0.37
  13  -5  -6    3.57    0.56
  14  -5  -6   -0.33    0.47
 -13  -4  -6   -0.77    0.33
 -12  -4  -6   -0.20    0.35
 -11  -4  -6    4.78    0.56
 -10  -4  -6   -0.95    0.39
  -9  -4  -6    2.11    0.45
  -8  -4  -6    0.13    0.22
  -7  -4  -6    3.57    0.29
  -6  -4  -6    5.89    0.36
  -5  -4  -6  146.78    5.39
  -4  -4  -6    3.82    0.18
  -3  -4  -6    1.34    0.12
  -2  -4  -6    7.88    0.34
  -1  -4  -6  172.97    6.36
   0  -4  -6  177.89    6.30
   1  -4  -6   83.00    3.04
   2  -4  -6    1.25    0.11
   3  -4  -6    0.88    0.10
   4  -4  -6   52.99    1.59
   5  -4  -6    9.44    0.41
   6  -4  -6   62.67    3.67
   7  -4  -6    1.90    0.25
   8  -4  -6    0.55    0.22
   9  -4  -6    0.05    0.30
  10  -4  -6    0.88    0.32
  11  -4  -6    0.12    0.34
  12  -4  -6    1.90    0.43
  13  -4  -6    2.03    0.48
 -13  -3  -6   -0.28    0.34
 -12  -3  -6    1.65    0.38
 -11  -3  -6   -0.81    0.31
 -10  -3  -6    0.10    0.39
  -9  -3  -6   -0.57    0.35
  -8  -3  -6    4.79    0.36
  -7  -3  -6    0.56    0.20
  -6  -3  -6   33.79    1.39
  -5  -3  -6    1.56    0.18
  -4  -3  -6    7.28    0.33
  -3  -3  -6    0.91    0.11
  -2  -3  -6    0.26    0.08
  -1  -3  -6   26.54    0.96
   0  -3  -6   91.29    3.40
   1  -3  -6    0.37    0.07
   2  -3  -6    8.97    0.36
   3  -3  -6    4.97    0.23
   4  -3  -6    1.80    0.12
   5  -3  -6   20.21    0.86
   6  -3  -6    0.68    0.20
   7  -3  -6    6.19    0.38
   8  -3  -6    1.05    0.22
   9  -3  -6    0.28    0.21
  10  -3  -6    0.55    0.22
  11  -3  -6    0.58    0.31
  12  -3  -6    0.32    0.36
  13  -3  -6    6.58    0.67
 -13  -2  -6    0.70    0.37
 -12  -2  -6   -0.01    0.33
 -11  -2  -6    2.78    0.42
 -10  -2  -6    6.43    0.61
  -9  -2  -6    0.75    0.40
  -8  -2  -6    0.73    0.34
  -7  -2  -6    0.32    0.18
  -6  -2  -6    0.60    0.18
  -5  -2  -6    0.60    0.13
  -4  -2  -6    0.35    0.11
  -3  -2  -6   11.31    0.45
  -2  -2  -6    0.19    0.08
  -1  -2  -6   52.16    1.92
   0  -2  -6    1.01    0.08
   1  -2  -6   62.32    2.21
   2  -2  -6    4.68    0.21
   3  -2  -6    4.86    0.17
   4  -2  -6   10.48    0.45
   5  -2  -6    0.88    0.16
   6  -2  -6    1.40    0.19
   7  -2  -6    2.11    0.24
   8  -2  -6    0.27    0.20
   9  -2  -6    0.79    0.23
  10  -2  -6    0.40    0.22
  11  -2  -6    0.22    0.22
  12  -2  -6    0.07    0.35
 -13  -1  -6    4.91    0.50
 -12  -1  -6    0.38    0.32
 -11  -1  -6   11.93    0.88
 -10  -1  -6   11.91    0.84
  -9  -1  -6   13.64    0.94
  -8  -1  -6    3.16    0.46
  -7  -1  -6    0.67    0.29
  -6  -1  -6    1.59    0.18
  -5  -1  -6    0.35    0.13
  -4  -1  -6    0.22    0.11
  -3  -1  -6    5.88    0.26
  -2  -1  -6   21.11    0.81
  -1  -1  -6    0.16    0.06
   0  -1  -6    0.77    0.07
   1  -1  -6    0.06    0.05
   2  -1  -6    4.70    0.20
   3  -1  -6    0.32    0.05
   4  -1  -6  100.38    3.63
   5  -1  -6    1.73    0.17
   6  -1  -6    1.27    0.18
   7  -1  -6    1.09    0.20
   8  -1  -6   15.60    0.73
   9  -1  -6   34.94    1.41
  10  -1  -6    3.01    0.31
  11  -1  -6    0.64    0.23
  12  -1  -6    0.28    0.25
 -13   0  -6   -0.24    0.30
 -12   0  -6    0.01    0.29
 -11   0  -6    0.21    0.30
 -10   0  -6   68.35    3.70
  -9   0  -6    4.67    0.50
  -8   0  -6    1.12    0.37
  -7   0  -6    1.46    0.22
  -6   0  -6    3.22    0.26
  -5   0  -6    0.14    0.13
  -4   0  -6    0.39    0.11
  -3   0  -6   16.14    0.63
  -2   0  -6   16.79    0.66
  -1   0  -6    1.08    0.08
   0   0  -6    3.46    0.15
   1   0  -6    5.52    0.23
   2   0  -6    6.19    0.25
   3   0  -6  341.19   12.39
   4   0  -6    0.53    0.10
   5   0  -6   42.32    1.59
   6   0  -6    0.76    0.14
   7   0  -6   48.04    1.82
   8   0  -6   15.59    0.73
   9   0  -6  141.14    5.26
  10   0  -6    5.69    0.40
  11   0  -6    2.36    0.29
  12   0  -6    3.74    0.51
  13   0  -6    4.25    0.52
 -14   1  -6    1.68    0.38
 -13   1  -6    2.70    0.40
 -12   1  -6   -0.19    0.29
 -11   1  -6   17.19    1.06
 -10   1  -6    0.68    0.33
  -9   1  -6   11.94    0.82
  -8   1  -6    0.03    0.21
  -7   1  -6    7.06    0.41
  -6   1  -6    0.09    0.17
  -5   1  -6    0.08    0.14
  -4   1  -6    0.13    0.12
  -3   1  -6   29.08    1.14
  -2   1  -6   17.55    0.69
  -1   1  -6    3.90    0.18
   0   1  -6   16.90    0.64
   1   1  -6   47.30    1.72
   2   1  -6  239.10    8.65
   3   1  -6   92.21    3.39
   4   1  -6  228.49    8.39
   5   1  -6    0.22    0.10
   6   1  -6   14.19    0.61
   7   1  -6    2.78    0.24
   8   1  -6  366.16   13.34
   9   1  -6    6.37    0.66
  10   1  -6   34.45    1.47
  11   1  -6    0.30    0.36
  12   1  -6   14.76    1.06
  13   1  -6    9.06    0.79
  14   1  -6   26.46    1.68
 -14   2  -6    0.72    0.35
 -13   2  -6    0.55    0.34
 -12   2  -6    0.20    0.32
 -11   2  -6    1.32    0.35
 -10   2  -6    6.35    0.55
  -9   2  -6    0.72    0.32
  -8   2  -6    0.45    0.31
  -7   2  -6    1.74    0.35
  -6   2  -6   -0.11    0.17
  -5   2  -6   -0.01    0.15
  -4   2  -6    5.66    0.32
  -3   2  -6    1.24    0.14
  -2   2  -6   49.64    1.86
  -1   2  -6    2.70    0.14
   0   2  -6    0.49    0.05
   1   2  -6    8.57    0.33
   2   2  -6  167.58    9.23
   3   2  -6  252.60    9.28
   4   2  -6  123.39    4.59
   5   2  -6   25.73    0.99
   6   2  -6    8.55    0.38
   7   2  -6  217.89    7.90
   8   2  -6   34.73    1.37
   9   2  -6  223.59    8.46
  10   2  -6    1.27    0.27
  11   2  -6    2.19    0.48
  12   2  -6    1.54    0.47
  13   2  -6   52.81    3.07
  14   2  -6    4.62    0.60
 -14   3  -6    0.12    0.35
 -13   3  -6    0.60    0.36
 -12   3  -6    3.53    0.45
 -11   3  -6    1.18    0.35
 -10   3  -6    0.16    0.30
  -9   3  -6    3.40    0.42
  -8   3  -6    0.01    0.27
  -7   3  -6    8.88    0.62
  -6   3  -6    0.82    0.29
  -5   3  -6    4.41    0.30
  -4   3  -6    0.24    0.15
  -3   3  -6   37.08    1.45
  -2   3  -6    6.47    0.31
  -1   3  -6    1.79    0.11
   0   3  -6    0.03    0.04
   1   3  -6    0.78    0.14
   2   3  -6   17.72    1.00
   3   3  -6  182.69    6.68
   4   3  -6   17.32    0.67
   5   3  -6    1.28    0.13
   6   3  -6    2.74    0.18
   7   3  -6   43.65    1.65
   8   3  -6  213.50    7.92
   9   3  -6   28.99    1.15
  10   3  -6    4.31    0.53
  11   3  -6    1.75    0.47
  12   3  -6   27.02    1.71
  13   3  -6    1.74    0.53
  14   3  -6   25.46    1.63
 -14   4  -6    0.65    0.38
 -13   4  -6   17.63    1.13
 -12   4  -6    4.59    0.51
 -11   4  -6    7.70    0.62
 -10   4  -6    2.16    0.36
  -9   4  -6    0.56    0.31
  -8   4  -6    2.71    0.40
  -7   4  -6   12.80    0.88
  -6   4  -6    7.17    0.57
  -5   4  -6    0.36    0.18
  -4   4  -6   15.15    0.68
  -3   4  -6    1.97    0.21
  -2   4  -6   38.54    1.47
  -1   4  -6    0.78    0.11
   0   4  -6   37.25    2.03
   1   4  -6    3.54    0.27
   2   4  -6   36.56    1.99
   3   4  -6    1.92    0.13
   4   4  -6   15.53    0.60
   5   4  -6    2.54    0.17
   6   4  -6    1.03    0.14
   7   4  -6   13.10    0.55
   8   4  -6   69.48    2.59
   9   4  -6   14.63    1.00
  10   4  -6    0.34    0.37
  11   4  -6    5.14    0.60
  12   4  -6    3.51    0.56
  13   4  -6   13.98    1.08
  14   4  -6    1.05    0.49
 -14   5  -6    6.52    0.60
 -13   5  -6    1.38    0.44
 -12   5  -6   59.30    3.29
 -11   5  -6    1.59    0.37
 -10   5  -6    2.73    0.40
  -9   5  -6    1.34    0.35
  -8   5  -6   62.43    3.33
  -7   5  -6   40.87    2.25
  -6   5  -6   40.89    2.20
  -5   5  -6    0.89    0.28
  -4   5  -6   -0.04    0.16
  -3   5  -6   18.35    0.73
  -2   5  -6   32.10    1.25
  -1   5  -6   14.51    0.59
   0   5  -6   -0.18    0.12
   1   5  -6   17.26    1.00
   2   5  -6    1.47    0.17
   3   5  -6    0.19    0.09
   4   5  -6    0.32    0.10
   5   5  -6    6.69    0.31
   6   5  -6    2.05    0.17
   7   5  -6    7.74    0.38
   8   5  -6    9.43    0.68
   9   5  -6    0.22    0.31
  10   5  -6    1.49    0.42
  11   5  -6    0.60    0.40
  12   5  -6    0.95    0.48
 -14   6  -6    5.00    0.56
 -13   6  -6   78.11    4.31
 -12   6  -6    6.00    0.62
 -11   6  -6   24.92    1.43
 -10   6  -6    0.33    0.32
  -9   6  -6   29.18    1.58
  -8   6  -6    4.38    0.55
  -7   6  -6  316.99   16.26
  -6   6  -6   25.19    1.45
  -5   6  -6   15.78    0.94
  -4   6  -6    0.38    0.18
  -3   6  -6   56.91    2.05
  -2   6  -6   89.10    3.14
  -1   6  -6   94.93    3.54
   0   6  -6    9.74    0.39
   1   6  -6    1.34    0.16
   2   6  -6    0.76    0.15
   3   6  -6    0.53    0.10
   4   6  -6    1.22    0.13
   5   6  -6    0.19    0.12
   6   6  -6    4.44    0.25
   7   6  -6   -0.09    0.13
   8   6  -6    1.47    0.31
   9   6  -6    0.15    0.30
  10   6  -6    0.24    0.38
  11   6  -6    0.15    0.40
  12   6  -6    1.77    0.57
  13   6  -6   -0.76    0.45
 -14   7  -6   18.73    1.17
 -13   7  -6   26.20    1.61
 -12   7  -6   47.31    2.52
 -11   7  -6    5.89    0.57
 -10   7  -6    0.02    0.34
  -9   7  -6    1.14    0.38
  -8   7  -6  261.68   13.52
  -6   7  -6  122.08    6.15
  -5   7  -6   -0.23    0.25
  -4   7  -6    1.21    0.20
  -3   7  -6    3.90    0.25
  -2   7  -6  231.20    8.12
  -1   7  -6   42.98    1.62
   0   7  -6   10.83    0.44
   1   7  -6    0.86    0.16
   2   7  -6    0.65    0.15
   3   7  -6    0.59    0.11
   4   7  -6    0.61    0.12
   5   7  -6    6.29    0.30
   6   7  -6    1.49    0.17
   7   7  -6    0.08    0.24
   8   7  -6    0.08    0.26
   9   7  -6    4.61    0.49
  10   7  -6   -0.04    0.35
  11   7  -6   15.75    1.14
  12   7  -6   -0.06    0.50
  13   7  -6   -0.90    0.50
 -14   8  -6   11.19    0.88
 -13   8  -6   18.10    1.16
 -12   8  -6   22.41    1.35
 -11   8  -6    7.12    0.62
 -10   8  -6    0.22    0.33
  -9   8  -6   37.83    2.17
  -8   8  -6   27.12    1.72
  -7   8  -6  139.24    7.25
  -6   8  -6    6.72    0.53
  -5   8  -6   15.36    0.89
  -4   8  -6    1.54    0.20
  -3   8  -6  143.14    5.35
  -2   8  -6   10.13    0.44
  -1   8  -6   88.96    3.14
   0   8  -6    0.75    0.09
   1   8  -6    0.10    0.14
   2   8  -6    2.87    0.24
   3   8  -6    1.26    0.13
   4   8  -6    0.23    0.11
   5   8  -6    3.84    0.23
   6   8  -6    1.40    0.25
   7   8  -6   -0.05    0.23
   8   8  -6    6.16    0.53
   9   8  -6    1.68    0.38
  10   8  -6   18.53    1.23
  11   8  -6    2.43    0.53
  12   8  -6   15.25    1.22
 -13   9  -6   12.89    0.94
 -12   9  -6    1.53    0.46
 -11   9  -6    3.23    0.47
 -10   9  -6    0.32    0.36
  -9   9  -6    6.77    0.65
  -8   9  -6   33.23    1.89
  -7   9  -6   15.33    0.98
  -6   9  -6    4.55    0.42
  -5   9  -6    2.78    0.30
  -4   9  -6   -0.03    0.27
  -3   9  -6    5.02    0.27
  -2   9  -6   56.94    2.11
  -1   9  -6    0.35    0.09
   0   9  -6    0.07    0.07
   1   9  -6    0.07    0.16
   2   9  -6    3.76    0.31
   3   9  -6    0.28    0.11
   4   9  -6    0.23    0.12
   5   9  -6    9.70    0.43
   7   9  -6    4.60    0.42
   8   9  -6    4.03    0.43
   9   9  -6    6.93    0.61
  10   9  -6   16.10    1.09
  11   9  -6   24.16    1.55
  12   9  -6    3.62    0.64
 -13  10  -6   -0.01    0.44
 -12  10  -6   -0.36    0.40
 -11  10  -6    0.20    0.39
 -10  10  -6    3.15    0.49
  -9  10  -6   -0.05    0.36
  -8  10  -6    0.54    0.36
  -7  10  -6    0.03    0.29
  -6  10  -6    0.31    0.23
  -5  10  -6    0.34    0.21
  -4  10  -6    6.34    0.35
  -3  10  -6    0.06    0.12
  -2  10  -6    1.15    0.13
  -1  10  -6    3.05    0.17
   0  10  -6    0.17    0.09
   1  10  -6    5.75    0.41
   2  10  -6    0.28    0.18
   3  10  -6    0.91    0.13
   4  10  -6    0.20    0.13
   5  10  -6   12.29    0.74
   6  10  -6    0.36    0.23
   7  10  -6    5.22    0.47
   8  10  -6    1.21    0.31
   9  10  -6    2.14    0.41
  10  10  -6    2.72    0.48
  11  10  -6   17.00    1.22
 -13  11  -6    0.24    0.48
 -12  11  -6   -0.13    0.41
 -11  11  -6    0.50    0.43
 -10  11  -6    0.04    0.37
  -9  11  -6    4.13    0.53
  -8  11  -6    0.14    0.34
  -7  11  -6    3.93    0.43
  -6  11  -6    2.55    0.33
  -5  11  -6    5.55    0.40
  -4  11  -6   16.46    0.70
  -3  11  -6   11.19    0.49
  -2  11  -6    2.87    0.19
  -1  11  -6    1.97    0.15
   0  11  -6    1.88    0.24
   1  11  -6    5.86    0.43
   2  11  -6   13.22    0.55
   3  11  -6    0.32    0.13
   4  11  -6    0.46    0.20
   5  11  -6    0.09    0.21
   6  11  -6    3.41    0.36
   7  11  -6    0.68    0.29
   8  11  -6    0.84    0.32
   9  11  -6   -0.03    0.33
  10  11  -6    2.31    0.48
  11  11  -6    0.39    0.46
 -13  12  -6    0.10    0.44
 -12  12  -6    4.23    0.59
 -11  12  -6    0.34    0.42
 -10  12  -6    8.17    0.76
  -9  12  -6   -0.01    0.37
  -8  12  -6    4.97    0.49
  -7  12  -6   -0.11    0.27
  -6  12  -6    2.86    0.33
  -5  12  -6    2.03    0.28
  -4  12  -6  126.22    4.64
  -3  12  -6    6.40    0.33
  -2  12  -6    2.31    0.18
  -1  12  -6    0.18    0.21
   0  12  -6   16.69    1.00
   1  12  -6   39.11    2.14
   2  12  -6   22.01    0.89
   3  12  -6    6.09    0.45
   4  12  -6    1.12    0.24
   5  12  -6    9.25    0.62
   6  12  -6    2.31    0.32
   7  12  -6   16.09    1.01
   8  12  -6    0.06    0.32
   9  12  -6    1.88    0.44
  10  12  -6    0.33    0.42
 -12  13  -6    0.19    0.49
 -11  13  -6    1.21    0.49
 -10  13  -6    1.99    0.51
  -9  13  -6    1.35    0.40
  -8  13  -6   -0.14    0.31
  -7  13  -6    0.71    0.29
  -6  13  -6    1.72    0.29
  -5  13  -6  118.20    4.38
  -4  13  -6    0.54    0.17
  -3  13  -6   63.60    3.46
  -2  13  -6    0.15    0.24
  -1  13  -6   19.67    1.19
   0  13  -6   18.96    1.12
   1  13  -6  171.02    9.09
   2  13  -6   23.40    0.92
   3  13  -6    2.24    0.29
   4  13  -6    3.21    0.33
   5  13  -6   15.18    0.96
   6  13  -6   31.97    1.86
   7  13  -6    5.57    0.54
   8  13  -6    1.86    0.38
   9  13  -6    1.32    0.44
  10  13  -6    4.85    0.62
 -12  14  -6    0.56    0.50
 -11  14  -6    0.99    0.54
 -10  14  -6    1.15    0.45
  -9  14  -6    1.52    0.40
  -8  14  -6    0.38    0.34
  -7  14  -6    1.59    0.31
  -6  14  -6   47.51    2.32
  -5  14  -6   26.57    1.12
  -4  14  -6  116.74    6.63
  -3  14  -6    2.00    0.39
  -2  14  -6    0.52    0.27
  -1  14  -6    1.39    0.29
   0  14  -6  249.21   13.19
   1  14  -6   10.36    0.69
   2  14  -6   89.59    4.62
   3  14  -6    0.21    0.25
   4  14  -6    6.81    0.51
   5  14  -6   11.85    0.78
   6  14  -6   53.32    2.94
   7  14  -6   25.01    1.46
   8  14  -6    1.25    0.39
   9  14  -6    1.81    0.48
 -11  15  -6    0.75    0.56
 -10  15  -6    1.55    0.49
  -9  15  -6    0.33    0.39
  -8  15  -6    0.55    0.36
  -6  15  -6   15.60    1.27
  -5  15  -6   56.65    3.40
  -4  15  -6   24.56    1.56
  -3  15  -6   10.31    0.77
  -2  15  -6    0.09    0.27
  -1  15  -6   50.03    2.79
   0  15  -6    9.02    0.64
   1  15  -6  179.20    8.88
   2  15  -6    1.47    0.30
   3  15  -6    1.93    0.30
   4  15  -6   -0.08    0.23
   5  15  -6   37.05    2.13
   6  15  -6    7.85    0.64
   7  15  -6   32.51    1.90
   8  15  -6    1.17    0.40
 -11  16  -6    0.40    0.55
  -6  16  -6    0.44    0.48
  -5  16  -6   25.24    1.68
  -4  16  -6    8.85    0.73
  -3  16  -6    2.24    0.41
  -2  16  -6    0.35    0.30
  -1  16  -6    8.02    0.59
   1  16  -6   11.15    0.72
   2  16  -6   13.67    0.84
   3  16  -6    0.19    0.23
   4  16  -6    2.83    0.36
   5  16  -6    1.16    0.31
   6  16  -6   40.60    2.36
   7  16  -6    1.16    0.37
  -7  17  -6   -0.40    0.46
  -6  17  -6   -0.48    0.43
  -5  17  -6    0.77    0.44
  -4  17  -6    1.55    0.43
  -3  17  -6   -0.20    0.32
  -2  17  -6    0.78    0.30
  -1  17  -6    0.39    0.27
   0  17  -6    7.26    0.52
   1  17  -6    6.57    0.51
   2  17  -6   -0.03    0.26
   3  17  -6    0.62    0.26
   4  17  -6    0.12    0.27
   5  17  -6    2.19    0.36
   6  17  -6    0.42    0.33
  -9  18  -6   12.48    1.14
  -8  18  -6    0.30    0.52
  -7  18  -6    2.21    0.58
  -6  18  -6    0.32    0.45
  -5  18  -6   -0.11    0.40
  -4  18  -6    0.14    0.41
  -3  18  -6    1.00    0.38
  -2  18  -6    0.22    0.32
   0  18  -6    0.10    0.24
   1  18  -6    0.41    0.28
   2  18  -6    0.48    0.27
   3  18  -6   -0.15    0.25
   4  18  -6    1.28    0.33
   5  18  -6    0.50    0.31
  -8  19  -6    3.15    0.68
  -7  19  -6    0.03    0.49
  -6  19  -6   -0.16    0.47
  -5  19  -6    0.33    0.46
  -4  19  -6    3.37    0.54
  -3  19  -6   -0.41    0.38
  -1  19  -6    0.36    0.26
   0  19  -6    0.96    0.31
   1  19  -6    0.17    0.26
   2  19  -6    0.06    0.26
   3  19  -6    0.70    0.30
   4  19  -6   10.52    0.78
  -7  20  -6   -0.19    0.55
  -6  20  -6    0.15    0.49
  -5  20  -6    2.29    0.54
  -4  20  -6   -0.40    0.45
  -1  20  -6    0.58    0.29
   0  20  -6    0.60    0.31
   1  20  -6    0.02    0.28
   2  20  -6   -0.32    0.25
  -2  21  -6    0.70    0.31
  -1  21  -6   -0.54    0.30
   0  21  -6    0.56    0.31
  -1 -20  -5    0.39    0.28
   0 -20  -5    0.95    0.30
   1 -20  -5    0.36    0.28
   2 -20  -5   19.03    1.13
   3 -20  -5    0.10    0.27
   5 -20  -5    0.09    0.27
   6 -20  -5    7.44    0.57
   7 -20  -5    1.30    0.85
  -3 -19  -5    1.23    0.31
  -2 -19  -5    0.44    0.31
  -1 -19  -5    0.17    0.26
   0 -19  -5   -0.10    0.24
   1 -19  -5    5.32    0.44
   2 -19  -5   12.81    0.80
   3 -19  -5   31.27    1.70
   4 -19  -5    0.06    0.26
   5 -19  -5    1.78    0.31
   6 -19  -5    0.41    0.27
   7 -19  -5   80.78    4.88
   8 -19  -5    0.78    0.97
  -4 -18  -5   -0.06    0.26
  -3 -18  -5    1.97    0.30
  -2 -18  -5    0.33    0.25
  -1 -18  -5    0.84    0.26
   0 -18  -5    0.00    0.22
   1 -18  -5   10.20    0.65
   2 -18  -5   25.75    1.42
   3 -18  -5   17.32    1.00
   4 -18  -5    3.84    0.38
   5 -18  -5    0.13    0.25
   6 -18  -5   30.77    1.33
   7 -18  -5   10.24    1.21
   8 -18  -5  103.57    5.99
   9 -18  -5    0.04    0.89
  -5 -17  -5   -0.38    0.28
  -4 -17  -5    2.28    0.31
  -3 -17  -5    0.08    0.23
  -2 -17  -5    1.80    0.25
  -1 -17  -5    0.54    0.21
   0 -17  -5    0.56    0.23
   1 -17  -5    0.97    0.22
   2 -17  -5   30.54    1.64
   3 -17  -5    9.62    0.60
   4 -17  -5    3.48    0.34
   5 -17  -5    0.27    0.20
   6 -17  -5    8.76    0.51
   7 -17  -5   57.06    3.62
   8 -17  -5   28.57    2.08
   9 -17  -5   10.11    1.14
  10 -17  -5    0.46    0.62
  -6 -16  -5    0.52    0.32
  -5 -16  -5    0.59    0.28
  -4 -16  -5   -0.03    0.23
  -3 -16  -5    0.67    0.23
  -2 -16  -5    0.09    0.20
  -1 -16  -5    1.74    0.25
   0 -16  -5   -0.09    0.20
   1 -16  -5    6.07    0.44
   2 -16  -5    0.24    0.19
   3 -16  -5    6.37    0.46
   4 -16  -5    1.38    0.22
   5 -16  -5    0.11    0.18
   6 -16  -5    4.70    0.36
   7 -16  -5   34.53    2.34
   8 -16  -5   21.56    1.78
   9 -16  -5    0.69    0.63
  10 -16  -5    2.14    0.65
  11 -16  -5    1.11    0.56
  -7 -15  -5   18.22    0.88
  -6 -15  -5    5.00    0.41
  -5 -15  -5    0.44    0.25
  -4 -15  -5    1.97    0.26
  -3 -15  -5    7.82    0.44
  -2 -15  -5   24.19    0.99
  -1 -15  -5    0.02    0.21
   0 -15  -5    0.51    0.20
   1 -15  -5    0.10    0.18
   2 -15  -5    0.89    0.21
   3 -15  -5   -0.04    0.19
   4 -15  -5    2.98    0.26
   5 -15  -5    0.15    0.18
   6 -15  -5    6.59    0.41
   7 -15  -5    2.89    0.84
   8 -15  -5    5.03    0.90
   9 -15  -5    0.04    0.54
  10 -15  -5    0.86    0.53
  11 -15  -5   -0.02    0.52
  12 -15  -5    4.95    0.72
  -8 -14  -5   96.00    3.60
  -7 -14  -5    9.12    0.57
  -6 -14  -5   13.57    0.69
  -5 -14  -5   -0.24    0.22
  -4 -14  -5   15.21    0.71
  -3 -14  -5   37.49    1.50
  -2 -14  -5   41.11    1.61
  -1 -14  -5   12.93    0.58
   0 -14  -5    0.13    0.19
   1 -14  -5    0.84    0.19
   2 -14  -5    0.19    0.17
   3 -14  -5    6.72    0.38
   4 -14  -5    0.17    0.17
   5 -14  -5   -0.04    0.17
   6 -14  -5    0.37    0.19
   7 -14  -5   10.80    1.18
   8 -14  -5    0.90    0.60
   9 -14  -5    0.29    0.48
  10 -14  -5   -0.18    0.48
  11 -14  -5   -0.44    0.48
  12 -14  -5   -0.25    0.47
  -9 -13  -5   64.32    2.53
  -8 -13  -5    1.42    0.37
  -7 -13  -5   74.28    2.85
  -6 -13  -5    0.73    0.27
[truncated: 629,114 more chars]
