# Supplementary material for: Crystal structure of octa-μ3-selenido-(p-toluene­sulfonato-κO)penta­kis­(tri­ethyl­phosphane-κP)-octa­hedro-hexa­rhenium(III) p-toluene­sulfonate di­chloro­methane disolvate
Source: Acta Crystallogr E Crystallogr Commun. 2015 Aug 6;71(Pt 9):m158–9. doi: 10.1107/S2056989015014334 (PMC4555408; doi:10.1107/S2056989015014334)
Supplement: Supplementary file 2 [file e-71-0m158-Isup2.hkl]

#
# h,k,l, Fc-squared, Fo-squared, sigma(Fo-squared), status flag
#
data_I
_shelx_title ' isu0804 in P-1'
_shelx_refln_list_code          4
_shelx_F_calc_maximum      962.18
_exptl_crystal_F_000      2628.00
_reflns_d_resolution_high  0.7705

loop_
 _space_group_symop_operation_xyz
 'x, y, z'
 '-x, -y, -z'

_cell_length_a    11.7432
_cell_length_b    16.6878
_cell_length_c    18.9786
_cell_angle_alpha  93.473
_cell_angle_beta   95.986
_cell_angle_gamma 100.085

_shelx_F_squared_multiplier     1.000

loop_
 _refln_index_h
 _refln_index_k
 _refln_index_l
 _refln_F_squared_calc
 _refln_F_squared_meas
 _refln_F_squared_sigma
 _refln_observed_status
   1   0   0      17747.34      18655.28      1024.26 o
   2   0   0      35893.25      39480.56      1069.90 o
   3   0   0       1954.47       2173.34       253.19 o
   4   0   0     247926.28     244631.66      6366.90 o
   5   0   0      92289.77      95016.83      2526.29 o
   6   0   0     305560.38     300264.81      7762.37 o
   7   0   0      24867.99      25971.05       756.28 o
   8   0   0        219.82        154.84       132.62 o
   9   0   0       2088.57       1999.16       181.88 o
  10   0   0       1014.35       1291.46       278.55 o
  11   0   0      12151.01      11748.56       601.53 o
  12   0   0        104.17        -54.90       247.30 o
  13   0   0       1462.69       1801.29       874.65 o
  14   0   0         55.97       -149.94       284.47 o
 -14   1   0         42.88        112.05       292.62 o
 -13   1   0          9.86         47.13       255.47 o
 -12   1   0       3415.91       2916.70       329.50 o
 -11   1   0        307.53        653.98       443.08 o
 -10   1   0       2027.95       1730.82       223.06 o
  -9   1   0       2039.54       2008.69       229.82 o
  -8   1   0       5423.95       4939.12       234.32 o
  -7   1   0      13697.39      13180.65       638.72 o
  -6   1   0     133640.95     139568.70      3648.95 o
  -5   1   0     148084.77     149462.20      5506.82 o
  -4   1   0      42675.45      46031.72      2330.47 o
  -3   1   0       1763.00       1795.75       109.56 o
  -2   1   0      22094.67      21570.15      2727.51 o
  -1   1   0     689988.12     767351.12     27068.59 o
   1   1   0     530758.62     620785.88     21858.46 o
   2   1   0       6202.19       6225.90       202.96 o
   3   1   0      12549.54      14013.01       422.93 o
   4   1   0       5354.69       6752.78       276.20 o
   5   1   0     393513.88     398404.59     11943.88 o
   6   1   0      13241.21      15598.85       782.58 o
   7   1   0      21057.33      19271.12       593.39 o
   8   1   0        248.03        379.12       142.24 o
   9   1   0        100.49         40.12       207.15 o
  10   1   0        530.51        702.90       262.14 o
  11   1   0       3385.33       3893.95       598.44 o
  12   1   0        890.24        734.31       272.52 o
  13   1   0       1997.66       2302.75       345.25 o
  14   1   0        310.78        425.19       300.77 o
 -15   2   0       4073.63       4299.74       414.79 o
 -14   2   0        198.65        367.62       362.52 o
 -13   2   0        279.46        476.59       275.25 o
 -12   2   0        278.86        195.64       260.41 o
 -11   2   0       6306.67       6172.00       351.27 o
 -10   2   0          0.20        -77.58       477.60 o
  -9   2   0         28.99         -0.70       189.48 o
  -8   2   0          6.65       -143.86       145.80 o
  -7   2   0        194.06        164.96       316.48 o
  -6   2   0       6587.48       6376.89       368.27 o
  -5   2   0      82194.77      80552.52      2139.06 o
  -4   2   0      18464.47      17541.02       498.04 o
  -3   2   0         14.56        183.93       264.70 o
  -2   2   0      72647.35      77582.50      2304.23 o
  -1   2   0     184051.08     204575.08      6007.44 o
   0   2   0     475511.66     537469.94     13626.06 o
   1   2   0      44347.96      44505.97      2353.49 o
   2   2   0       1200.18       1431.15        93.65 o
   3   2   0       9142.16       9316.35       291.60 o
   4   2   0     189157.34     187158.00      4874.18 o
   5   2   0       3493.24       3823.92       196.28 o
   6   2   0     101751.22     105367.63      6260.62 o
   7   2   0       3031.05       2670.68       186.64 o
   8   2   0        564.20        402.80       154.62 o
   9   2   0        247.18        153.45       185.28 o
  10   2   0       4198.65       3822.44       679.00 o
  11   2   0       2378.69       3034.49       349.64 o
  12   2   0         20.88        174.63       279.96 o
  13   2   0        470.36        199.03       273.47 o
  14   2   0        487.88        263.05       287.71 o
 -15   3   0       8865.15       9607.19       581.46 o
 -14   3   0       3563.37       4286.66       581.18 o
 -13   3   0        487.82        639.78       288.80 o
 -12   3   0        325.07        433.49       280.66 o
 -11   3   0        327.00       -203.98       794.09 o
 -10   3   0      17154.19      16252.80      1214.15 o
  -9   3   0        763.92        989.20       221.21 o
  -8   3   0       5725.38       5269.17       575.42 o
  -7   3   0        700.54        602.45       131.99 o
  -6   3   0      16975.53      16172.22       493.21 o
  -5   3   0          3.24        138.10       132.35 o
  -4   3   0        515.96        747.22       103.58 o
  -3   3   0       7952.40       7458.21       385.53 o
  -2   3   0       7437.47       8983.32       351.01 o
  -1   3   0      10797.44      11393.41       310.73 o
   0   3   0      42367.29      46413.78      1369.51 o
   1   3   0      19896.98      20878.48       586.93 o
   2   3   0       5535.07       5730.13       287.71 o
   3   3   0      16349.83      16921.05       563.92 o
   4   3   0      10018.72      10357.81       368.27 o
   5   3   0      29991.65      29966.17       846.21 o
   6   3   0         20.23         56.06       124.37 o
   7   3   0       8566.15       8217.97       328.90 o
   8   3   0        175.53        107.48       194.51 o
   9   3   0         99.87        218.26       203.68 o
  10   3   0         31.51       -120.04       391.29 o
  11   3   0       1075.31        662.08       270.98 o
  12   3   0         27.33       -397.04       397.04 o
  13   3   0       1532.65       1875.35       379.78 o
  14   3   0        249.15        -95.63       327.99 o
 -15   4   0      10261.37      12567.04       699.28 o
 -14   4   0      11019.49       9742.71       585.92 o
 -13   4   0       4889.08       5068.67       529.39 o
 -12   4   0        105.70       -211.53       211.53 o
 -11   4   0      25433.86      25155.61       911.08 o
 -10   4   0      10543.54      10914.64      1185.38 o
  -9   4   0      19359.85      17102.95       677.09 o
  -8   4   0        125.35        330.56       184.95 o
  -7   4   0       2006.67       1621.33       140.47 o
  -6   4   0         10.64        219.10       166.87 o
  -5   4   0      26824.18      26006.59       720.84 o
  -4   4   0        176.78        278.47        60.62 o
  -3   4   0      46515.61      45773.54      1211.79 o
  -2   4   0       5949.80       5462.88       132.35 o
  -1   4   0      22152.38      23949.19       632.97 o
   0   4   0       4411.78       4361.72       138.10 o
   1   4   0      18257.77      18730.38       453.28 o
   2   4   0        710.47        843.29        86.31 o
   3   4   0       2740.61       2986.12       207.15 o
   4   4   0         89.69        136.38        70.93 o
   5   4   0        523.37        410.56       115.08 o
   6   4   0       5620.82       4771.78       214.62 o
   7   4   0        554.47        448.17       175.98 o
   8   4   0       4149.77       4310.04       304.86 o
   9   4   0        838.02        913.12       368.27 o
  10   4   0          9.32       -126.18       194.51 o
  11   4   0         48.56        403.31       261.76 o
  12   4   0         40.70       -162.76       276.20 o
  13   4   0          6.03        135.47       299.22 o
  14   4   0       2426.97       2531.92       350.57 o
 -15   5   0      55920.02      59363.43      2314.66 o
 -14   5   0       2545.32       3343.52       423.16 o
 -13   5   0       6689.99       6424.21       491.88 o
 -12   5   0       1940.79       2486.25       288.70 o
 -11   5   0      45815.35      45249.82      1490.46 o
 -10   5   0      49553.22      49674.99      1635.48 o
  -9   5   0      27344.89      24393.12      1881.64 o
  -8   5   0       8030.79       7322.71       356.76 o
  -7   5   0       2911.76       2621.79       230.17 o
  -6   5   0       1366.12       1230.37       112.82 o
  -5   5   0       3534.06       3511.19       148.92 o
  -4   5   0       5872.06       6120.51       204.54 o
  -3   5   0        793.05        707.96       103.58 o
  -2   5   0       2067.95       1657.22        80.56 o
  -1   5   0       1019.58       1127.83        57.54 o
   0   5   0        189.12        425.81        46.03 o
   1   5   0       1162.15       1051.94        52.43 o
   2   5   0      18392.69      18765.46       632.97 o
   3   5   0       3194.45       3714.57       143.79 o
   4   5   0      27883.14      27497.17      1133.59 o
   5   5   0          9.74        -93.65        93.65 o
   6   5   0         92.58         -6.91       166.87 o
   7   5   0        253.15        321.06       264.70 o
   8   5   0      16596.88      15209.48       608.04 o
   9   5   0      46158.43      43944.40      1458.35 o
  10   5   0       3304.75       2929.67       274.62 o
  11   5   0        389.57        763.30       489.11 o
  12   5   0        189.60        -49.28       284.70 o
  13   5   0       9063.18       8041.72       529.26 o
 -15   6   0          5.23       1852.87       621.46 o
 -14   6   0      16718.13      17481.22       907.11 o
 -13   6   0          4.34         50.22       239.81 o
 -12   6   0       2500.77       2238.24       301.49 o
 -11   6   0       7236.88       6401.44      1317.72 o
 -10   6   0      82235.36      73009.59      2721.76 o
  -9   6   0      15095.04      13376.23       995.48 o
  -8   6   0      17431.06      15577.58       583.28 o
  -7   6   0       2718.49       2704.92       201.50 o
  -6   6   0        647.61       1003.09        97.59 o
  -5   6   0      14647.87      14562.81       748.05 o
  -4   6   0         61.66        -18.08        55.24 o
  -3   6   0      68191.04      69021.90      1600.34 o
  -2   6   0        537.64        713.53        57.54 o
  -1   6   0      18413.82      19817.63       552.41 o
   0   6   0       2363.42       2347.73        92.07 o
   1   6   0      12486.82      13009.78       563.92 o
   2   6   0        357.63        550.91       143.86 o
   3   6   0     249505.56     272686.56      7063.21 o
   4   6   0       5437.89       4918.58       281.96 o
   5   6   0       5152.83       5262.56       368.27 o
   6   6   0        832.73        902.07       180.94 o
   7   6   0      39011.86      36313.36      1200.75 o
   8   6   0      49309.42      46303.41      1513.72 o
   9   6   0     118335.51     113590.85      3504.16 o
  10   6   0       9244.46       8495.08       449.60 o
  11   6   0       1331.71       1149.13       880.40 o
  12   6   0      10246.27      10322.04      1081.80 o
  13   6   0       8505.32       9372.65       591.14 o
 -14   7   0       1043.67        947.85       339.82 o
 -13   7   0       1603.58       1650.94       345.25 o
 -12   7   0         60.97       -228.08       655.98 o
 -11   7   0      31487.23      27082.04      2439.80 o
 -10   7   0         73.44        608.84       506.37 o
  -9   7   0      25216.33      23995.23       842.83 o
  -8   7   0        424.22        534.72       163.13 o
  -7   7   0      13642.67      14882.36       544.62 o
  -6   7   0       1189.44        855.55       138.10 o
  -5   7   0       9878.91      10254.18       322.77 o
  -4   7   0        743.51        840.00        80.16 o
  -3   7   0       9853.61      10778.69       259.42 o
  -2   7   0        119.46        310.73        57.54 o
  -1   7   0       7107.09       6640.40       207.15 o
   0   7   0      18714.98      18793.38       517.88 o
   1   7   0       7782.80       7887.78       402.80 o
   2   7   0     188451.72     195462.94      9741.94 o
   3   7   0      29416.20      31039.70       854.00 o
   4   7   0      48535.48      51960.77      1608.11 o
   5   7   0        684.06        714.26       157.33 o
   6   7   0      20577.40      20807.01       738.46 o
   7   7   0         47.22        936.88       402.80 o
   8   7   0     308010.09     289599.78     10881.30 o
   9   7   0      15590.25      13861.03       602.99 o
  10   7   0      20503.12      19273.55       761.28 o
  11   7   0        807.63        273.74       339.18 o
  12   7   0      17630.89      17003.88      1041.52 o
  13   7   0      20689.83      20329.06       991.28 o
 -14   8   0         20.97        173.19       586.93 o
 -13   8   0       1164.59       1588.64       339.82 o
 -12   8   0       1053.34        708.18       310.73 o
 -11   8   0         98.86       -107.60       535.15 o
 -10   8   0       8409.56       7977.08       403.42 o
  -9   8   0        500.13        457.40       224.42 o
  -8   8   0       3587.17       3891.99       460.34 o
  -7   8   0       1040.69       1444.91       165.49 o
  -6   8   0       1923.21       1772.31       118.84 o
  -5   8   0       2855.65       2783.43       149.61 o
  -4   8   0        109.86        207.15        73.24 o
  -3   8   0       4528.18       4687.12       235.92 o
  -2   8   0       2919.54       3072.77       126.59 o
  -1   8   0       2515.05       2658.46       115.08 o
   0   8   0       7451.49       7538.07       241.68 o
   1   8   0      20469.69      19582.44       707.77 o
   2   8   0      49462.57      48355.88      1300.46 o
   3   8   0     116545.86     123191.09      5046.48 o
   4   8   0      13949.08      15411.01       880.40 o
   5   8   0       2144.39       2081.46       193.34 o
   6   8   0       2315.38       2336.77       231.72 o
   7   8   0     179228.36     177615.69      5336.25 o
   8   8   0       4883.39       7408.82       414.63 o
   9   8   0     140955.78     127928.94      5132.79 o
  10   8   0        201.27        592.69       362.52 o
  11   8   0       5869.02       6346.90       586.93 o
  12   8   0       3215.28       2980.11       759.56 o
 -14   9   0         15.27        389.94       517.88 o
 -13   9   0       2751.77       3025.59       395.06 o
 -12   9   0       5700.18       6091.19       461.93 o
 -11   9   0       1310.64       1226.96       242.57 o
 -10   9   0         11.21         92.99       199.09 o
  -9   9   0       2664.67       2797.87       243.34 o
  -8   9   0        907.95       1244.81       182.44 o
  -7   9   0      37927.17      38478.96      2336.23 o
  -6   9   0        377.65        408.74       120.84 o
  -5   9   0        673.64        537.71        82.86 o
  -4   9   0       1235.82       1160.88       166.87 o
  -3   9   0        689.39        736.54        80.56 o
  -2   9   0         15.38         92.07        69.05 o
  -1   9   0       2813.25       2877.12       126.59 o
   0   9   0       2499.56       2508.85       101.84 o
   1   9   0       3436.95       3582.41       138.10 o
   2   9   0       6644.26       6617.26       477.60 o
   3   9   0      40608.10      40949.84      1933.43 o
   4   9   0       1525.87       1347.08       159.65 o
   5   9   0        105.52        144.59       151.16 o
   6   9   0       8196.51       8995.86       404.47 o
   7   9   0      32116.24      32931.98      1109.08 o
   8   9   0     100623.55      98283.54      3029.30 o
   9   9   0       5042.04       5575.90       604.20 o
  10   9   0       3378.30       3495.10       926.43 o
  11   9   0        246.89        138.71       278.34 o
  12   9   0      25155.94      27183.08      1875.89 o
 -14  10   0        282.10        154.01       342.72 o
 -13  10   0      18880.01      18339.37       931.10 o
 -12  10   0       6382.73       6198.60       482.91 o
 -11  10   0      14121.88      13443.59      1035.77 o
 -10  10   0       5385.98       5586.83       326.27 o
  -9  10   0       2614.96       2915.04       231.80 o
  -8  10   0      52951.67      53615.55      1887.39 o
  -7  10   0      15306.73      16859.98       597.10 o
  -6  10   0      10088.63      10959.19       523.64 o
  -5  10   0         15.38        -21.37        82.86 o
  -4  10   0         11.51        -11.51        71.89 o
  -3  10   0        433.19        448.83        80.56 o
  -2  10   0      52875.41      52766.47      1404.04 o
  -1  10   0        486.31        471.85        80.56 o
   0  10   0        570.26        515.62        72.05 o
   1  10   0        920.98        783.54        80.16 o
   2  10   0         43.76        250.05        88.41 o
   3  10   0        548.50        523.60       123.47 o
   4  10   0        223.14        407.77       142.63 o
   5  10   0        545.36        588.37       270.45 o
   6  10   0         35.13         49.39       182.90 o
   7  10   0       6069.96       6103.88       402.80 o
   8  10   0      14022.91      14438.14       602.28 o
   9  10   0       8290.30       8888.36       638.72 o
  10  10   0          6.49       -248.73       248.73 o
  11  10   0       2878.55       2350.94       391.49 o
 -14  11   0       9989.58       9372.21       643.58 o
 -13  11   0        565.56       1634.81       394.78 o
 -12  11   0      56593.44      53344.01      2140.12 o
 -11  11   0       3983.17       4740.00       424.39 o
 -10  11   0       3449.47       3758.36       359.47 o
  -9  11   0       2366.98       2185.77       437.32 o
  -8  11   0     106938.59     114679.88      3470.89 o
  -7  11   0     111384.56     114017.22      4649.43 o
  -6  11   0      24256.82      25595.05       848.90 o
  -5  11   0       3093.58       3129.33       157.28 o
  -4  11   0        152.88         85.74        80.16 o
  -3  11   0      46400.14      44008.50      1185.38 o
  -2  11   0      20760.05      20991.50       598.44 o
  -1  11   0      55424.67      57139.70      1530.63 o
   0  11   0       1346.70       1271.61        92.64 o
   1  11   0      10467.97       9320.46       437.32 o
   2  11   0        194.29        128.90       114.91 o
   3  11   0       9451.42       9423.01       609.95 o
   4  11   0       2393.20       2807.59       206.48 o
   5  11   0        212.30        -46.84       171.44 o
   6  11   0       2369.34       2455.26       244.82 o
   7  11   0         14.19         50.14       217.16 o
   8  11   0       2645.30       2942.26       293.80 o
   9  11   0          0.68       -264.88       385.53 o
  10  11   0        141.57        -79.14       308.34 o
  11  11   0        154.79        367.63       339.82 o
 -13  12   0      69534.82      68885.27      4148.82 o
 -12  12   0         86.04       1829.51       378.34 o
 -11  12   0      17990.21      17828.63       876.63 o
 -10  12   0        566.83        419.01       339.50 o
  -9  12   0      69805.62      73608.80      2857.67 o
  -8  12   0      26491.39      30138.19      3199.36 o
  -7  12   0     244334.97     260221.88      7741.31 o
  -6  12   0      34057.19      32928.68      1075.64 o
  -5  12   0        940.95        984.81       117.79 o
  -4  12   0      13589.57      13435.16       364.87 o
  -3  12   0      69499.47      68222.38      1818.34 o
  -2  12   0     168279.59     176333.22      4591.89 o
  -1  12   0      22778.56      22395.54       644.48 o
   0  12   0       2516.35       2569.61       139.17 o
   1  12   0         39.60         26.16        92.07 o
   2  12   0      10924.36      10837.04       845.87 o
   3  12   0        591.92        874.52       148.92 o
   4  12   0      17908.37      17803.38      1386.77 o
   5  12   0         23.91        -76.90       201.40 o
   6  12   0      17632.51      19576.66       759.56 o
   7  12   0          1.91       -139.72       219.24 o
   8  12   0       1079.08        627.21       317.37 o
   9  12   0        266.64        573.65       316.12 o
  10  12   0         12.55        235.10       331.44 o
 -13  13   0      11655.20      12093.79       740.53 o
 -12  13   0      42286.39      41853.58      1748.58 o
 -11  13   0        647.00       1034.31       317.67 o
 -10  13   0       2326.55       2942.22       368.31 o
  -9  13   0         60.97       1652.01       523.64 o
  -8  13   0     263359.88     305494.56     28633.14 o
  -7  13   0       6596.95       8606.68       534.44 o
  -6  13   0     102162.24     103135.65      4482.56 o
  -5  13   0        296.91        289.15       172.63 o
  -4  13   0      25700.68      22531.61       574.67 o
  -3  13   0      32064.30      31498.76       886.15 o
  -2  13   0     177579.27     182524.80      4753.01 o
  -1  13   0      49766.05      51668.46      1236.94 o
   0  13   0       6147.93       6268.99       379.78 o
   1  13   0        731.98        776.11       131.99 o
   2  13   0       1361.73       1385.19       165.72 o
   3  13   0      17263.55      16545.55       725.04 o
   4  13   0        275.10        415.40       161.78 o
   5  13   0       1454.02       1526.99       202.05 o
   6  13   0        107.59        255.49       210.66 o
   7  13   0         18.29       -296.28       296.28 o
   8  13   0        126.99       -292.62       292.62 o
   9  13   0        577.83        718.22       328.90 o
  10  13   0         94.05        100.39       351.01 o
 -13  14   0      13049.48      14809.92       909.17 o
 -12  14   0       9258.27       8640.01       597.09 o
 -11  14   0       3406.47       3971.98       546.65 o
 -10  14   0        236.84        404.69       299.70 o
  -9  14   0      45908.82      51611.26      4217.86 o
  -8  14   0       8811.03      12331.53       788.33 o
  -7  14   0     112200.90     115987.72      4381.54 o
  -6  14   0         56.69        456.56       219.85 o
  -5  14   0        493.66        286.67       138.10 o
  -4  14   0        296.91        181.37       166.87 o
  -3  14   0      72725.02      75023.91      2002.48 o
  -2  14   0      18107.88      19092.60       563.92 o
  -1  14   0      63740.18      65298.57      1555.01 o
   0  14   0       3259.54       3351.73       199.09 o
   1  14   0        133.40        133.07       127.18 o
   2  14   0       2499.24       2484.35       193.34 o
   3  14   0       1855.05       1688.47       184.95 o
   4  14   0       1341.08       1435.31       201.40 o
   5  14   0        152.95        261.56       431.57 o
   6  14   0        916.97       1314.94       350.68 o
   7  14   0          7.88       -314.57       316.48 o
   8  14   0       3154.51       3730.41       422.93 o
   9  14   0        482.95        544.28       344.06 o
 -12  15   0        170.89        789.61       365.11 o
 -11  15   0        673.24       1078.28       333.88 o
 -10  15   0          1.97        -29.53       558.16 o
  -9  15   0       3436.93       4376.89       435.25 o
  -8  15   0      32102.34      35627.72      2773.55 o
  -7  15   0       2567.19       3203.62       500.62 o
  -6  15   0        170.85        362.52       222.14 o
  -5  15   0        141.80         46.03       218.66 o
  -4  15   0       1784.76       1752.10       132.62 o
  -3  15   0        101.96        179.85       126.59 o
  -2  15   0      39227.79      39393.59      1093.31 o
  -1  15   0          1.03        488.51       152.06 o
   0  15   0         47.53         64.12       138.10 o
   1  15   0        246.41        230.17       143.79 o
   2  15   0       1854.44       2115.62       193.34 o
   3  15   0        595.48        550.80       171.44 o
   4  15   0        490.08        727.21       275.26 o
   5  15   0        573.47        682.09       299.05 o
   6  15   0         10.94       -315.23       315.23 o
   7  15   0       1998.89       2026.39       373.28 o
   8  15   0        887.57        979.90       361.51 o
 -12  16   0         62.80        563.92       494.87 o
 -11  16   0         26.69        176.91       327.50 o
 -10  16   0        688.68       1268.24       386.41 o
  -9  16   0        465.00        337.17       471.85 o
  -8  16   0        426.08        485.10       282.55 o
  -7  16   0       3079.02       3327.09       460.34 o
  -6  16   0        171.61        339.67       237.75 o
  -5  16   0       1212.10       1611.50       604.20 o
  -4  16   0        198.45        567.24       391.29 o
  -3  16   0         13.08        112.94       128.79 o
  -2  16   0         35.38        294.69       125.44 o
  -1  16   0       2852.55       2636.99       204.54 o
   0  16   0       1002.50        961.85       178.38 o
   1  16   0      13732.03      13671.09       522.27 o
   2  16   0         97.25        181.83       299.22 o
   3  16   0        711.51        788.18       263.10 o
   4  16   0          1.72         -2.27       500.62 o
   5  16   0        936.87        765.50       330.09 o
   6  16   0        276.43       -271.92       581.18 o
   7  16   0       3403.42       3951.81       455.42 o
 -11  17   0          1.71        400.62       368.31 o
 -10  17   0         30.09        -58.45       529.39 o
  -9  17   0       1448.61       1455.48       684.76 o
  -8  17   0         47.38        156.36       305.52 o
  -7  17   0       6035.88       6652.03      1081.80 o
  -6  17   0       1166.19       1400.40       284.92 o
  -5  17   0       9074.61       9381.31       525.67 o
  -4  17   0       5830.50       5499.07       287.57 o
  -3  17   0       4556.80       4723.68       249.00 o
  -2  17   0       7144.68       7918.00       348.18 o
  -1  17   0          8.14        178.24       165.49 o
   0  17   0       4415.84       4442.21       265.23 o
   1  17   0       4103.90       4434.22       489.11 o
   2  17   0      12948.26      12304.12       670.13 o
   3  17   0         39.39        -11.05       702.02 o
   4  17   0         30.84       -302.17       304.86 o
   5  17   0        371.24        386.59       512.13 o
   6  17   0       7282.26       8515.58      1179.62 o
   7  17   0        619.89       1001.24       506.37 o
 -10  18   0       2407.39       2714.37       759.56 o
  -9  18   0         34.24        -95.90       319.10 o
  -8  18   0        328.28         77.22       702.02 o
  -7  18   0          4.13        -41.54       286.07 o
  -6  18   0        989.98        880.19       294.03 o
  -5  18   0       3452.07       3761.68       350.29 o
  -4  18   0      44886.13      44638.49      1414.51 o
  -3  18   0       7019.50       6939.63       517.88 o
  -2  18   0       2334.45       2623.94       287.71 o
  -1  18   0       1352.70       1507.61       494.87 o
   0  18   0      26689.48      28235.51      1230.15 o
   1  18   0      49605.61      50150.23      2047.83 o
   2  18   0       7610.12       6952.58       581.18 o
   3  18   0       1200.87        639.26       327.99 o
   4  18   0        546.24        516.03       374.03 o
   5  18   0       9279.71      10691.59       725.97 o
  -9  19   0         36.78        195.98       372.75 o
  -8  19   0        109.12        -11.87       336.42 o
  -7  19   0        297.64        196.98       540.90 o
  -6  19   0        379.80        441.67       292.78 o
  -5  19   0      57880.21      59130.78      2331.43 o
  -4  19   0       1422.84       1784.11       244.13 o
  -2  19   0          2.09       -172.92       320.75 o
  -1  19   0      18111.51      18701.31      1404.04 o
   0  19   0      23990.51      27183.08      1921.92 o
   1  19   0      88573.33      89305.95      5247.88 o
   2  19   0      25537.56      25248.76      1186.23 o
   3  19   0        773.03        809.74       886.15 o
   4  19   0       4949.81       5812.13       534.44 o
  -8  20   0       1031.13       1092.53       393.58 o
  -7  20   0        101.70        368.27       352.11 o
  -6  20   0      13306.36      13119.69      1242.92 o
  -2  20   0       2382.30       2549.36       418.56 o
  -1  20   0        686.92       1093.31       552.41 o
   0  20   0     111074.85     116822.78      6674.93 o
   1  20   0      14912.79      17366.33      1507.61 o
   2  20   0      36473.62      38012.57      2600.92 o
  -1  21   0      25327.48      26945.85      1346.78 o
   0  21   0          7.43       1496.10       690.51 o
   0 -21   1      66344.72      73654.40      4430.77 o
   1 -21   1       5163.99       5339.94       782.58 o
   6 -21   1      10998.57      13234.77      1242.92 o
  -3 -20   1       1218.93       1477.47       377.62 o
  -2 -20   1        805.51        899.87       346.72 o
  -1 -20   1     126670.30     132106.08      7561.08 o
   0 -20   1        550.35       2313.21       702.02 o
   1 -20   1      22708.39      24950.43      1760.80 o
   5 -20   1      72609.45      77383.15      4545.86 o
   6 -20   1      13139.00      11140.23      1127.83 o
   7 -20   1       2987.84       2704.50       748.05 o
   8 -20   1        133.13         46.03       655.98 o
  -4 -19   1       5379.39       6150.13       534.44 o
  -3 -19   1        737.34        915.85       332.77 o
  -2 -19   1      42174.43      41547.52      1771.22 o
  -1 -19   1      10952.26      13042.09      1116.32 o
   0 -19   1      72363.81      74243.49      2931.02 o
   1 -19   1        714.58       1484.60       586.93 o
   2 -19   1        505.38       1058.78       483.36 o
   5 -19   1       7245.24       7538.07       920.68 o
   6 -19   1      17693.35      17686.50       868.24 o
   7 -19   1         64.85       -194.97       316.48 o
   8 -19   1         95.15         44.22       333.75 o
   9 -19   1       3645.55       4241.98       857.38 o
  -6 -18   1      11272.66      12106.94       989.73 o
  -5 -18   1       2521.65       3205.10       444.08 o
  -4 -18   1       1973.98       2223.77       372.75 o
  -3 -18   1        212.01        694.35       316.48 o
  -2 -18   1      15258.68      15566.10       804.47 o
  -1 -18   1      43065.51      42294.27      1767.28 o
   0 -18   1       9056.17       9422.99       730.79 o
   1 -18   1       1742.87       1887.39       563.92 o
   2 -18   1        283.04        264.70       402.80 o
   4 -18   1       1007.69       1536.94       209.71 o
   5 -18   1      46963.93      48332.49      1934.76 o
   6 -18   1         82.26        -69.52       269.44 o
   7 -18   1       1096.64        939.68       316.82 o
   8 -18   1        930.79        989.98       326.12 o
   9 -18   1      13480.62      15991.56      1709.01 o
  10 -18   1       3237.58       4161.27       518.17 o
  -7 -17   1       4027.51       5834.81       725.04 o
  -6 -17   1         18.75       -234.60       355.41 o
  -5 -17   1        140.03        611.17       340.43 o
  -4 -17   1         52.38        -21.58       581.18 o
  -3 -17   1        348.38        878.25       483.36 o
  -2 -17   1       1694.26       2007.13       299.05 o
  -1 -17   1      27287.18      26777.61      1185.94 o
   0 -17   1       6283.43       6854.98       471.85 o
   1 -17   1        128.83        196.97       226.45 o
   2 -17   1       4516.97       4631.43       217.62 o
   3 -17   1       6776.83       7054.71       287.71 o
   4 -17   1      21924.93      21582.65       738.09 o
   5 -17   1       1641.18       1995.26       278.34 o
   6 -17   1          7.83         -2.49       256.28 o
   7 -17   1        841.61       1244.33       292.78 o
   8 -17   1       4162.04       3664.77       408.55 o
   9 -17   1         21.31        392.70       364.08 o
  10 -17   1      10102.88      13126.72       795.76 o
  11 -17   1        353.52        750.45       389.58 o
  -8 -16   1       2099.94       1977.02       398.50 o
  -7 -16   1         48.70       -220.06       414.31 o
  -6 -16   1        731.91       1184.70      1081.80 o
  -5 -16   1         20.24       -224.08       575.42 o
  -4 -16   1         39.13       -193.07       569.67 o
  -3 -16   1          0.39       -215.10       215.10 o
  -2 -16   1      12210.96      12161.91       642.50 o
  -1 -16   1        515.81        452.23       220.52 o
   0 -16   1        119.61        250.46       152.06 o
   1 -16   1         96.94        157.83       128.80 o
   2 -16   1          3.69        138.10       138.10 o
   3 -16   1        363.12        471.85       138.10 o
   4 -16   1       2291.12       2447.48       163.75 o
   5 -16   1       1261.53       1169.95       238.71 o
   6 -16   1        732.64        797.52       241.18 o
   7 -16   1        725.10        681.42       265.47 o
   8 -16   1         92.49          5.75       274.62 o
   9 -16   1       1211.70       1379.66       368.64 o
  10 -16   1         72.77        507.06       372.86 o
  11 -16   1        204.19        -19.65       346.95 o
  12 -16   1        236.76        598.44       529.39 o
  -8 -15   1       1110.75       1333.25       362.06 o
  -7 -15   1        430.75        278.88       347.38 o
  -6 -15   1        820.74        585.60       336.22 o
  -5 -15   1       7272.34       8185.42       565.94 o
  -4 -15   1        112.02        -73.98       251.51 o
  -3 -15   1       2597.09       2517.51       307.95 o
  -2 -15   1        694.36        860.64       230.85 o
  -1 -15   1       4566.46       4490.59       240.20 o
   0 -15   1         34.48         34.53       207.15 o
   1 -15   1       1094.46       1097.29       112.82 o
   2 -15   1        849.08        886.15       138.10 o
   3 -15   1       2168.35       2083.04       161.12 o
   4 -15   1         34.42         82.54       108.02 o
   5 -15   1        532.90        316.33       149.07 o
   6 -15   1       1785.90       2195.31       448.83 o
   7 -15   1       4791.54       5068.36       400.81 o
   8 -15   1      20199.51      21055.87       985.95 o
   9 -15   1       2176.71       2474.02       383.07 o
  10 -15   1       1750.11       2270.73       383.03 o
  11 -15   1        160.16         60.95       448.83 o
  12 -15   1       3638.14       3857.74       454.84 o
  -9 -14   1       6960.95       7802.66       585.24 o
  -8 -14   1        484.53        308.98       321.36 o
  -7 -14   1        896.28        863.14       443.08 o
  -6 -14   1       8552.34       8241.95       690.51 o
  -5 -14   1       1818.71       1808.17       341.78 o
  -4 -14   1       1918.73       1643.50       290.12 o
  -3 -14   1       1329.17       1142.67       165.72 o
  -2 -14   1       4315.67       4211.41       240.20 o
  -1 -14   1        896.16        884.42       143.79 o
   0 -14   1       3505.50       3524.70       204.17 o
   1 -14   1        225.58        333.75       115.08 o
   2 -14   1      47989.52      49728.22      1346.49 o
   3 -14   1         76.39         46.03       115.08 o
   4 -14   1         82.50          2.40        97.82 o
   5 -14   1        206.87        292.97       207.15 o
   6 -14   1      30588.33      28761.46       959.48 o
   7 -14   1      28075.88      29941.44      1280.28 o
   8 -14   1      84358.52      86128.80      5535.59 o
   9 -14   1       9474.54      10635.77      1076.04 o
  10 -14   1         76.61        346.12       351.01 o
  11 -14   1       5354.45       6265.22       505.74 o
  12 -14   1       7412.35       7933.62       585.24 o
  13 -14   1      28185.96      27949.03      1289.35 o
 -10 -13   1      11364.38      11850.00       725.57 o
  -9 -13   1         68.92       -317.06       317.06 o
  -8 -13   1        116.18       -454.59       454.59 o
  -7 -13   1        851.30        421.98       414.31 o
  -6 -13   1      11890.45      11441.05       660.85 o
  -5 -13   1       5286.14       6718.13       512.13 o
  -4 -13   1        424.71        263.57       368.27 o
  -3 -13   1        523.93        465.35       149.61 o
  -2 -13   1        272.78        418.37       131.99 o
  -1 -13   1         41.06         25.32       114.91 o
   0 -13   1       3700.68       3535.48       178.38 o
   1 -13   1      22506.13      21797.10       632.97 o
   2 -13   1       7183.46       7641.64       276.20 o
   3 -13   1      38411.91      39405.10      1081.80 o
   4 -13   1         20.44       -106.19       109.33 o
   5 -13   1       2234.05       2507.02       224.42 o
   6 -13   1         37.58        492.62       165.49 o
   7 -13   1     256045.80     256466.81      8228.58 o
   8 -13   1      19708.84      22891.00       815.67 o
   9 -13   1      42406.79      45881.73      3406.52 o
  10 -13   1        761.19        887.80       303.82 o
  11 -13   1      15627.46      15898.75       818.89 o
  12 -13   1      25801.20      26233.53      1202.32 o
  13 -13   1      48234.43      55469.67      3256.91 o
 -10 -12   1          0.90        -58.38       328.91 o
  -9 -12   1        586.65        234.06       312.59 o
  -8 -12   1          6.94       -205.31       529.39 o
  -7 -12   1       1957.77       1839.04       348.79 o
  -6 -12   1       1393.65       1584.15       231.80 o
  -5 -12   1       1135.36       1286.37       293.47 o
  -4 -12   1       1296.32       1221.83       163.75 o
  -3 -12   1       2669.99       2646.25       193.34 o
  -2 -12   1         61.38        266.55       121.29 o
  -1 -12   1         92.75         89.57        93.32 o
   0 -12   1        655.84        719.51       109.33 o
   1 -12   1       4792.96       5362.96       207.15 o
   2 -12   1      76353.22      77210.52      2048.51 o
   3 -12   1      12169.98      12302.58       379.78 o
   4 -12   1       1463.93       1373.41       104.85 o
   5 -12   1         72.00        -78.97       117.79 o
   6 -12   1     106307.34     107074.25      3238.29 o
   7 -12   1       2394.23       4117.02       730.79 o
   8 -12   1     195238.77     217836.53      9143.50 o
   9 -12   1        718.71       1370.51       748.05 o
  10 -12   1       1707.06       1625.02       317.03 o
  11 -12   1       5932.75       7363.55       521.06 o
  12 -12   1      83498.64      81865.95      3171.22 o
  13 -12   1      18686.88      19126.55       984.57 o
 -11 -11   1        102.86        294.29       351.27 o
 -10 -11   1       1113.35        920.13       391.29 o
  -9 -11   1         11.74        127.80       307.95 o
  -8 -11   1       3228.68       3307.22       382.47 o
  -7 -11   1          1.33         48.42       202.05 o
  -6 -11   1       5525.74       5107.45       300.13 o
  -5 -11   1        161.82         76.01       168.11 o
  -4 -11   1      15112.60      14906.62       549.89 o
  -3 -11   1        539.14        614.14       134.06 o
  -2 -11   1       1182.99       1041.20       104.85 o
  -1 -11   1       1112.89       1031.68       101.48 o
   0 -11   1       6872.49       6030.45       192.17 o
   1 -11   1        435.67        494.87        92.07 o
   2 -11   1      40446.77      41522.67      1127.83 o
   3 -11   1      25623.03      24984.95       702.02 o
   4 -11   1       1026.34       1077.03        96.64 o
   5 -11   1         41.67        -32.13        96.64 o
   6 -11   1       7714.84       7923.65       334.58 o
   7 -11   1     143705.34     142727.48      4302.09 o
   8 -11   1       9359.77       9791.22       575.42 o
   9 -11   1      18892.04      19858.60       718.79 o
  10 -11   1        105.61        302.26       207.15 o
  11 -11   1      41662.79      40042.60      1659.86 o
  12 -11   1        197.07       1829.34       494.87 o
  13 -11   1      64772.51      64883.87      6951.13 o
  14 -11   1       1034.56       1178.54       586.93 o
 -11 -10   1       2153.63       2870.84       402.24 o
 -10 -10   1         12.56         55.49       296.28 o
  -9 -10   1       5708.67       5561.94       369.46 o
  -8 -10   1      10342.69      10280.12       489.64 o
  -7 -10   1      12635.53      13170.16       544.95 o
  -6 -10   1       1557.76       1793.83       322.24 o
  -5 -10   1       2637.76       2639.29       210.06 o
  -4 -10   1         24.46         48.74       131.99 o
  -3 -10   1      17513.60      17472.14       605.14 o
  -2 -10   1       1749.95       1716.89       113.06 o
  -1 -10   1        443.94        408.40       120.84 o
   0 -10   1        740.13        690.51        80.56 o
   1 -10   1       1410.16       1438.56       103.58 o
   2 -10   1         14.45        218.66        80.56 o
   3 -10   1         71.79        241.68       115.08 o
   4 -10   1        387.47        310.12        76.99 o
   5 -10   1       3218.79       2677.94       137.62 o
   6 -10   1       7616.99       7816.24       323.52 o
   7 -10   1      23442.90      23241.09       955.21 o
   8 -10   1      17703.71      19793.31       713.53 o
   9 -10   1        458.06         42.12       558.16 o
  10 -10   1       4973.22       5128.54       632.97 o
  11 -10   1       1275.43       1710.04       268.12 o
  12 -10   1      38657.02      37709.24      1594.00 o
  13 -10   1        282.21        445.66       338.47 o
  14 -10   1       1864.55       1752.96       378.96 o
 -12  -9   1        928.50       2336.23       679.00 o
 -11  -9   1        826.84        518.95       339.82 o
 -10  -9   1       1591.54       2050.58       292.78 o
  -9  -9   1      43133.69      39668.39      1343.40 o
  -8  -9   1      45188.64      45789.91      1498.76 o
  -7  -9   1      52805.82      55142.12      1751.68 o
  -6  -9   1      21816.35      23147.21       810.61 o
  -5  -9   1       1375.48       1523.84       247.43 o
  -4  -9   1      33476.23      34670.01      1115.67 o
  -3  -9   1      18229.07      20524.30       955.21 o
  -2  -9   1     117914.80     121714.96      3607.41 o
  -1  -9   1         16.44         34.53        73.24 o
   0  -9   1        491.66        575.42        80.56 o
   1  -9   1       1038.20       1173.87        80.56 o
   2  -9   1      34146.62      35515.23       966.71 o
   3  -9   1       1008.95        984.60       189.89 o
   4  -9   1        270.99        262.71        97.82 o
   5  -9   1        572.66        437.32        82.86 o
   6  -9   1       2273.74       1897.53       154.81 o
   7  -9   1       9905.21       9907.71       400.82 o
   8  -9   1        549.08        772.06       345.25 o
   9  -9   1        727.84        992.95       204.17 o
  10  -9   1       3064.88       2955.07       272.48 o
  11  -9   1       4780.25       3950.11       327.50 o
  12  -9   1       2209.22       1979.46       356.76 o
  13  -9   1       5106.53       5307.03       469.78 o
  14  -9   1         95.63        187.19       325.46 o
 -12  -8   1      10912.49      11393.41      1081.80 o
 -11  -8   1        109.66         34.53       266.45 o
 -10  -8   1      18281.70      16383.06       686.52 o
  -9  -8   1      12148.78      13871.47       937.94 o
  -8  -8   1     215484.44     205310.97      6170.62 o
  -7  -8   1      47489.77      49244.87      1933.43 o
  -6  -8   1      34297.43      35898.37      1174.47 o
  -5  -8   1       1602.42       1492.65       179.73 o
  -4  -8   1      86974.67     104393.59      3878.36 o
  -3  -8   1     286487.09     310046.41      8035.77 o
  -2  -8   1     155500.66     163271.64      5247.87 o
  -1  -8   1      48992.19      48000.77      1136.34 o
   0  -8   1       2164.14       2439.80       115.08 o
   1  -8   1       9596.07      10035.41       299.22 o
   2  -8   1       5643.29       5662.18       195.64 o
   3  -8   1      99761.32     102168.30      2351.47 o
   4  -8   1        161.03        258.03        76.99 o
   5  -8   1       1022.42       1072.44        85.16 o
   6  -8   1         27.25        110.32       120.84 o
   7  -8   1       6855.86       6629.28       309.44 o
   8  -8   1         71.65       -131.77       235.92 o
   9  -8   1       2357.56       2498.69       237.69 o
  10  -8   1        583.24        397.68       208.64 o
  11  -8   1        467.69         58.49       231.72 o
  12  -8   1       3083.30       2248.72       308.34 o
  13  -8   1        756.06        504.13       285.66 o
  14  -8   1         41.85       -134.22       673.25 o
 -13  -7   1      20855.17      22057.17      1283.20 o
 -12  -7   1       1193.00        395.17       673.25 o
 -11  -7   1       2180.23       1984.48       287.21 o
 -10  -7   1        816.03        887.55       269.44 o
  -9  -7   1     219510.17     204048.95      7215.83 o
  -8  -7   1       7773.10      10694.72       497.93 o
  -7  -7   1     134577.48     133690.95      4048.32 o
  -6  -7   1       1681.92       1633.18       193.34 o
  -5  -7   1       8822.64       9292.42       517.88 o
  -4  -7   1      68279.24      71517.12      2796.57 o
  -3  -7   1     445487.12     503159.69     12991.06 o
  -2  -7   1     260571.97     266028.38      8188.30 o
  -1  -7   1      42765.26      44227.16      1045.03 o
   0  -7   1       2681.18       2773.55       115.08 o
   1  -7   1       2948.22       3141.82       126.59 o
   2  -7   1     148614.44     149403.34      3855.35 o
   3  -7   1      27928.63      26585.92       721.49 o
   4  -7   1      17414.62      17676.42       499.23 o
   5  -7   1       2869.56       2761.06       127.18 o
   6  -7   1       5583.78       5350.20       201.71 o
   7  -7   1        554.26        750.93       241.68 o
   8  -7   1       1694.29       2040.27       204.17 o
   9  -7   1       3336.25       3347.09       267.82 o
  10  -7   1      20787.80      19466.61       736.15 o
  11  -7   1        784.73        508.38       281.96 o
  12  -7   1       3651.29       3722.67       454.59 o
  13  -7   1       1068.67       1213.97       489.11 o
  14  -7   1        879.52       1072.59       466.09 o
 -13  -6   1       5390.39       4756.55       459.02 o
 -12  -6   1       6196.54       5713.02       470.07 o
 -11  -6   1        236.67         31.97       569.67 o
 -10  -6   1      14868.40      14594.15       620.37 o
  -9  -6   1      14225.45      14934.86       631.99 o
  -8  -6   1     171683.00     156065.12      6531.08 o
  -7  -6   1        145.94        438.93       195.75 o
  -6  -6   1       9577.35       9181.35       393.77 o
  -5  -6   1        217.44        204.85        95.76 o
  -4  -6   1     208489.03     225358.91      9160.76 o
  -3  -6   1      32470.47      34387.16       939.25 o
  -2  -6   1     359443.69     400459.69     15001.33 o
  -1  -6   1       1329.49       1448.57       166.87 o
   0  -6   1       1069.75       1081.80        69.05 o
   1  -6   1       1804.26       1772.31        80.56 o
   2  -6   1      88004.16      89133.32      2313.21 o
   3  -6   1      82048.88      92220.88      2722.59 o
   4  -6   1       6389.58       5842.60       193.28 o
   5  -6   1       3459.65       3828.82       148.92 o
   6  -6   1        190.38        190.82       124.37 o
   7  -6   1       6939.52       6003.67       356.76 o
   8  -6   1         90.02         91.53       391.29 o
   9  -6   1       7268.12       6203.42       632.97 o
  10  -6   1        266.41        -67.73       322.24 o
  11  -6   1      12476.60      12283.54      1214.15 o
  12  -6   1        355.13        421.69       558.16 o
  13  -6   1       6563.85       6686.66       410.76 o
  14  -6   1        838.75        461.06       586.93 o
 -13  -5   1       1974.27       2420.67       466.09 o
 -12  -5   1       1973.90       1947.60       471.85 o
 -11  -5   1        710.04        606.88       295.44 o
 -10  -5   1       3863.04       3868.33       307.95 o
  -9  -5   1      40888.01      39513.41      1326.35 o
  -8  -5   1      14235.23      12243.92       523.66 o
  -7  -5   1       5504.23       4996.04       443.08 o
  -6  -5   1        626.12        660.28       118.84 o
  -5  -5   1      11527.37      10848.47       351.01 o
  -4  -5   1       1133.71       1641.59       110.48 o
  -3  -5   1     288266.53     329349.75      8507.65 o
  -2  -5   1       6217.94       6402.50       206.44 o
  -1  -5   1      33557.55      35515.27       840.49 o
   0  -5   1        621.42        506.37        46.03 o
   1  -5   1       4032.64       4292.67       138.10 o
   2  -5   1      40565.73      42323.57      1219.90 o
   3  -5   1      30181.47      31776.54      1116.32 o
   4  -5   1        696.04        819.39        67.96 o
   5  -5   1      19197.21      19254.18       638.75 o
   6  -5   1          0.07         18.56       125.94 o
   7  -5   1       8931.61       8229.06       367.75 o
   8  -5   1       3518.73       3566.51       339.50 o
   9  -5   1       7182.35       7091.44       448.83 o
  10  -5   1      14377.62      12711.08       679.00 o
  11  -5   1       2607.66       2129.34       448.83 o
  12  -5   1        133.75        -48.72       356.76 o
  13  -5   1       1230.31       2193.94       471.85 o
  14  -5   1      18766.19      19846.05       948.02 o
  15  -5   1        181.18       1273.23       425.81 o
 -14  -4   1        131.79        -64.64       294.94 o
 -13  -4   1         11.29       -140.66       385.53 o
 -12  -4   1        243.27        141.52       292.94 o
 -11  -4   1        350.63         47.43       259.42 o
 -10  -4   1         84.73        172.63       212.79 o
  -9  -4   1      10345.88       9847.13       460.04 o
  -8  -4   1        967.96        728.05       489.11 o
  -7  -4   1        760.41        527.41       235.57 o
  -6  -4   1        451.00        596.69       118.84 o
  -5  -4   1        489.87        531.84       138.10 o
  -4  -4   1      11737.84      12071.42       368.59 o
  -3  -4   1       7434.67       8092.92       316.48 o
  -2  -4   1         79.47        146.07        52.43 o
  -1  -4   1         99.88         41.85        44.21 o
   0  -4   1        794.78        794.09        46.03 o
   1  -4   1       1516.17       1668.73        80.56 o
   2  -4   1      37306.49      39853.66      1187.68 o
   3  -4   1         35.90        132.87        40.28 o
   4  -4   1      14467.42      14238.83       481.08 o
   5  -4   1        849.09       1194.56       134.09 o
   6  -4   1       2626.64       2727.51       253.19 o
   7  -4   1        220.58        270.97       218.66 o
   8  -4   1       5515.27       4556.21       291.65 o
   9  -4   1       4123.52       4160.11       310.82 o
  10  -4   1      13158.60      11683.55       903.42 o
  11  -4   1       1744.19       1393.83       425.81 o
  12  -4   1          2.27        144.73       217.62 o
  13  -4   1       1510.96       1662.98       333.65 o
  14  -4   1       1890.91       1874.53       360.42 o
  15  -4   1      25651.54      26879.56      1171.50 o
 -14  -3   1        334.37        234.01       303.14 o
 -13  -3   1        435.68        750.12       477.60 o
 -12  -3   1       2216.98       2423.60       512.13 o
 -11  -3   1         29.42         81.80       259.91 o
 -10  -3   1        914.48        967.71       220.52 o
  -9  -3   1        279.95       -149.61       310.73 o
  -8  -3   1         13.00        197.16       184.22 o
  -7  -3   1       1284.27        863.62       184.14 o
  -6  -3   1        217.87        428.10       123.47 o
  -5  -3   1      15428.76      14947.18       459.30 o
  -4  -3   1       6196.86       6556.45       229.26 o
  -3  -3   1      28333.19      28630.80       776.87 o
  -2  -3   1      15136.42      16118.33       863.14 o
  -1  -3   1      83464.02      95766.74      2214.76 o
   0  -3   1       5038.44       4925.64       149.61 o
   1  -3   1        675.06        807.61        48.80 o
   2  -3   1        573.38        389.02        52.43 o
   3  -3   1        768.55        879.78        80.16 o
   4  -3   1       2104.83       2349.64       149.07 o
   5  -3   1       9691.91       9960.78       558.16 o
   6  -3   1       2609.00       3115.81       171.44 o
   7  -3   1         41.23       -123.47       123.47 o
   8  -3   1       2765.20       2787.98       259.42 o
   9  -3   1       1731.64       1811.00       244.82 o
  10  -3   1         25.95       -158.99       540.90 o
  11  -3   1       1663.63       1926.98       299.22 o
  12  -3   1         73.28        -62.42       268.18 o
  13  -3   1         47.96       -223.20       268.18 o
  14  -3   1        478.52        244.20       296.28 o
  15  -3   1       2473.62       2831.14       840.12 o
 -14  -2   1         23.83        697.35       466.09 o
 -13  -2   1      14392.03      15593.84      1018.50 o
 -12  -2   1         10.63        197.29       345.25 o
 -11  -2   1       1594.47       1902.58       303.14 o
 -10  -2   1         19.96        139.96       248.75 o
  -9  -2   1       2774.74       2548.36       243.71 o
  -8  -2   1          6.32        212.91       138.34 o
  -7  -2   1       1413.51       1547.31       153.98 o
  -6  -2   1       3717.05       3859.48       339.50 o
  -5  -2   1      62907.43      63384.62      1696.70 o
  -4  -2   1        152.24        425.81        94.45 o
  -3  -2   1        183.70        375.57        66.00 o
  -2  -2   1       7120.78       7741.41       351.01 o
  -1  -2   1      54239.33      66373.48      2111.81 o
   0  -2   1     243379.84     290666.59      8801.05 o
   1  -2   1      43688.10      46366.54      1372.64 o
   2  -2   1      36008.09      35053.89      1047.07 o
   3  -2   1      11707.08      11158.93       384.16 o
   4  -2   1      33178.05      33906.52       926.74 o
   5  -2   1       5459.22       5275.70       232.23 o
   6  -2   1     162460.92     171580.11      5385.98 o
   7  -2   1          0.96        242.30       146.47 o
   8  -2   1       3393.04       3762.49       489.11 o
   9  -2   1         70.27       -182.90       182.90 o
  10  -2   1       7622.48       6574.90       385.53 o
  11  -2   1       4252.21       3615.43       523.64 o
  12  -2   1       2450.32       3008.73       348.79 o
  13  -2   1       1182.64       1462.33       296.94 o
  14  -2   1          5.17         86.31       292.96 o
  15  -2   1        661.85       -172.63       448.83 o
 -14  -1   1       4469.92       5220.59       431.07 o
 -13  -1   1       1498.20       1251.12       325.20 o
 -12  -1   1        606.14        516.47       263.63 o
 -11  -1   1       1282.91       1554.87       298.14 o
 -10  -1   1       7915.84       7316.25       463.64 o
  -9  -1   1        321.27        322.84       153.98 o
  -8  -1   1       4893.01       4948.15       239.96 o
  -7  -1   1        150.21       -130.20       130.20 o
  -6  -1   1     132646.89     125501.11      3311.58 o
  -5  -1   1      25104.90      23382.16       926.43 o
  -4  -1   1      23080.80      22930.15      1139.34 o
  -3  -1   1       2046.23       2079.62       132.35 o
  -2  -1   1      41506.56      44113.26      1167.74 o
  -1  -1   1     162941.86     184320.12      6778.51 o
   1  -1   1     206500.45     231910.61      6804.52 o
   2  -1   1        368.41        569.67        79.94 o
   3  -1   1        498.59        571.59        96.64 o
   4  -1   1      63452.25      66215.34      1765.38 o
   5  -1   1     378317.09     457350.53     38570.73 o
   6  -1   1      33519.08      33738.06      1893.15 o
   7  -1   1      78016.98      79482.96      2744.78 o
   8  -1   1         99.91        -53.27       140.85 o
   9  -1   1      18049.35      16387.73       614.87 o
  10  -1   1          5.11        563.92       195.18 o
  11  -1   1      53349.36      51481.75      1984.36 o
  12  -1   1        206.53        953.13       292.62 o
  13  -1   1       2259.84       2499.70       329.50 o
  14  -1   1        755.79        817.10       301.10 o
 -14   0   1        986.82       1088.67       313.22 o
 -13   0   1       2912.04       3038.01       748.05 o
 -12   0   1         95.14        -11.15       256.99 o
 -11   0   1          3.13        179.42       247.30 o
 -10   0   1       4648.35       3784.08       322.24 o
  -9   0   1        159.11        166.10       150.38 o
  -8   0   1       1999.31       1910.93       179.03 o
  -7   0   1       7973.93       7183.72       385.53 o
  -6   0   1      23108.65      23996.66       788.33 o
  -5   0   1     106147.70     103139.48      2725.81 o
  -4   0   1       2624.30       3591.18       166.67 o
  -3   0   1        122.26        266.51        76.99 o
  -2   0   1       1430.48       1805.10        97.82 o
  -1   0   1     618891.00     704740.69     21132.01 o
   2   0   1       4502.22       4222.51       162.15 o
   3   0   1      12768.10      13875.12       446.69 o
   4   0   1     186451.50     236997.09      6183.65 o
   5   0   1     430671.44     476553.25     14949.53 o
   6   0   1     408545.94     437981.88     13441.92 o
   7   0   1      45811.57      44972.86      1248.65 o
   8   0   1       1382.57       1694.55       170.31 o
   9   0   1       3337.24       3459.40       250.88 o
  10   0   1      53661.52      49829.52      2278.68 o
  11   0   1       4215.17       6303.17       434.86 o
  12   0   1      17690.88      18000.29       825.23 o
  13   0   1        113.74        576.41       284.47 o
  14   0   1        750.85        777.05       304.43 o
 -15   1   1       1629.47       1616.01       337.64 o
 -14   1   1        113.04        -24.99       333.75 o
 -13   1   1        432.85        661.74       276.68 o
 -12   1   1         21.57        304.37       345.25 o
 -11   1   1        350.22        384.21       262.14 o
 -10   1   1        311.89         62.10       202.05 o
  -9   1   1        224.09         34.53       270.45 o
  -8   1   1       2086.30       2007.73       178.48 o
  -7   1   1        128.15        254.72       121.25 o
  -6   1   1      76528.14      72440.10      1932.08 o
  -5   1   1      14433.89      15043.95       461.93 o
  -4   1   1      48246.01      47618.24      1507.61 o
  -3   1   1       3137.70       2876.03       127.21 o
  -2   1   1     158594.23     165374.45      4283.54 o
  -1   1   1       2085.67       2329.40        85.16 o
   0   1   1     904681.88     741941.44     36447.42 o
   1   1   1       2321.63       2427.62       100.60 o
   2   1   1       1703.09       2052.81       143.86 o
   3   1   1       3760.80       4290.86       235.92 o
   4   1   1     355950.78     375499.12     20272.23 o
   5   1   1     134647.23     157861.72      4823.75 o
   6   1   1     316411.22     316118.75     12434.94 o
   7   1   1      36987.94      37719.21      1214.15 o
   8   1   1       3589.37       3457.42       207.39 o
   9   1   1      18880.87      18099.53      1260.18 o
  10   1   1      20069.91      20012.34      1047.27 o
  11   1   1      47791.05      45046.62      1766.55 o
  12   1   1       2082.14       2521.33       414.31 o
  13   1   1        285.16        740.27       288.80 o
  14   1   1        372.92        863.14       288.12 o
 -15   2   1        582.86        941.66       321.36 o
 -14   2   1       3342.17       3515.07       443.08 o
 -13   2   1        167.69        507.83       304.98 o
 -12   2   1         27.86        546.57       280.66 o
 -11   2   1        222.02        296.05       368.27 o
 -10   2   1       7760.87       7335.61       609.95 o
  -9   2   1         15.20        -59.84       180.55 o
  -8   2   1       5915.34       5595.90       250.70 o
  -7   2   1        407.40        416.40       132.62 o
  -6   2   1      12545.54      14285.77       753.81 o
  -5   2   1      20380.36      18853.66       553.84 o
  -4   2   1       4517.94       4258.93       420.06 o
  -3   2   1      11919.51      11671.01       335.88 o
  -2   2   1       3933.79       5403.38       351.01 o
  -1   2   1     258657.41     315536.69      9447.03 o
   0   2   1      42526.68      48758.80      1265.75 o
   1   2   1      91211.89      93560.78      4965.92 o
   2   2   1      11599.07      11607.79       454.59 o
   3   2   1      46370.08      48185.73      2175.11 o
   4   2   1       3979.45       5561.58       278.66 o
   5   2   1     402072.12     398742.66     19288.26 o
   6   2   1       3414.84       4552.75       243.73 o
   7   2   1       5935.60       5633.59       264.38 o
   8   2   1        266.46        161.97       192.17 o
   9   2   1      11760.59      10949.69       470.46 o
  10   2   1      21697.19      21363.74      1921.92 o
  11   2   1      19069.39      18572.65       848.96 o
  12   2   1       3057.95       3012.61       330.98 o
  13   2   1        583.38        979.82       291.60 o
  14   2   1        290.89        468.56       345.25 o
 -15   3   1      21361.00      23136.47      1033.40 o
 -14   3   1       1599.60       1853.62       337.05 o
 -13   3   1       5787.03       6237.83       655.98 o
 -12   3   1         61.70        -99.01       327.99 o
 -11   3   1      31750.49      32066.17      1096.14 o
 -10   3   1        857.59       1088.86       529.39 o
  -9   3   1      13724.45      12800.74       534.25 o
  -8   3   1       1010.34       1124.21       154.81 o
  -7   3   1       4977.23       4206.11       204.17 o
  -6   3   1        856.07        647.69       109.33 o
  -5   3   1        287.66        549.48        97.82 o
  -4   3   1       2235.91       1705.76       138.10 o
  -3   3   1      28456.18      32941.20       877.86 o
  -2   3   1       1145.85       1440.48        52.43 o
  -1   3   1       1463.09       1584.31        53.71 o
   0   3   1      14701.22      15790.68       725.04 o
   1   3   1       1439.89       1791.27       149.61 o
   2   3   1      16456.02      15782.41       506.60 o
   3   3   1      10827.99      10868.41       385.30 o
   4   3   1      80237.52      92734.98      9068.69 o
   5   3   1        190.40       1058.78       142.24 o
   6   3   1       3855.36       4135.31       215.53 o
   7   3   1        113.66         33.85       184.14 o
   8   3   1        788.10        951.56       203.68 o
   9   3   1        100.83        293.56       197.51 o
  10   3   1      21782.77      19196.68       884.22 o
  11   3   1       2415.82       2503.48       431.57 o
  12   3   1        411.43        471.17       270.98 o
  13   3   1        402.47        657.02       268.18 o
  14   3   1         23.02        263.32       268.18 o
 -15   4   1      21995.37      23155.10      1496.10 o
 -14   4   1      14728.79      15690.34       789.23 o
 -13   4   1        612.64        552.41       314.56 o
 -12   4   1       4193.95       3351.42       303.21 o
 -11   4   1      15815.95      17435.01      2134.83 o
 -10   4   1     164718.94     159520.48      4766.52 o
  -9   4   1        111.90        515.90       232.23 o
  -8   4   1       1379.14       1282.93       204.54 o
  -7   4   1       3982.29       3867.71       193.34 o
  -6   4   1      10793.57      11048.26       350.57 o
  -5   4   1       5550.81       4790.60       182.44 o
  -4   4   1      29730.86      28998.98       791.90 o
  -3   4   1        334.28        411.02       109.33 o
  -2   4   1      10564.79      10377.57       299.05 o
  -1   4   1        482.75        644.48        46.03 o
   0   4   1         65.96         53.71        30.88 o
   1   4   1       5697.31       6360.66       322.24 o
   2   4   1       3370.21       2833.64       195.64 o
   3   4   1       1407.47       1709.24       385.53 o
   4   4   1        428.84        816.13       241.68 o
   5   4   1       5445.30       6118.23       247.30 o
   6   4   1       1327.11       1155.72       145.80 o
   7   4   1       3759.75       3382.38       385.53 o
   8   4   1        183.18        255.00       202.48 o
   9   4   1       1212.51        878.66       216.16 o
  10   4   1        162.03        -21.66       270.98 o
  11   4   1       1967.60       1855.43       306.93 o
  12   4   1        177.84        555.70       281.70 o
  13   4   1         59.27       -267.82       267.82 o
  14   4   1        165.84       -191.31       276.44 o
 -15   5   1      17931.89      22924.93      1507.61 o
 -14   5   1      21867.92      22769.37      1045.68 o
 -13   5   1       2530.67       2766.78       303.21 o
 -12   5   1       9415.49       8940.24       470.18 o
 -11   5   1     142795.81     144035.56      4379.83 o
 -10   5   1      61219.23      65645.15      2123.32 o
  -9   5   1      80131.41      72420.35      2324.72 o
  -8   5   1       6151.30       5835.18       312.39 o
  -7   5   1        179.71        174.40        97.59 o
  -6   5   1         26.01        107.71       126.59 o
  -5   5   1     164481.31     173895.50      4523.18 o
  -4   5   1       1723.40       1864.43       138.10 o
  -3   5   1        561.02        616.19        48.83 o
  -2   5   1        236.14        295.72        51.47 o
  -1   5   1      16775.42      16250.00       448.83 o
   0   5   1       7726.52       7810.12       203.68 o
   1   5   1       5706.56       5802.37       339.50 o
   2   5   1        718.20        883.71        86.31 o
   3   5   1      25534.06      25139.60       802.18 o
   4   5   1      16526.70      17278.83       621.46 o
   5   5   1        742.44        675.06       155.09 o
   6   5   1        837.83        885.69       212.91 o
   7   5   1       2683.12       2350.40       232.16 o
   8   5   1      31485.60      28235.13      1162.36 o
   9   5   1       2346.77       1804.20       581.18 o
  10   5   1        979.58        721.01       546.65 o
  11   5   1          0.02       -147.80       279.28 o
  12   5   1       1631.16       1057.20       322.77 o
  13   5   1          3.55        725.04       471.85 o
 -15   6   1      41402.52      43755.32      2543.38 o
 -14   6   1       2260.34       3337.46       655.98 o
 -13   6   1        268.32        -70.74       259.51 o
 -12   6   1      10037.42       9300.12       529.39 o
 -11   6   1     108941.55     112291.45      3458.43 o
 -10   6   1      96721.55      89568.38      5011.96 o
  -9   6   1      25297.38      21481.67      1415.54 o
  -8   6   1      18057.84      16591.21       605.56 o
  -7   6   1        652.38        880.87       108.02 o
  -6   6   1      42375.65      40937.93      1117.14 o
  -5   6   1      19974.96      22066.73       624.07 o
  -4   6   1      61403.84      64558.00      1709.01 o
  -3   6   1       2462.00       2863.33       118.42 o
  -2   6   1      14505.64      14876.08       382.85 o
  -1   6   1       8693.82       7480.52       253.19 o
   0   6   1        819.62       1061.69        59.21 o
   1   6   1       1162.01       1066.44        70.93 o
   2   6   1      28814.85      28685.25      1081.80 o
   3   6   1       2492.75       2901.74       165.72 o
   4   6   1      19468.85      19919.39       672.45 o
   5   6   1        272.01        235.28       135.93 o
   6   6   1       9483.22       9138.39       402.18 o
   7   6   1      23131.15      21922.18       897.66 o
   8   6   1      61872.90      57391.97      3153.33 o
   9   6   1      66172.01      61693.75      1982.05 o
  10   6   1       3523.38       3442.01       523.64 o
  11   6   1       3322.46       3523.74       418.56 o
  12   6   1       1798.51       1656.42       353.90 o
  13   6   1      30104.69      27242.39      1271.69 o
 -14   7   1       5028.13       5289.32       472.72 o
 -13   7   1        168.68         40.35       575.42 o
 -12   7   1      12432.56      13152.00       840.12 o
 -11   7   1       8312.89       7810.33       575.42 o
 -10   7   1      90650.09      83529.11      2842.60 o
  -9   7   1       9653.86       9669.13       431.36 o
  -8   7   1       1683.96       1793.84       253.19 o
  -7   7   1       2386.04       2252.59       179.73 o
  -6   7   1       7424.16       7531.15       256.99 o
  -5   7   1      31712.07      33594.97      1415.54 o
  -4   7   1       2920.73       3196.81       132.62 o
  -3   7   1      11314.69      11776.66       540.90 o
  -2   7   1      11882.72      11508.50       333.75 o
  -1   7   1      22207.17      22372.52       621.46 o
   0   7   1       3120.03       2878.77       101.84 o
   1   7   1       3233.05       3512.13       322.24 o
   2   7   1       1754.70       1879.01       109.33 o
   3   7   1      54049.84      53534.86      1634.29 o
   4   7   1       2249.82       2026.32       397.04 o
   5   7   1      11917.21      12028.93       471.85 o
   6   7   1       6672.28       6471.82       327.50 o
   7   7   1     112886.35     105144.31      3222.88 o
   8   7   1      65901.73      61303.36      3072.77 o
   9   7   1      72018.80      69210.76      4212.11 o
  10   7   1       1956.78       1177.09       267.98 o
  11   7   1       6602.14       6406.43       536.91 o
  12   7   1      23757.06      20801.07      1009.01 o
  13   7   1      16604.31      19673.04      1030.01 o
 -14   8   1        266.05        406.28       332.11 o
 -13   8   1        383.85        270.45       318.85 o
 -12   8   1          1.53        -21.40       288.12 o
 -11   8   1      16960.74      15969.44       652.01 o
 -10   8   1          4.03        124.42       210.06 o
  -9   8   1         44.86        142.29       176.82 o
  -8   8   1        109.56        190.33       157.28 o
  -7   8   1        273.69        266.73       135.49 o
  -6   8   1       2476.16       2795.30       149.61 o
  -5   8   1       2399.95       2750.56       132.62 o
  -4   8   1         25.88         61.38        60.63 o
  -3   8   1        508.10        357.81        74.81 o
  -2   8   1       9216.77       9218.31       287.71 o
  -1   8   1       3160.60       3245.40       138.10 o
   0   8   1       3485.37       3589.39       144.59 o
   1   8   1       1512.48       1469.00       109.33 o
   2   8   1      34224.39      33111.20      1191.13 o
   3   8   1       2158.58       1945.39       148.92 o
   4   8   1       1215.81       1422.64       157.33 o
   5   8   1        204.24        -64.94       161.78 o
   6   8   1      22688.24      24252.55       847.29 o
   7   8   1       3905.17       4497.66       315.00 o
   8   8   1     174211.61     167478.42      5060.15 o
   9   8   1       9119.98       7836.15       926.43 o
  10   8   1       1407.25       1219.55       540.90 o
  11   8   1       3581.37       3292.30       477.60 o
  12   8   1      25465.96      25195.20      1864.38 o
 -14   9   1        371.10        740.55       420.06 o
 -13   9   1        512.60        669.14       331.44 o
 -12   9   1        489.38        547.80       303.14 o
 -11   9   1        295.29        130.98       256.24 o
 -10   9   1       2664.30       2488.18       256.99 o
  -9   9   1        902.48        764.50       253.19 o
  -8   9   1        498.62        607.79       247.43 o
  -7   9   1         33.43        388.50       129.71 o
  -6   9   1       2675.47       2528.40       137.62 o
  -5   9   1          3.82         45.46        80.16 o
  -4   9   1       2057.88       2206.65       104.85 o
  -3   9   1        381.64        519.54        83.30 o
  -2   9   1      16119.16      16203.97       460.34 o
  -1   9   1       6676.12       7031.69       230.17 o
   0   9   1          2.31         23.62        74.46 o
   1   9   1        634.99        639.84        79.94 o
   2   9   1         79.11        122.76        71.89 o
   3   9   1       2361.31       2256.58       165.72 o
   4   9   1         14.43         50.64       134.06 o
   5   9   1         84.45        -45.75       155.09 o
   6   9   1        633.83        553.33       195.75 o
   7   9   1      63658.80      62894.40      1986.22 o
   8   9   1         13.00        145.29       506.37 o
   9   9   1      14730.08      14163.60       609.88 o
  10   9   1        304.79        314.23       385.53 o
  11   9   1       7530.95       8055.18      1162.36 o
  12   9   1       1736.55        988.12       673.25 o
 -14  10   1       1240.80       1369.24       395.06 o
 -13  10   1       5260.63       5177.89       586.93 o
 -12  10   1       4624.49       4250.92       868.89 o
 -11  10   1       4893.08       4357.80       390.36 o
 -10  10   1       1358.05       1606.65       284.58 o
  -9  10   1        951.31        961.21       273.66 o
  -8  10   1       8886.93      10055.81       414.78 o
  -7  10   1      76942.90      80099.83      3423.78 o
  -6  10   1       2263.00       2309.37       529.39 o
  -5  10   1       9651.29       9108.96       298.14 o
  -4  10   1       2553.15       2782.19       121.25 o
  -3  10   1      25454.19      24271.75       612.21 o
  -2  10   1       4716.97       5052.23       184.14 o
  -1  10   1      54490.91      56990.09      1519.12 o
   0  10   1        347.96        454.28        92.07 o
   1  10   1       9911.16       9559.93       333.75 o
   2  10   1        547.05        503.50       114.91 o
   3  10   1       4280.41       4561.27       227.79 o
   4  10   1      10001.39      10181.24       408.34 o
   5  10   1        139.79        108.28       170.32 o
   6  10   1       1260.24       1145.60       208.64 o
   7  10   1         54.62         23.23       206.48 o
   8  10   1       9300.37       9991.74       480.72 o
   9  10   1          3.19       -209.31       253.19 o
  10  10   1        641.32        649.87       546.65 o
  11  10   1         28.56       -122.55       269.44 o
 -14  11   1        230.52        512.25       506.37 o
 -13  11   1      18096.02      16128.77       842.23 o
 -12  11   1       4697.81       4782.96       443.45 o
 -11  11   1       4500.22       4406.97       483.36 o
 -10  11   1        263.85        286.27       254.36 o
  -9  11   1       6467.17       6363.65       435.97 o
  -8  11   1      87649.52      92560.89      3529.43 o
  -7  11   1      38057.28      42154.39      1341.10 o
  -6  11   1      55417.91      56324.01      1752.88 o
  -5  11   1       1840.25       1810.28       121.25 o
  -4  11   1       1920.88       1927.04       123.52 o
  -3  11   1       1790.66       2212.74       117.83 o
  -2  11   1     324800.69     338649.09      8757.97 o
  -1  11   1       1896.81       2154.07       120.84 o
   0  11   1        289.56        528.56       120.84 o
   1  11   1       6026.18       5699.04       431.57 o
   2  11   1      11944.10      11980.31       435.97 o
   3  11   1       3325.32       3642.05       214.94 o
   4  11   1      26940.83      26727.49       937.94 o
   5  11   1         38.90        -67.83       180.94 o
   6  11   1       9432.52       9981.37       451.30 o
   7  11   1        170.89         76.86       212.57 o
   8  11   1        340.79        507.67       238.40 o
   9  11   1        572.32        340.90       245.65 o
  10  11   1        197.58       -260.49       260.49 o
  11  11   1        116.14       -283.11       325.57 o
 -13  12   1        504.82       1453.33       707.77 o
 -12  12   1      16521.19      14885.44       783.74 o
 -11  12   1        218.93        126.92       283.43 o
 -10  12   1        174.14        399.71       265.31 o
  -9  12   1      18366.10      19344.46       904.19 o
  -8  12   1     142943.95     156341.38      8493.27 o
  -7  12   1     103464.73      96487.25      4856.59 o
  -6  12   1      48976.29      48291.96      1520.48 o
  -5  12   1       6048.85       5593.13       217.92 o
  -4  12   1      17249.63      16826.90       503.01 o
  -3  12   1     262893.69     266922.03      6230.72 o
  -2  12   1      64984.99      64654.75      1726.27 o
  -1  12   1     210261.12     219077.11      5072.03 o
   0  12   1        269.78        437.94        99.20 o
   1  12   1      11183.52      11065.49       494.87 o
   2  12   1          0.45        228.78       129.71 o
   3  12   1     121520.76     122192.70      3855.35 o
   4  12   1       3935.32       5246.76       788.33 o
   5  12   1         91.86          0.00       184.14 o
   6  12   1        859.21        786.14       227.79 o
   7  12   1       2259.28       2588.47       448.83 o
   8  12   1         21.74        145.77       234.12 o
   9  12   1       2231.84       2368.03       288.70 o
  10  12   1        474.24        480.41       332.11 o
 -13  13   1      19906.21      19043.29      1340.74 o
 -12  13   1        217.45        626.39       340.62 o
 -11  13   1        583.44        231.12       290.31 o
 -10  13   1       1165.70       1672.54       317.03 o
  -9  13   1      49555.54      52095.90      2095.19 o
  -8  13   1      20608.76      23924.18      1605.44 o
  -7  13   1     171882.03     179581.17      6676.72 o
  -6  13   1      22131.16      22377.17       985.95 o
  -5  13   1        163.79        160.20       103.58 o
  -4  13   1      39306.07      38176.48      1056.33 o
  -3  13   1     124246.90     122460.58      3918.64 o
  -2  13   1     293662.78     311120.75      8055.95 o
  -1  13   1      58757.32      58483.10      1576.32 o
   0  13   1      18983.65      18371.96       624.39 o
   1  13   1       2544.50       2531.76       179.73 o
   2  13   1      72150.57      68533.66      2112.47 o
   3  13   1       4719.90       4895.98       276.20 o
   4  13   1      41659.60      40862.67      2106.06 o
   5  13   1        249.67        470.08       195.18 o
   6  13   1        436.57        736.17       281.96 o
   7  13   1         90.67        142.06       236.32 o
   8  13   1         57.64       -157.92       291.60 o
   9  13   1        265.41       -317.67       317.67 o
  10  13   1        979.24       1159.77       383.05 o
 -13  14   1       1264.36       1230.92       385.96 o
 -12  14   1       1545.54       1547.09       355.57 o
 -11  14   1        199.42        406.92       320.56 o
 -10  14   1        781.61        376.80       308.34 o
  -9  14   1         71.51        944.22       299.52 o
  -8  14   1     112226.16     121308.99     14845.96 o
  -7  14   1       1668.37       2402.57       314.31 o
  -6  14   1      25295.27      25933.93      1645.72 o
  -5  14   1        278.54        195.01       145.80 o
  -4  14   1      47058.35      46007.61      1479.61 o
  -3  14   1      45007.20      44784.71      1111.15 o
  -2  14   1     166464.42     172298.28      4004.62 o
  -1  14   1      42369.82      44541.92      1221.05 o
   0  14   1       3344.03       3578.73       210.06 o
   1  14   1       3098.66       3320.83       215.68 o
   2  14   1      14961.62      14691.73       544.03 o
   3  14   1      55862.28      55950.14      1765.45 o
   4  14   1       3616.65       3704.07       261.76 o
   5  14   1       2179.21       1996.32       240.36 o
   6  14   1         44.24        197.01       223.06 o
   7  14   1        331.21        606.50       324.29 o
   8  14   1         12.76         89.94       328.90 o
   9  14   1        132.85         11.37       342.35 o
 -12  15   1        412.20        218.66       337.16 o
 -11  15   1        227.40       -312.39       312.39 o
 -10  15   1         45.55       -308.34       308.34 o
  -9  15   1       5759.73       6118.54       989.73 o
  -8  15   1       1234.54       1720.56       563.92 o
  -7  15   1      10642.27      10358.83       585.55 o
  -6  15   1        128.25         41.72       209.54 o
  -5  15   1        639.92        676.61       157.28 o
  -4  15   1         84.95        190.29       163.75 o
  -3  15   1      64591.52      66028.21      1818.52 o
  -2  15   1      17530.95      18101.71       487.42 o
  -1  15   1      15005.52      16001.53       560.78 o
   0  15   1         65.24        171.95       135.49 o
   1  15   1       2243.22       2320.77       193.34 o
   2  15   1       5386.42       5342.84       281.99 o
   3  15   1      11927.47      11215.81       817.10 o
   4  15   1       4195.50       4642.65       391.29 o
   5  15   1         18.98       -395.81       794.09 o
   6  15   1        963.28       1216.90       367.75 o
   7  15   1         70.47         37.37       325.90 o
   8  15   1        393.59        872.88       402.80 o
 -12  16   1       3234.23       4442.28       609.95 o
 -11  16   1        205.01        193.50       336.22 o
 -10  16   1        418.71          6.63       331.46 o
  -9  16   1         59.17        320.08       314.31 o
  -8  16   1         17.34        -95.45       273.81 o
  -7  16   1         32.83        -14.23       265.47 o
  -6  16   1        276.33        169.01       230.16 o
  -5  16   1        170.64        336.40       157.28 o
  -4  16   1        425.08        648.96       176.01 o
  -3  16   1         97.12        242.18       379.78 o
  -2  16   1       3062.98       3029.82       247.43 o
  -1  16   1          1.96         88.23       143.79 o
   0  16   1        123.76         63.94       145.80 o
   1  16   1       1595.78       1467.22       339.50 o
   2  16   1        237.18        228.80       168.58 o
   3  16   1       2105.04       1924.44       217.16 o
   4  16   1        299.18        577.11       310.18 o
   5  16   1        453.72        301.52       529.39 o
   6  16   1        686.45        892.32       380.72 o
   7  16   1       4155.21       4556.70       493.21 o
 -11  17   1       1011.63       1237.49       500.62 o
 -10  17   1         25.39       -368.64       368.64 o
  -9  17   1        507.94        684.93       341.67 o
  -8  17   1       1106.12        778.98       314.31 o
  -7  17   1       5272.07       6353.11       840.12 o
  -6  17   1        116.61        323.68       239.61 o
  -5  17   1       8090.75       8409.96       381.37 o
  -4  17   1       2062.51       2152.09       264.70 o
  -3  17   1        879.96       1097.75       270.45 o
  -2  17   1        566.23        534.94       194.51 o
  -1  17   1       3919.19       4050.99       310.73 o
   0  17   1         43.97        178.80       165.49 o
   1  17   1      18185.56      17570.11       643.64 o
   2  17   1        109.59        138.89       255.18 o
   3  17   1         31.12          0.75       529.39 o
   4  17   1          0.14       -299.70       299.70 o
   5  17   1         71.03        -69.55       353.31 o
   6  17   1       2133.09       2538.79       425.80 o
 -10  18   1         44.47        734.11      1093.31 o
  -9  18   1          8.34       -525.63       575.42 o
  -8  18   1        482.84        801.76       319.10 o
  -7  18   1       1802.17       2083.77       345.55 o
  -6  18   1         67.96        163.60       494.87 o
  -5  18   1       9655.38      10133.78       439.64 o
  -4  18   1       8957.72       9667.14       529.39 o
  -3  18   1       1580.07       2152.09       322.24 o
  -2  18   1       1009.44       1251.42       304.98 o
  -1  18   1         92.40        138.10       241.68 o
   0  18   1      25841.16      27597.38      1173.87 o
   1  18   1       4252.29       4131.55       725.04 o
   2  18   1      15477.97      15728.18       817.74 o
   3  18   1         55.17       -167.77       300.46 o
   4  18   1        220.75        423.22       880.40 o
   5  18   1         21.92        368.60       395.47 o
  -9  19   1         12.92       -342.30       345.25 o
  -8  19   1         52.89       -246.40       328.34 o
  -7  19   1          8.41       -308.81       308.81 o
  -6  19   1       1662.21       1732.84       324.95 o
  -5  19   1       2840.64       3415.50       356.80 o
  -4  19   1      12611.32      12180.01       557.39 o
  -3  19   1         13.58         92.07       264.70 o
  -2  19   1       1324.95       1498.92       237.75 o
  -1  19   1      10544.84      10354.75       695.46 o
   0  19   1      23742.32      25226.63      1795.33 o
   1  19   1      41858.32      41396.07      2692.99 o
   2  19   1       7826.86       7802.76       989.73 o
   3  19   1       1384.18       1484.60       713.53 o
   4  19   1        822.88        853.93       402.18 o
  -8  20   1         86.19       -336.42       336.42 o
  -7  20   1         52.54       -314.89       327.25 o
  -6  20   1        130.43        248.06       368.27 o
  -5  20   1      14605.95      14696.35       932.19 o
  -4  20   1         12.82         60.20       529.39 o
  -2  20   1       1329.14       1376.14       402.26 o
  -1  20   1      25036.04      27132.07      1330.50 o
   0  20   1      22985.07      27160.06      1933.43 o
   1  20   1      48109.72      47610.66      3049.75 o
   2  20   1       8191.35       9770.72      1093.31 o
  -1  21   1        810.32        966.71       455.71 o
   0  21   1      44979.36      46320.49      2107.67 o
   0 -21   2      17378.63      16675.81      1473.09 o
   1 -21   2       3579.57       3809.31       713.53 o
   6 -21   2      26140.88      27275.14      1956.45 o
  -3 -20   2         56.47        410.47       339.69 o
  -2 -20   2      41124.75      39650.04      1727.02 o
  -1 -20   2       8897.20      10023.90       771.07 o
   0 -20   2      51556.39      53800.70      2208.75 o
   1 -20   2       3859.80       4637.93       748.05 o
   5 -20   2      83862.08      88569.41      5132.79 o
   6 -20   2      14032.84      14661.83      1288.95 o
   7 -20   2       1085.17        886.15       644.48 o
   8 -20   2        238.40       -460.34       667.49 o
  -4 -19   2        126.51        110.05       336.42 o
  -3 -19   2        319.85        149.89       300.46 o
  -2 -19   2       1077.42       1327.63       332.77 o
  -1 -19   2      79775.88      78951.73      3132.65 o
   0 -19   2       2580.03       3233.79       362.43 o
   1 -19   2       9253.30      10256.62       587.24 o
   4 -19   2      31422.88      33858.00      2175.11 o
   5 -19   2      86263.91      88730.54      5132.79 o
   6 -19   2      13195.93      13637.57      1219.90 o
   7 -19   2        445.79       -138.10       575.42 o
   8 -19   2       6860.61       6433.25       966.71 o
   9 -19   2      11820.93      14038.13      1749.29 o
  -6 -18   2       2932.60       3475.57       586.93 o
  -5 -18   2       1085.11       1680.66       552.41 o
  -4 -18   2       3032.35       2973.88       431.57 o
  -3 -18   2        550.32        512.42       269.60 o
  -2 -18   2      13188.69      13236.27       714.60 o
  -1 -18   2       3050.24       3906.89       512.13 o
   0 -18   2      28331.08      29677.12      1296.18 o
   1 -18   2       1017.78        978.22       266.45 o
   2 -18   2       3361.03       3786.10       256.99 o
   3 -18   2         22.93        -68.00       199.84 o
   4 -18   2      84423.16      84829.15      4856.59 o
   5 -18   2      10529.42      10484.24       989.73 o
   6 -18   2       5622.78       5270.92       423.64 o
   7 -18   2        306.21         25.20       310.73 o
   8 -18   2       9233.35      10193.58       634.44 o
   9 -18   2      16331.35      18029.79      1306.21 o
  10 -18   2      20091.78      24631.23      1205.13 o
  -7 -17   2         82.60        340.36       425.81 o
  -6 -17   2         85.08        -61.86       336.12 o
  -5 -17   2        141.03        381.11       356.76 o
  -4 -17   2         37.22        -86.52       310.73 o
  -3 -17   2        234.28        193.28       255.18 o
  -2 -17   2       2929.59       2698.56       431.57 o
  -1 -17   2      11874.58      11346.12       608.72 o
   0 -17   2        436.67        698.88       239.81 o
   1 -17   2         13.46        253.46       178.38 o
   2 -17   2        654.59        586.93       218.66 o
   3 -17   2      13929.20      13223.27       632.97 o
   4 -17   2         57.30        153.85       153.98 o
   5 -17   2      15393.40      15550.28       738.09 o
   6 -17   2        236.36        -53.54       535.15 o
   7 -17   2       5269.91       5471.49       702.02 o
   8 -17   2       1890.45       2065.12       563.92 o
   9 -17   2      18985.18      20229.47      1014.35 o
  10 -17   2       2761.25       3382.36       466.37 o
  11 -17   2        193.72        260.05       395.47 o
  -8 -16   2          0.48        566.89       360.42 o
  -7 -16   2        639.36        671.16       368.59 o
  -6 -16   2       1041.34       1239.40       361.87 o
  -5 -16   2      11932.51      12860.25       755.49 o
  -4 -16   2        256.13        350.10       265.47 o
  -3 -16   2       1883.07       2021.72       294.03 o
  -2 -16   2       2534.66       3353.80       325.66 o
  -1 -16   2       3325.55       3226.72       307.95 o
   0 -16   2        178.37         12.70       216.04 o
   1 -16   2       4778.50       4822.06       259.91 o
   2 -16   2        690.10        685.56       241.68 o
   3 -16   2        182.57        260.09       114.91 o
   4 -16   2       7250.42       6676.71       304.13 o
   5 -16   2        266.79        405.83       166.87 o
   6 -16   2        172.93        129.11       230.85 o
   7 -16   2        805.99        901.15       263.10 o
   8 -16   2       1356.70       1354.70       644.48 o
   9 -16   2        541.40       1095.94       360.75 o
  10 -16   2       3902.24       4551.52       575.42 o
  11 -16   2         32.72        470.73       367.44 o
  -8 -15   2        824.21        783.38       349.64 o
  -7 -15   2         34.20       -146.73       339.18 o
  -6 -15   2      37994.85      42155.97      1795.76 o
  -5 -15   2        102.46       -176.11       978.22 o
  -4 -15   2      12469.29      13138.36      1334.99 o
  -3 -15   2         56.72        368.27       264.70 o
  -2 -15   2      13487.31      13790.92       692.97 o
  -1 -15   2        140.18       -114.11       230.17 o
   0 -15   2       9503.68       9125.28       575.42 o
   1 -15   2         10.21        -11.51       276.20 o
   2 -15   2        872.10        748.05       126.59 o
   3 -15   2       1769.65       1898.90       135.93 o
   4 -15   2       3553.22       3523.40       209.71 o
   5 -15   2        540.10        366.99       145.80 o
   6 -15   2        190.28        177.23       184.14 o
   7 -15   2       7601.75       7401.20       707.77 o
   8 -15   2       1858.11       2133.31       347.93 o
   9 -15   2          3.74       -138.10       782.58 o
  10 -15   2         28.37        332.70       319.75 o
  11 -15   2        320.70        499.04       362.22 o
  12 -15   2         30.40         -5.75       374.34 o
  -9 -14   2       6562.97       6667.96       549.25 o
  -8 -14   2         24.56       -603.69       903.42 o
  -7 -14   2      17576.17      19194.56       964.70 o
  -6 -14   2       4555.82       4147.68       431.88 o
  -5 -14   2      36318.13      38928.97      2520.36 o
  -4 -14   2        590.12        605.10       425.81 o
  -3 -14   2      15176.34      14750.00       736.15 o
  -2 -14   2        167.82         24.38       204.81 o
  -1 -14   2       3801.10       3773.09       212.58 o
   0 -14   2       1010.34       1151.40       116.11 o
   1 -14   2        410.82        594.50       241.68 o
   2 -14   2       1044.80        909.17       126.59 o
   3 -14   2        484.02        445.76       126.59 o
   4 -14   2       2095.16       2042.39       165.49 o
   5 -14   2        240.57        212.41       207.15 o
   6 -14   2       7533.86       8058.03       914.93 o
   7 -14   2      36311.19      36889.08      1210.86 o
   8 -14   2      34713.05      37019.34      1219.19 o
   9 -14   2       2033.18       2206.68       638.72 o
  10 -14   2       2784.92       2913.83       494.87 o
  11 -14   2       1649.61       2052.34       391.61 o
  12 -14   2      22789.03      23947.37      1136.15 o
  13 -14   2       1550.72       4131.55       794.09 o
 -10 -13   2       3890.16       4403.91       478.27 o
  -9 -13   2        842.01       1284.35       365.93 o
  -8 -13   2        544.65        -98.40       325.20 o
  -7 -13   2       7916.47       7165.16       558.16 o
  -6 -13   2      29839.08      29849.26      1310.80 o
  -5 -13   2      11682.13      12323.28       680.89 o
  -4 -13   2       5705.24       6954.96       452.94 o
  -3 -13   2        990.55       1099.78       345.25 o
  -2 -13   2       1186.12        920.85       146.47 o
  -1 -13   2       1030.61       1280.04       155.36 o
   0 -13   2      10587.11      10475.68       301.20 o
   1 -13   2          4.71       -104.77       224.42 o
   2 -13   2      11792.26      11669.62       368.27 o
   3 -13   2         12.75        -42.53        87.13 o
   4 -13   2       1326.55       1163.73       134.09 o
   5 -13   2        209.36        268.88       132.62 o
   6 -13   2      41689.09      41999.02      2514.61 o
   7 -13   2      24463.52      24622.05       848.90 o
   8 -13   2      60888.99      63603.98      1998.48 o
   9 -13   2       4817.87       5395.74       326.27 o
  10 -13   2       1915.23       2855.02       373.21 o
  11 -13   2      15205.04      15911.24       835.64 o
  12 -13   2      23306.24      27125.29      1473.09 o
  13 -13   2      67930.84      68910.35      4471.05 o
 -10 -12   2        339.85        385.60       345.78 o
  -9 -12   2        427.49        600.60       325.20 o
  -8 -12   2         10.71       -374.76       460.34 o
  -7 -12   2        898.24        578.56       661.74 o
  -6 -12   2      18957.55      19569.67      1404.04 o
  -5 -12   2       1785.96       2019.88       408.55 o
  -4 -12   2       1565.63       1267.93       161.78 o
  -3 -12   2        539.39        380.09       149.07 o
  -2 -12   2        898.19        843.97       134.06 o
  -1 -12   2       3644.65       3560.01       158.53 o
   0 -12   2       1119.09       1204.57       110.92 o
   1 -12   2        772.17        805.59       103.58 o
   2 -12   2       4469.44       4511.33       184.14 o
   3 -12   2      15577.42      15002.59       394.65 o
   4 -12   2          2.65         73.55        91.22 o
   5 -12   2       1067.21       1097.96       140.85 o
   6 -12   2        225.97        528.51       154.81 o
   7 -12   2     157559.23     164413.67      4939.91 o
   8 -12   2       8223.48       9327.05       500.62 o
   9 -12   2       7550.94       7333.12       402.80 o
  10 -12   2       1953.16       2041.61       259.51 o
  11 -12   2      27441.94      28807.24      1277.34 o
  12 -12   2      33259.54      35745.70      1552.71 o
  13 -12   2      51800.82      55802.57      5098.27 o
 -11 -11   2        168.62        283.06       369.91 o
 -10 -11   2         26.83       -136.39       295.85 o
  -9 -11   2         11.92         -1.87       300.77 o
  -8 -11   2         44.07       -272.52       272.52 o
  -7 -11   2          2.69         94.31       563.92 o
  -6 -11   2         59.99       -174.09       174.09 o
  -5 -11   2        280.76        292.80       168.11 o
  -4 -11   2         23.82        -47.39       131.99 o
  -3 -11   2       1224.79       1242.82       241.68 o
  -2 -11   2        566.93        434.78       101.48 o
  -1 -11   2       6677.09       6680.48       204.54 o
   0 -11   2      10126.91       9628.14       270.52 o
   1 -11   2        864.47        690.51        92.07 o
   2 -11   2      11037.46      10910.06       345.25 o
   3 -11   2       5267.81       5145.11       170.22 o
   4 -11   2       3831.41       3935.03       316.48 o
   5 -11   2        176.64         96.83       116.11 o
   6 -11   2      10300.30       9923.20       392.56 o
   7 -11   2       4790.21       4811.60       273.66 o
   8 -11   2      50884.95      52586.74      1669.57 o
   9 -11   2        605.37        558.55       592.69 o
  10 -11   2       3297.33       3344.01       280.95 o
  11 -11   2       2646.28       2834.32       304.98 o
  12 -11   2      62004.92      60957.27      3999.20 o
  13 -11   2      11861.80      11737.04       730.23 o
  14 -11   2       7660.01       7393.61       577.66 o
 -11 -10   2         20.01       -308.34       308.34 o
 -10 -10   2         13.18         24.12       292.95 o
  -9 -10   2         91.61        387.24       288.12 o
  -8 -10   2      18394.69      17895.72       874.10 o
  -7 -10   2        246.48        550.32       218.40 o
  -6 -10   2       7430.36       8256.17       443.08 o
  -5 -10   2        392.09        476.45       157.33 o
  -4 -10   2       5133.23       5650.68       276.20 o
  -3 -10   2       9242.82       9434.91       420.06 o
  -2 -10   2      50386.16      50021.95      1350.57 o
  -1 -10   2         67.36         99.51        68.81 o
   0 -10   2       2411.90       2189.92       184.14 o
   1 -10   2        523.92        575.42        80.56 o
   2 -10   2        764.44        782.58        92.07 o
   3 -10   2        236.77        241.47        70.93 o
   4 -10   2        318.17        280.77        85.16 o
   5 -10   2      10103.27       9581.26       397.04 o
   6 -10   2        197.90        395.58       161.12 o
   7 -10   2      21062.97      22219.08       760.39 o
   8 -10   2       4115.18       4346.43       880.40 o
   9 -10   2        892.91        614.64       208.64 o
  10 -10   2       1423.41       1487.32       246.95 o
  11 -10   2      16503.23      17364.38       691.64 o
  12 -10   2        624.60       1169.75       303.21 o
  13 -10   2      20132.38      20046.76      1582.42 o
  14 -10   2        322.70        -88.50       454.59 o
 -12  -9   2        377.97        552.41       609.95 o
 -11  -9   2        827.70        645.01       351.01 o
 -10  -9   2        733.93        572.77       314.56 o
  -9  -9   2      29386.95      28151.24      1196.88 o
  -8  -9   2      16183.11      17084.04       788.33 o
  -7  -9   2      56970.02      57756.79      2060.02 o
  -6  -9   2       4278.80       4765.56       279.28 o
  -5  -9   2       1801.86       1614.86       176.55 o
  -4  -9   2       1145.45       1276.25       157.33 o
  -3  -9   2     305648.22     334641.50      8674.54 o
  -2  -9   2        166.24        420.27       258.94 o
  -1  -9   2      23051.63      21030.80       525.19 o
   0  -9   2        619.23        625.59       103.58 o
   1  -9   2      12931.75      13223.27       391.29 o
   2  -9   2      23450.98      23442.81       655.98 o
   3  -9   2      45697.82      45049.73      1207.72 o
   4  -9   2       1225.44       1629.87       241.68 o
   5  -9   2       3423.47       3149.12       143.79 o
   6  -9   2         47.91        135.50       116.76 o
   7  -9   2       4514.88       4265.37       299.22 o
   8  -9   2        579.66        420.81       182.44 o
   9  -9   2       2922.56       3224.30       523.64 o
  10  -9   2        889.71        684.07       231.80 o
  11  -9   2         45.66         77.02       243.98 o
  12  -9   2      11632.41      10314.75      1127.83 o
  13  -9   2          2.96       -196.86       278.34 o
  14  -9   2         93.60        715.72       323.57 o
 -12  -8   2         75.02         34.53       552.41 o
 -11  -8   2         93.44       -294.92       295.44 o
 -10  -8   2       2228.13       2295.17       301.49 o
  -9  -8   2      54782.28      50576.17      1658.42 o
  -8  -8   2      80701.66      80213.95      2496.89 o
  -7  -8   2      28338.61      28965.96       987.16 o
  -6  -8   2       8228.70       8610.53       408.55 o
  -5  -8   2       3822.56       4608.50       287.71 o
  -4  -8   2     242196.30     266011.78      8884.56 o
  -3  -8   2      57698.93      67860.00      1810.30 o
  -2  -8   2     382433.31     397420.44     10248.94 o
  -1  -8   2       1197.76       1308.17        80.16 o
   0  -8   2         89.60         38.36       138.10 o
   1  -8   2        163.40        195.64        69.05 o
   2  -8   2     323359.66     355359.44      9172.27 o
   3  -8   2      14857.06      15939.41       535.15 o
   4  -8   2       8851.33       8339.48       263.15 o
   5  -8   2       3046.90       3097.63       135.49 o
   6  -8   2       4503.24       4475.69       235.04 o
   7  -8   2        603.86        433.90       149.07 o
   8  -8   2      13951.49      14179.93       765.32 o
   9  -8   2       5190.94       5172.74       320.56 o
  10  -8   2         16.41       -129.02       208.76 o
  11  -8   2        134.99       -212.09       223.10 o
  12  -8   2       1720.30       1361.60       284.03 o
  13  -8   2       1138.57        498.41       632.97 o
  14  -8   2        534.80         43.46       466.09 o
 -13  -7   2          0.03          0.00       552.41 o
 -12  -7   2       2731.65       3233.89       655.98 o
 -11  -7   2        356.41         27.42       254.42 o
 -10  -7   2      11283.49      10560.18       521.59 o
  -9  -7   2      20004.82      20403.29      1202.64 o
  -8  -7   2     164387.34     151972.16      4597.76 o
  -7  -7   2      28878.62      27763.65       944.94 o
  -6  -7   2       6045.58       6492.55       312.20 o
  -5  -7   2      19819.05      20518.62       597.09 o
  -4  -7   2     206560.19     233213.22      7181.30 o
  -3  -7   2     594015.38     657710.88     16962.04 o
  -2  -7   2     183207.44     193956.27      5037.18 o
  -1  -7   2      88214.96      85719.68      2242.91 o
   0  -7   2       1130.70       1072.09        74.81 o
   1  -7   2     115761.68     124936.27      3245.40 o
   2  -7   2      20257.25      20160.43       495.27 o
   3  -7   2     357092.59     367518.22     10156.25 o
   4  -7   2        363.31        345.90       132.35 o
   5  -7   2       8075.39       7914.32       253.93 o
   6  -7   2        671.72        707.84       140.85 o
   7  -7   2       2243.13       2227.29       224.42 o
   8  -7   2        209.94        173.13       224.42 o
   9  -7   2       4290.48       3946.10       586.93 o
  10  -7   2        214.17         59.53       221.21 o
  11  -7   2         42.35          8.91       368.27 o
  12  -7   2       3401.30       3450.91       437.32 o
  13  -7   2        596.88        677.90       278.66 o
  14  -7   2        959.06       1046.09       851.63 o
 -13  -6   2       2613.26       1694.29       540.90 o
 -12  -6   2        129.12       -227.69       312.20 o
 -11  -6   2       3089.35       2700.31       540.90 o
 -10  -6   2        138.81         92.97       385.53 o
  -9  -6   2      95453.38      92033.16      2863.01 o
  -8  -6   2       4555.44       5805.59       696.26 o
  -7  -6   2      19428.83      17720.21       649.29 o
  -6  -6   2        440.12        847.19       165.72 o
  -5  -6   2      16412.09      17028.41       503.75 o
  -4  -6   2      83962.12      85853.41      2262.29 o
  -3  -6   2     423726.72     497737.19     12828.44 o
  -2  -6   2     175349.47     187476.48      4866.29 o
  -1  -6   2       3672.69       3813.91       137.63 o
   0  -6   2      25160.97      26484.81       643.11 o
   1  -6   2      33558.71      35054.89       932.19 o
   2  -6   2     294046.38     323007.41      8311.95 o
   3  -6   2      22958.85      20884.26       568.06 o
   4  -6   2      14194.16      13886.00       397.75 o
   5  -6   2        297.74        359.73       224.42 o
   6  -6   2        764.43        955.69       207.15 o
   7  -6   2        778.13        917.43       471.85 o
   8  -6   2       4728.82       4629.86       300.13 o
   9  -6   2        275.80        363.11       235.92 o
  10  -6   2       1409.45       1292.74       254.42 o
  11  -6   2        847.27        867.15       339.50 o
  12  -6   2       1366.52        642.17       248.97 o
  13  -6   2        674.05        768.57       256.05 o
  14  -6   2       4357.90       4744.20       886.15 o
 -13  -5   2         85.05       -145.72       863.14 o
 -12  -5   2       1349.09       1142.48       851.63 o
 -11  -5   2        374.63        105.17       241.68 o
 -10  -5   2       2438.65       2154.80       260.49 o
  -9  -5   2        509.26        893.41       239.81 o
  -8  -5   2      22783.60      20697.46       753.63 o
  -7  -5   2         40.57       -108.51       207.15 o
  -6  -5   2       8559.40       7728.84       391.29 o
  -5  -5   2       1991.10       2195.70       129.71 o
  -4  -5   2     183185.23     195274.34      5057.48 o
  -3  -5   2      17241.82      16795.83       479.30 o
  -2  -5   2      69254.68      75533.93      2157.84 o
  -1  -5   2        130.58        201.14        48.80 o
   0  -5   2      32557.30      34257.87       819.09 o
   1  -5   2      53766.44      57968.31      1507.61 o
   2  -5   2     159317.91     168308.56      4335.52 o
   3  -5   2      49683.99      49896.60      1639.96 o
   4  -5   2       1362.46       1332.21       126.59 o
   5  -5   2       3624.63       4025.91       204.54 o
   6  -5   2        395.27        701.99       146.47 o
   7  -5   2       1809.90       2594.89       223.38 o
   8  -5   2       1782.03       1484.01       223.06 o
   9  -5   2         80.51        247.96       420.06 o
  10  -5   2       2058.42       1967.56       266.10 o
  11  -5   2        242.19       -195.45       221.21 o
  12  -5   2        220.71        350.52       223.06 o
  13  -5   2       2311.45       2444.69       377.81 o
  14  -5   2        150.69        645.80       353.92 o
 -14  -4   2        209.50       -281.70       281.70 o
 -13  -4   2       1115.85        198.93       303.82 o
 -12  -4   2        806.35        490.26       298.63 o
 -11  -4   2        143.37        697.09       276.20 o
 -10  -4   2        687.44        498.70       216.16 o
  -9  -4   2       3081.55       2743.46       270.82 o
  -8  -4   2        246.28        -43.26       281.96 o
  -7  -4   2          3.29        160.07       129.71 o
  -6  -4   2        108.87         13.15       110.48 o
  -5  -4   2        536.35        907.70       132.35 o
  -4  -4   2         24.84        314.33        85.16 o
  -3  -4   2      37268.21      40029.99      1065.95 o
  -2  -4   2       3621.08       3994.37       140.85 o
  -1  -4   2      18964.94      21395.59       586.93 o
   0  -4   2      15793.17      15564.83       432.06 o
   1  -4   2      67524.78      69212.43      2940.42 o
   2  -4   2       8730.30       9346.34       379.78 o
   3  -4   2       4225.94       3758.25       420.06 o
   4  -4   2      15548.89      14766.34       494.65 o
   5  -4   2       7011.96       6950.95       292.94 o
   6  -4   2       2954.55       2937.24       212.58 o
   7  -4   2         19.97        416.61       172.36 o
   8  -4   2       6781.52       6562.11       353.09 o
   9  -4   2         31.16       -103.58       200.09 o
  10  -4   2       2094.38       1938.26       263.99 o
  11  -4   2          4.58         -7.19       207.24 o
  12  -4   2         86.84        -25.89       517.88 o
  13  -4   2        238.01        501.71       300.77 o
  14  -4   2       3821.74       3773.03       431.57 o
 -14  -3   2       1669.17       1852.89       342.35 o
 -13  -3   2      22818.01      22732.59      1010.19 o
 -12  -3   2       3283.83       2781.04       385.53 o
 -11  -3   2       2751.86       2088.26       320.66 o
 -10  -3   2       1202.48       1004.02       224.28 o
  -9  -3   2        186.38         41.92       201.20 o
  -8  -3   2       3001.33       2739.53       281.96 o
  -7  -3   2        939.75        711.83       143.79 o
  -6  -3   2          4.83        172.26       116.76 o
  -5  -3   2         70.39        138.10        97.59 o
  -4  -3   2       5619.00       5588.57       235.92 o
  -3  -3   2         67.14        115.08        67.96 o
  -2  -3   2     120497.97     129925.95      3368.91 o
  -1  -3   2         59.22        381.03        57.54 o
   0  -3   2      21874.33      27218.91       714.54 o
   1  -3   2        253.39        570.35       155.36 o
   2  -3   2      11526.85      11396.61       367.44 o
   3  -3   2      13564.98      13512.82       661.74 o
   4  -3   2      11226.56      11003.97       399.92 o
   5  -3   2       2189.50       2227.91       178.82 o
   6  -3   2      26712.61      21106.59      1254.43 o
   7  -3   2          5.52       -137.62       137.62 o
   8  -3   2       3383.48       2825.78       258.94 o
   9  -3   2        312.25        462.90       208.64 o
  10  -3   2        293.13        -78.57       339.50 o
  11  -3   2       6146.26       5466.61       460.34 o
  12  -3   2        358.66        109.50       276.32 o
  13  -3   2       1416.78       1353.53       311.33 o
  14  -3   2         85.52       -245.08       288.80 o
 -14  -2   2      19268.27      20168.69       914.82 o
 -13  -2   2       1506.80       3633.22       713.53 o
 -12  -2   2      24587.89      23511.12      1732.03 o
 -11  -2   2        674.77        804.81       294.94 o
 -10  -2   2      11483.27      11678.56       492.90 o
  -9  -2   2         90.42         69.05       185.28 o
  -8  -2   2      11778.50      10512.04       378.34 o
  -7  -2   2       4295.59       3790.26       207.39 o
  -6  -2   2      13809.67      14076.07       447.35 o
  -5  -2   2       7062.74       6971.47       258.94 o
  -4  -2   2          7.25        169.12        81.24 o
  -3  -2   2       5660.94       4319.90       163.13 o
  -2  -2   2      48154.71      48321.41      1709.01 o
  -1  -2   2      74168.74      85543.41      2603.75 o
   0  -2   2      26045.35      30702.59       947.39 o
   1  -2   2      52399.02      60537.20      1576.97 o
   2  -2   2       3372.40       2849.00       127.21 o
   3  -2   2        225.00        269.58       126.59 o
   4  -2   2         16.60        158.24       126.59 o
   5  -2   2     218983.70     229162.67     10409.44 o
   6  -2   2      18624.83      19745.65      1657.22 o
   7  -2   2      15340.58      17454.39       555.26 o
   8  -2   2       2854.61       3399.19       263.99 o
   9  -2   2       8000.39       8440.61       393.77 o
  10  -2   2      13665.48      13308.26       531.97 o
  11  -2   2      20259.05      20651.31       925.99 o
  12  -2   2       2357.57       2181.87       314.56 o
  13  -2   2       2097.06       2704.96       337.64 o
  14  -2   2       2283.48       2250.31       333.35 o
 -14  -1   2       1858.73       2821.92       454.59 o
 -13  -1   2      46984.28      47758.14      3325.96 o
 -12  -1   2        321.16        788.63       466.09 o
 -11  -1   2       9361.89       7667.36       468.63 o
 -10  -1   2        239.74        493.79       251.00 o
  -9  -1   2        158.86         23.02       154.62 o
  -8  -1   2       1522.10       1508.40       170.89 o
  -7  -1   2       6278.36       5455.77       248.10 o
  -6  -1   2       2737.16       2829.64       174.82 o
  -5  -1   2      16624.25      14499.53       443.45 o
  -4  -1   2       2903.20       3478.20       157.28 o
  -3  -1   2       5825.47       5080.09       176.82 o
  -2  -1   2      15605.21      16081.83       558.16 o
  -1  -1   2      88969.20     110730.62      3357.34 o
   0  -1   2     482858.06     558435.94     16891.04 o
   1  -1   2      96970.66      99778.12      3619.42 o
   2  -1   2      36895.62      40179.96      3291.43 o
   3  -1   2       2855.70       2853.93       129.44 o
   4  -1   2     218182.81     210736.89      6306.65 o
   5  -1   2      21167.90      21459.12       645.99 o
   6  -1   2     477901.78     601584.06     34059.41 o
   7  -1   2        836.95       1466.31       173.69 o
   8  -1   2        152.23        119.94       176.55 o
   9  -1   2       1147.17       1611.19       253.19 o
  10  -1   2      96433.15      93119.66      3440.42 o
  11  -1   2      19577.55      21368.55      1122.08 o
  12  -1   2      12577.88      13823.12       682.99 o
  13  -1   2        362.72        204.36       268.18 o
  14  -1   2       1181.57       1127.98       317.37 o
 -14   0   2       6918.65       7345.29      1208.39 o
 -13   0   2       4024.18       3917.03       378.34 o
 -12   0   2       6172.93       6009.71       425.78 o
 -11   0   2        410.17        493.27       339.50 o
 -10   0   2       7795.15       7472.88       374.59 o
  -9   0   2          9.54       -132.35       154.62 o
  -8   0   2      16414.56      16012.47       569.67 o
  -7   0   2       2103.19       1842.58       162.15 o
  -6   0   2      46890.81      44819.33      1240.50 o
  -5   0   2        146.87        246.28       101.48 o
  -4   0   2      26930.05      25950.19       719.88 o
  -3   0   2          8.04        133.50       103.58 o
  -2   0   2      77937.03      81502.12      2111.45 o
  -1   0   2      82133.78      94685.56      2176.16 o
   0   0   2     440967.28     516247.12     15639.22 o
   1   0   2     172899.91     204084.66      5264.65 o
   2   0   2        269.19        213.16        80.56 o
   3   0   2      86394.62      75895.16      2468.57 o
   4   0   2     101471.02     103406.80      2709.28 o
   5   0   2     724107.75     853800.69     45021.28 o
   6   0   2      71386.13      82964.12      3878.36 o
   7   0   2      98265.44     103313.39      2754.18 o
   8   0   2        163.74        385.53       146.48 o
   9   0   2     111751.98     110667.66      3341.09 o
  10   0   2       1097.66       4822.06       540.90 o
  11   0   2     131266.23     135735.78      4933.72 o
  12   0   2        963.83       2152.09       448.83 o
  13   0   2        283.33        688.51       280.66 o
  14   0   2        959.78       1117.18       305.08 o
 -15   1   2        126.81        236.14       437.32 o
 -14   1   2        528.55        425.34       805.59 o
 -13   1   2         38.18        144.03       268.18 o
 -12   1   2        484.92        734.51       275.25 o
 -11   1   2        435.47        310.73       260.41 o
 -10   1   2        736.11        441.16       203.89 o
  -9   1   2       1273.69       1699.34       546.65 o
  -8   1   2       1074.00        971.90       153.98 o
  -7   1   2        688.26        771.33       137.62 o
  -6   1   2       2211.41       1784.46       143.79 o
  -5   1   2       3249.30       3843.48       176.82 o
  -4   1   2        478.70        441.81        97.82 o
  -3   1   2      40714.34      39586.18      1057.06 o
  -2   1   2        812.83        709.52        57.54 o
  -1   1   2     370829.22     416064.91     12416.18 o
   0   1   2      69932.28      80645.02      2422.26 o
   1   1   2     108865.88     114830.49      2684.66 o
   2   1   2      37340.43      39954.83      2382.26 o
   3   1   2      46987.69      43879.33      1381.02 o
   4   1   2     218225.56     222082.59      6787.22 o
   5   1   2     346016.66     361335.41      9385.92 o
   6   1   2     314730.56     395751.31     13700.87 o
   7   1   2       7403.42       6700.79       284.82 o
   8   1   2       7091.97       6554.94       284.82 o
   9   1   2       9673.56      10016.57       565.18 o
  10   1   2     179528.39     168963.56      6088.94 o
  11   1   2       2647.92       5205.40       417.61 o
  12   1   2      23563.75      22708.50       991.90 o
  13   1   2         45.68        199.60       272.52 o
  14   1   2       4670.68       4699.88       397.75 o
 -15   2   2       6552.83       6736.44       632.97 o
 -14   2   2        430.75        471.85       309.23 o
 -13   2   2        887.07        975.70       296.94 o
 -12   2   2         45.88        185.02       262.14 o
 -11   2   2       4907.42       4788.22       327.50 o
 -10   2   2       5037.41       4967.75       558.16 o
  -9   2   2        433.17        317.59       200.09 o
  -8   2   2        553.28        397.04       145.80 o
  -7   2   2       1332.87       1449.42       178.38 o
  -6   2   2         71.36        205.51       115.08 o
  -5   2   2       2229.31       2664.81       161.12 o
  -4   2   2      27707.45      26630.58       738.39 o
  -3   2   2        818.91        685.81        69.59 o
  -2   2   2      32480.08      36969.20      1114.66 o
  -1   2   2         41.45        270.76        51.79 o
   0   2   2      35297.41      38281.14      1012.93 o
   1   2   2        115.01        180.72        44.48 o
   2   2   2        391.25        374.57       172.63 o
   3   2   2        281.74        485.55        71.89 o
   4   2   2     160634.36     150890.72      3934.08 o
   5   2   2     110777.71     118379.06      3116.47 o
   6   2   2      94452.91     104205.87      2758.55 o
   7   2   2        551.80        655.12       166.67 o
   8   2   2       9805.78       9322.50       426.95 o
   9   2   2      50378.20      49694.53      1596.74 o
  10   2   2      33085.70      33277.77      1358.34 o
  11   2   2      52230.75      50395.72      2704.50 o
  12   2   2        978.80       2294.15       489.11 o
  13   2   2       2964.39       3265.63       353.36 o
  14   2   2        172.09        459.69       288.12 o
 -15   3   2        314.88       1726.27       529.39 o
 -14   3   2       8920.04       8969.46       553.19 o
 -13   3   2        311.88        645.69       425.81 o
 -12   3   2       1267.85       2024.12       281.96 o
 -11   3   2       1619.33       2543.38       546.65 o
 -10   3   2      71925.94      70585.52      2213.47 o
  -9   3   2       7613.71       7177.18       368.31 o
  -8   3   2       1804.55       1530.72       157.33 o
  -7   3   2        243.91        115.08       184.14 o
  -6   3   2      17163.79      17169.17       937.94 o
  -5   3   2      29196.17      27289.91      1611.19 o
  -4   3   2       4212.80       4390.93       172.63 o
  -3   3   2      15907.61      16111.27       454.84 o
  -2   3   2        100.21         39.76        51.79 o
  -1   3   2       4140.85       6078.65       181.86 o
   0   3   2       1228.01       1685.13        80.16 o
   1   3   2        604.18        616.83       103.58 o
   2   3   2       4299.79       3592.51       159.87 o
   3   3   2       8939.17       9085.67       338.01 o
   4   3   2       1381.42       1375.24       102.09 o
   5   3   2      77131.66      74317.46      1989.56 o
   6   3   2       1386.49       1392.15       154.62 o
   7   3   2       4170.85       4462.69       288.70 o
   8   3   2       1436.86       1231.03       235.92 o
   9   3   2      16167.00      15751.02       622.15 o
  10   3   2      26403.10      23306.69      1024.48 o
  11   3   2       7665.02       7490.51       486.44 o
  12   3   2         74.86        320.44       258.89 o
  13   3   2       1358.83       1510.78       298.14 o
  14   3   2        631.91        555.81       284.70 o
 -15   4   2      29123.10      33696.89      1990.97 o
 -14   4   2       4057.93       3958.92       621.46 o
 -13   4   2       3817.11       3222.77       381.44 o
 -12   4   2        203.81        370.02       333.75 o
 -11   4   2     150018.95     144780.88      4398.03 o
 -10   4   2       2139.94       4993.47       627.21 o
  -9   4   2      49007.10      45356.66      1737.78 o
  -8   4   2         20.69         15.57       131.99 o
  -7   4   2        961.28        860.92       322.24 o
  -6   4   2       2462.04       2315.16       281.96 o
  -5   4   2     108243.21     111884.60      2920.60 o
  -4   4   2      48318.45      48576.86      1288.89 o
  -3   4   2        507.14        646.03       161.12 o
  -2   4   2       7482.59       7748.41       229.47 o
  -1   4   2       1540.92       1303.91       149.61 o
   0   4   2       1311.55       1507.78        74.46 o
   1   4   2      15391.88      16094.73       627.21 o
   2   4   2         36.72        -67.32       178.38 o
   3   4   2         33.85         50.90        91.54 o
   4   4   2         46.41         89.98       287.71 o
   5   4   2       1083.59        911.15       166.87 o
   6   4   2       1783.13       1903.37       212.79 o
   7   4   2        142.26        332.42       402.80 o
   8   4   2        477.22        179.09       202.48 o
   9   4   2         87.58       -185.35       345.25 o
  10   4   2       6076.75       5844.80       448.96 o
  11   4   2        976.84        410.58       374.03 o
  12   4   2       3097.62       3288.68       454.59 o
  13   4   2        451.73        351.76       278.55 o
 -15   5   2      17228.39      16848.44      1242.92 o
 -14   5   2      11444.65      12337.11      1012.75 o
 -13   5   2          3.76        239.47       287.71 o
 -12   5   2      44115.82      44650.59      1489.17 o
 -11   5   2      24403.32      24559.14      1611.19 o
 -10   5   2     295356.75     297521.47      8836.93 o
  -9   5   2         36.48       1124.86       232.23 o
  -8   5   2       7599.16       7104.97       644.48 o
  -7   5   2       2555.23       2830.24       159.65 o
  -6   5   2     216610.53     223621.83      5796.90 o
  -5   5   2      35890.71      34667.00       943.03 o
  -4   5   2     206369.44     224051.42      5805.04 o
  -3   5   2       2276.86       2100.34        90.27 o
  -2   5   2        846.34        962.64        63.47 o
  -1   5   2        822.76        778.22        54.59 o
   0   5   2      25536.43      24628.78       667.31 o
   1   5   2      68335.11      70277.92      2405.28 o
   2   5   2       3036.15       3258.45       153.21 o
   3   5   2      15294.01      14672.26       500.31 o
   4   5   2       1365.97       1295.00       230.17 o
   5   5   2         68.64        266.42       281.96 o
   6   5   2          4.97         45.11       218.66 o
   7   5   2        451.09        302.57       186.28 o
   8   5   2        209.20       -258.94       258.94 o
   9   5   2       7123.65       6836.68       725.04 o
  10   5   2        229.23       -138.59       374.03 o
  11   5   2         80.18       -177.27       268.18 o
  12   5   2          6.24       -327.99       327.99 o
  13   5   2       4440.41       3974.91       399.81 o
 -15   6   2      11081.50      15041.61      1208.39 o
 -14   6   2       8916.44       8146.97       805.59 o
 -13   6   2        665.61        405.39       322.77 o
 -12   6   2      19071.43      18670.42       767.44 o
 -11   6   2     150581.78     145397.38      4428.51 o
 -10   6   2      75256.68      68608.66      3872.61 o
  -9   6   2      65609.91      59731.10      3625.18 o
  -8   6   2        348.02        524.46       170.31 o
  -7   6   2      10753.70      10522.89       342.35 o
  -6   6   2       1398.27       4410.98      1122.08 o
  -5   6   2     314973.16     329215.84      8514.60 o
  -4   6   2       3310.24       4337.57       368.27 o
  -3   6   2      50286.05      50917.12      2192.37 o
  -2   6   2        242.62        315.94        53.71 o
  -1   6   2       3553.98       3337.46       126.59 o
   0   6   2         97.41        214.06        60.63 o
   1   6   2      42371.38      43337.31      1154.61 o
   2   6   2         12.31        200.49       184.14 o
   3   6   2      18821.56      18591.22       617.17 o
   4   6   2       3041.67       2588.47       180.94 o
   5   6   2       1216.67       1154.35       207.15 o
   6   6   2       9718.53       9839.22       431.88 o
   7   6   2       2517.88       2698.98       322.24 o
   8   6   2      30885.72      29413.68      1025.57 o
   9   6   2       5428.10       5578.25       368.64 o
  10   6   2        359.97        162.71       238.37 o
  11   6   2        176.63       -300.77       300.77 o
  12   6   2      10572.32      10143.51       612.42 o
  13   6   2        107.65        370.04       314.56 o
 -15   7   2      10614.96      11646.60      1070.29 o
 -14   7   2        270.71        111.34       402.80 o
 -13   7   2         43.35       -311.33       311.33 o
 -12   7   2       8242.03       8544.64       565.53 o
 -11   7   2      65225.46      57683.61      2025.50 o
 -10   7   2      47344.09      41146.28      1359.95 o
  -9   7   2      12376.15      12348.90       886.15 o
  -8   7   2       1102.56       1194.29       176.82 o
  -7   7   2       3614.59       4145.19       179.73 o
  -6   7   2     116066.36     119215.53      3127.62 o
  -5   7   2      25982.27      28297.00       787.35 o
  -4   7   2     101576.24     111261.37      4931.39 o
  -3   7   2       1899.43       2149.36       101.84 o
  -2   7   2      14254.49      13557.73       394.65 o
  -1   7   2        223.95        253.19        57.54 o
   0   7   2      36363.38      38431.68      1033.01 o
   1   7   2       9182.60       9878.37       304.86 o
   2   7   2       8944.58       8200.39       563.92 o
   3   7   2        124.96         11.08       109.33 o
   4   7   2       5961.64       5237.92       257.55 o
   5   7   2        566.19        534.33       155.09 o
   6   7   2       5739.35       5810.16       325.57 o
   7   7   2      17873.81      17344.41       670.30 o
   8   7   2      50071.57      46715.50      1532.67 o
   9   7   2      15714.07      12702.30       679.00 o
  10   7   2         85.88        -84.01       224.42 o
  11   7   2       7896.84       6971.67       543.59 o
  12   7   2       4692.98       5364.11       788.33 o
 -14   8   2       1156.23        878.74       494.87 o
 -13   8   2          0.79        128.79       337.16 o
 -12   8   2       6513.44       5888.22       471.99 o
 -11   8   2       4164.97       4547.50       402.26 o
 -10   8   2      14028.88      12327.68       632.27 o
  -9   8   2         25.14        250.05       176.82 o
  -8   8   2       1128.52       1098.80       163.13 o
  -7   8   2        869.17        699.40       135.49 o
  -6   8   2       7845.04       7918.67       385.53 o
  -5   8   2      16018.11      16006.26       476.83 o
  -4   8   2       9564.79       9671.08       293.47 o
  -3   8   2       5681.41       6204.20       211.53 o
  -2   8   2        452.95        653.90        65.85 o
  -1   8   2         17.49         78.26        57.45 o
   0   8   2        547.51        743.76       178.38 o
   1   8   2         50.92        161.12        70.93 o
   2   8   2         10.84        -40.28       120.84 o
   3   8   2         27.26        162.31       108.02 o
   4   8   2       3171.85       3426.65       214.36 o
   5   8   2       1722.72       1609.72       184.73 o
   6   8   2       3486.57       3903.37       271.86 o
   7   8   2      57087.75      57001.59      2221.14 o
   8   8   2      12791.21      12871.07       771.07 o
   9   8   2       8467.62       8170.32       937.94 o
  10   8   2       1536.17       1139.23       255.18 o
  11   8   2       5018.79       5160.06       880.40 o
  12   8   2      17105.01      15926.50      1173.87 o
 -14   9   2        109.85        -44.39       331.44 o
 -13   9   2       2734.31       2866.41       397.75 o
 -12   9   2        144.45        282.12       292.62 o
 -11   9   2         96.95        158.95       278.55 o
 -10   9   2        313.25        411.66       243.34 o
  -9   9   2       3069.90       3071.45       319.30 o
  -8   9   2        326.21        470.03       148.92 o
  -7   9   2       7896.59       7980.46       334.58 o
  -6   9   2       3104.26       3186.86       153.98 o
  -5   9   2       1402.92       1613.92       161.12 o
  -4   9   2       2176.76       1770.32       108.02 o
  -3   9   2       2276.19       2151.80       114.20 o
  -2   9   2      31940.85      29961.90      1455.82 o
  -1   9   2        703.35        818.07       126.59 o
   0   9   2       2791.71       3004.05       270.45 o
   1   9   2         20.40         64.87        79.94 o
   2   9   2        261.00        367.29        76.99 o
   3   9   2          0.85         44.92       116.76 o
   4   9   2       3207.74       3471.86       221.21 o
   5   9   2        206.16         92.07       163.75 o
   6   9   2        434.94        404.83       188.02 o
   7   9   2        344.58        171.81       217.16 o
   8   9   2      21025.62      20592.63       778.54 o
   9   9   2         14.97       -169.03       230.85 o
  10   9   2        203.17        260.75       414.31 o
  11   9   2        484.44       -454.59       454.59 o
  12   9   2      15763.55      15685.72       890.39 o
 -14  10   2         36.97        365.13       340.64 o
 -13  10   2        558.29        495.45       319.51 o
 -12  10   2         47.32        384.04       310.73 o
 -11  10   2        227.31        347.52       262.68 o
 -10  10   2      14384.98      15053.89      1657.22 o
  -9  10   2       1178.64       1599.68       333.75 o
  -8  10   2      18972.54      18076.90       831.91 o
  -7  10   2       3557.55       3639.61       212.58 o
  -6  10   2      18827.51      19307.80       753.81 o
  -5  10   2        172.37        137.50       120.84 o
  -4  10   2       8634.55       7643.44       259.08 o
  -3  10   2        703.09        746.91        94.45 o
  -2  10   2      88113.73      86338.26      2054.75 o
  -1  10   2      13509.83      13858.66       364.96 o
   0  10   2        344.56        355.29        87.13 o
   1  10   2       3299.71       3142.11       270.45 o
   2  10   2       2122.96       1980.19       148.92 o
   3  10   2      10789.43      10821.37       466.09 o
   4  10   2        202.12        169.97       146.39 o
   5  10   2        119.33        181.20       176.01 o
   6  10   2         90.80       -115.79       310.73 o
   7  10   2         72.95        -59.84       210.66 o
   8  10   2         39.08        101.11       212.57 o
   9  10   2        787.49        692.98       251.51 o
  10  10   2        264.93         84.88       254.01 o
  11  10   2        210.71        126.82      1139.34 o
 -14  11   2        272.31        588.49       353.90 o
 -13  11   2       1070.11       1504.44       368.27 o
 -12  11   2        171.64        697.98       312.59 o
 -11  11   2       1409.24       1580.51       298.63 o
 -10  11   2        885.45       1229.86       391.29 o
  -9  11   2       7403.52       7650.79       487.42 o
  -8  11   2       8430.84      11185.46       598.22 o
  -7  11   2     112828.43     126545.79     16019.83 o
  -6  11   2         22.40        458.17       115.08 o
  -5  11   2       8344.72       7764.43       234.32 o
  -4  11   2         12.20        -14.16        84.13 o
  -3  11   2     150140.62     149421.89      3890.05 o
  -2  11   2      46182.97      46390.01      1134.47 o
  -1  11   2     110315.16     115404.13      3022.87 o
   0  11   2        334.38        138.10       207.15 o
   1  11   2      11735.60      11461.18       540.90 o
   2  11   2      16774.02      16874.71       638.72 o
   3  11   2      56272.57      54722.95      1706.45 o
   4  11   2      50117.60      50188.32      1581.30 o
   5  11   2         24.48       -168.78       168.78 o
   6  11   2      11911.66      12032.71       690.51 o
   7  11   2       2126.99       2088.45       471.85 o
   8  11   2       2677.02       3017.88       523.64 o
   9  11   2        216.07         97.33       244.88 o
  10  11   2       1324.82       1582.36       301.81 o
  11  11   2          0.41         80.56       477.60 o
 -13  12   2       2097.96       1688.41       357.78 o
 -12  12   2        156.49        398.96       305.08 o
 -11  12   2        220.10        403.84       267.07 o
 -10  12   2        220.43        655.35       278.66 o
  -9  12   2       8189.17       9432.41       702.02 o
  -8  12   2      81125.15      77716.89      3958.92 o
  -7  12   2      27579.11      33104.63      3964.68 o
  -6  12   2      43179.12      43974.12      2232.65 o
  -5  12   2         60.94         14.92       104.32 o
  -4  12   2      53404.04      50218.55      1365.80 o
  -3  12   2       2349.02       3361.46       316.48 o
  -2  12   2     519649.41     536012.38     12462.38 o
  -1  12   2         28.52        484.96       145.80 o
   0  12   2       1106.50       1585.94       127.21 o
   1  12   2       1137.81       1180.88       146.47 o
   2  12   2      95291.14      90407.20      4413.51 o
   3  12   2      39856.80      41374.32      1668.73 o
   4  12   2      70790.66      69711.52      2168.55 o
   5  12   2       1985.09       2140.66       238.40 o
   6  12   2       2967.52       3485.56       535.15 o
   7  12   2       4389.90       4164.26       327.50 o
   8  12   2       3230.59       3884.65       334.16 o
   9  12   2       8506.64       7769.23       575.42 o
  10  12   2        435.82        439.40       294.03 o
 -13  13   2         56.20        178.38       333.65 o
 -12  13   2         18.73        314.41       301.20 o
 -11  13   2         14.06       -228.43       267.07 o
 -10  13   2       1278.56        924.92       297.83 o
  -9  13   2      16338.89      17417.78       848.60 o
  -8  13   2      64784.85      77011.56      7687.68 o
  -7  13   2      48460.43      52386.12      5875.09 o
  -6  13   2      12392.52      13415.12       666.29 o
  -5  13   2       1270.37       1252.90       135.49 o
  -4  13   2      21882.33      19879.54      1231.41 o
  -3  13   2     350730.31     347649.25      9002.84 o
  -2  13   2      28964.67      28622.41      1145.10 o
  -1  13   2     149017.50     156474.97      4091.77 o
   0  13   2         41.89         13.81       118.84 o
   1  13   2      36452.36      35854.71      1148.17 o
   2  13   2       4557.67       5063.31       270.98 o
   3  13   2     233738.88     232974.25      6946.27 o
   4  13   2       7420.82       8143.90       604.20 o
   5  13   2       5538.55       5423.18       329.98 o
   6  13   2         54.67        -88.30       214.94 o
   7  13   2       4918.73       5254.70       368.27 o
   8  13   2       5651.49       5587.02       400.18 o
   9  13   2       5946.50       6538.69       446.12 o
 -13  14   2         13.41        -36.29       345.21 o
 -12  14   2        204.51       -292.95       292.95 o
 -11  14   2        102.29        415.55       299.22 o
 -10  14   2         59.44        -63.08       304.41 o
  -9  14   2      10703.72      11176.71       627.98 o
  -8  14   2      13962.81      15866.09      1691.75 o
  -7  14   2      28667.92      30182.09      1298.94 o
  -6  14   2       1338.57       1633.60       252.40 o
  -5  14   2        349.89        194.16       124.37 o
  -4  14   2      35500.09      33750.92      1124.10 o
  -3  14   2      90811.86      88566.11      2752.36 o
  -2  14   2     158884.89     163709.73      3859.04 o
  -1  14   2      17855.36      18875.95       643.64 o
   0  14   2         94.11        -19.42       127.18 o
   1  14   2       5988.83       5683.75       304.98 o
   2  14   2     127686.52     127110.14      3828.19 o
   3  14   2       2091.04       2837.75       356.76 o
   4  14   2      50343.48      51042.94      1638.09 o
   5  14   2         19.76       -193.41       193.41 o
   6  14   2        148.14        289.94       345.25 o
   7  14   2          4.45        272.77       265.31 o
   8  14   2      10633.19      10518.80       687.60 o
   9  14   2       1900.55       1504.34       400.82 o
 -12  15   2       4103.86       3880.08       845.87 o
 -11  15   2         14.67       -138.10       314.67 o
 -10  15   2        636.29        426.64       318.85 o
  -9  15   2        208.97        -11.93       420.06 o
  -8  15   2      11288.67      11374.82       759.56 o
  -7  15   2        322.87         64.39       322.24 o
  -6  15   2        269.19        217.11       215.84 o
  -5  15   2         53.14        153.34       150.38 o
  -4  15   2       8749.24       8459.36       381.03 o
  -3  15   2      19807.09      19731.11       708.60 o
  -2  15   2      32929.41      32804.65       960.86 o
  -1  15   2       2266.37       2239.33       179.73 o
   0  15   2        499.35        207.81       140.85 o
   1  15   2      13435.08      12350.54       475.38 o
   2  15   2       8827.00       9012.48       392.50 o
   3  15   2      37380.02      36254.03      1202.64 o
   4  15   2       1509.97       1389.60       219.24 o
   5  15   2         31.57        148.05       223.06 o
   6  15   2         14.46       -173.21       466.09 o
   7  15   2        153.64        364.53       374.03 o
   8  15   2         56.90        553.43       365.93 o
 -12  16   2       3584.06       4039.48       598.44 o
 -11  16   2       1105.65       2216.52       397.53 o
 -10  16   2         21.33       -325.66       325.66 o
  -9  16   2        175.94       -298.59       298.59 o
  -8  16   2        947.98       1410.49       316.62 o
  -7  16   2       4189.49       3792.37       506.37 o
  -6  16   2        940.29        730.29       230.97 o
  -5  16   2       8536.05       7869.74       391.29 o
  -4  16   2        380.91        434.38       176.01 o
  -3  16   2      10219.88       9901.08       426.95 o
  -2  16   2         23.45        -11.51       174.99 o
  -1  16   2       3268.07       3429.53       287.71 o
   0  16   2       3196.69       3448.71       226.72 o
   1  16   2         49.99        336.40       157.28 o
   2  16   2       1922.71       1464.42       204.17 o
   3  16   2       1798.15       2147.43       234.12 o
   4  16   2         68.61       -209.00       217.16 o
   5  16   2         57.08       -212.84       334.16 o
   6  16   2        520.46        317.20       370.42 o
   7  16   2          3.88        115.09       373.12 o
 -11  17   2       2116.74       2953.11       447.04 o
 -10  17   2        170.24       -336.42       336.42 o
  -9  17   2        297.72         40.99       329.06 o
  -8  17   2       7658.19       7529.33       533.98 o
  -7  17   2       1387.38       1961.81       333.75 o
  -6  17   2        620.64        265.60       234.47 o
  -5  17   2        336.24        180.92       173.69 o
  -4  17   2       2457.70       2278.68       276.20 o
  -3  17   2         25.48        -38.36       203.89 o
  -2  17   2       4269.13       4289.29       283.72 o
  -1  17   2        875.88       1012.23       199.22 o
   0  17   2       3412.45       3187.85       287.71 o
   1  17   2        665.61        425.81       230.17 o
   2  17   2       2554.95       2533.06       243.34 o
   3  17   2        403.79        167.63       202.05 o
   4  17   2        366.84       -157.87       333.88 o
   5  17   2         35.24       -328.31       460.34 o
   6  17   2       2461.12       2945.01       489.11 o
 -10  18   2        563.98        429.65       523.64 o
  -9  18   2        293.22       -341.67       341.67 o
  -8  18   2       3900.30       3809.39       989.73 o
  -7  18   2       6464.99       5528.40       748.05 o
  -6  18   2         78.05        471.41       253.15 o
  -5  18   2        908.25        510.21       181.88 o
  -4  18   2       1365.16       1507.61       287.71 o
  -3  18   2        318.72        132.25       219.24 o
  -2  18   2          7.66       -219.11       219.11 o
  -1  18   2         14.84       -115.85       437.32 o
   0  18   2        466.69        253.19       230.17 o
   1  18   2      26838.79      25675.46      1116.32 o
   2  18   2          8.84       -322.24       483.36 o
   3  18   2       2579.54       2188.97       362.44 o
   4  18   2         50.65       -145.36       357.65 o
   5  18   2       7984.15       9018.92       668.74 o
  -9  19   2        103.35       -311.91       454.59 o
  -8  19   2       1351.51        965.85       368.44 o
  -7  19   2       4305.47       4693.40      1156.60 o
  -6  19   2        285.82        330.80       581.18 o
  -5  19   2        747.78        838.73       270.45 o
  -4  19   2         29.47          0.00       276.20 o
  -3  19   2         67.56        207.15       216.04 o
  -2  19   2        984.29       1142.22       263.15 o
  -1  19   2       1262.42        974.00       535.15 o
   0  19   2      23712.76      23563.82      1212.20 o
   1  19   2       3506.20       3751.77       725.04 o
   2  19   2       9923.31       8585.34       989.73 o
   3  19   2          6.18       -368.27       552.41 o
   4  19   2       5378.77       5213.35       897.66 o
  -8  20   2        997.26        978.22       414.31 o
  -7  20   2        224.79         80.56       317.34 o
  -6  20   2          0.89        -24.36       322.24 o
  -5  20   2         42.19        192.60       215.53 o
  -4  20   2        235.08         46.03       299.22 o
  -3  20   2       1943.52       2370.75       368.27 o
  -2  20   2       2410.12       2286.10       402.80 o
  -1  20   2       5477.49       5354.87       565.18 o
   0  20   2      11074.88      10447.03       768.98 o
   1  20   2      16743.74      16349.18      1004.99 o
   2  20   2       2451.27       2796.57       713.53 o
  -5  21   2         20.35       -210.08       239.96 o
  -2  21   2        467.31       -126.59       552.41 o
  -1  21   2       6365.91       7100.74       897.66 o
   0  21   2       4846.62       3429.53       805.59 o
  -1 -21   3      10692.20      11911.30       863.14 o
   0 -21   3       2224.44       3636.69       840.12 o
   6 -21   3         59.10        978.22       725.04 o
  -3 -20   3         60.30        132.67       307.76 o
  -2 -20   3       1763.63       2612.88       383.07 o
  -1 -20   3      19756.21      21192.48      1036.18 o
   0 -20   3       6843.02       7599.09       519.02 o
   1 -20   3       1556.53       2168.17       340.43 o
   5 -20   3      16320.58      19498.02      2146.34 o
   6 -20   3      29884.46      31579.32      2163.60 o
   7 -20   3          0.66       -379.78       586.93 o
  -4 -19   3       3787.33       4136.32       632.97 o
  -3 -19   3        118.70        561.43       299.52 o
  -2 -19   3      12180.61      12518.57       995.48 o
  -1 -19   3       2693.15       3080.55       362.43 o
   0 -19   3      12056.02      13682.76       725.39 o
   1 -19   3        750.92        645.82       291.02 o
   2 -19   3        199.52        -89.59       207.39 o
   3 -19   3      10571.48       9747.70       679.00 o
   4 -19   3      67965.89      74667.21      3055.71 o
   5 -19   3      74525.33      78649.08      4603.40 o
   6 -19   3       4322.95       4350.21       725.04 o
   7 -19   3        482.03        276.20       552.41 o
   8 -19   3       2076.83       3015.23       771.07 o
   9 -19   3      60036.25      59740.62      3774.79 o
  -6 -18   3        261.42        702.02       460.34 o
  -5 -18   3        417.29        480.20       357.02 o
  -4 -18   3         13.74         59.31       294.46 o
  -3 -18   3        975.39       1047.27       298.51 o
  -2 -18   3        270.60        381.34       276.20 o
  -1 -18   3      14707.10      14963.57      1225.66 o
   0 -18   3        302.31        644.16       310.73 o
   1 -18   3       6797.16       7277.35       359.47 o
   2 -18   3          3.72        -69.05       230.17 o
   3 -18   3      15660.33      15491.27       655.98 o
   4 -18   3      12485.18      12637.81       547.20 o
   5 -18   3      40102.02      42915.20      2681.48 o
   6 -18   3       5439.24       5662.18       771.07 o
   7 -18   3       1157.89       1438.56       644.48 o
   8 -18   3      14839.03      14845.82      1231.41 o
   9 -18   3      17784.88      20760.02      2013.99 o
  10 -18   3      37197.50      42363.69      1843.15 o
  -7 -17   3         38.61         91.18       366.99 o
  -6 -17   3       2074.56       1871.37       389.58 o
  -5 -17   3       2329.69       2957.10       506.37 o
  -4 -17   3        306.95        675.77       292.86 o
  -3 -17   3        144.60        242.71       260.22 o
  -2 -17   3         65.62        187.35       235.69 o
  -1 -17   3       1242.78       1616.76       279.78 o
   0 -17   3       1997.90       1854.04       281.15 o
   1 -17   3        789.82        692.56       173.69 o
   2 -17   3        267.11        404.96       182.90 o
   3 -17   3         64.50        -19.18       185.28 o
   4 -17   3      26994.93      26458.04      1116.32 o
   5 -17   3       2248.00       2255.67       264.70 o
   6 -17   3        923.66       1373.28       293.80 o
   7 -17   3        144.72        141.89       278.66 o
   8 -17   3      13795.24      14873.50       978.22 o
   9 -17   3      17307.44      19855.36       995.43 o
  10 -17   3       7619.07       9736.32       696.26 o
  11 -17   3        224.98        184.14       529.39 o
  -8 -16   3        491.34        421.73       377.81 o
  -7 -16   3       2661.95       2900.01       512.13 o
  -6 -16   3      28250.35      29246.65      1342.63 o
  -5 -16   3      15314.52      17062.23      1231.41 o
  -4 -16   3       4997.05       5292.17       443.69 o
  -3 -16   3         36.13       -160.44       230.17 o
  -2 -16   3        243.76        415.97       322.24 o
  -1 -16   3       1477.87       1326.98       250.15 o
   0 -16   3       1205.21        902.21       179.73 o
   1 -16   3        906.21       1415.52       420.06 o
   2 -16   3          8.02         97.12       161.12 o
   3 -16   3       3209.89       3342.69       247.23 o
   4 -16   3        573.16        750.62       152.06 o
   5 -16   3       3146.05       3001.23       215.68 o
   6 -16   3        344.10        519.45       174.09 o
   7 -16   3       1630.64       2002.48       221.03 o
   8 -16   3         78.70        308.61       289.19 o
   9 -16   3      11043.65      11563.30       828.61 o
  10 -16   3       1831.79       2407.17       592.69 o
  11 -16   3        420.17       1238.78       414.32 o
  -8 -15   3          8.28       -341.49       341.49 o
  -7 -15   3      36032.50      36501.86      1592.23 o
  -6 -15   3      10050.62      10483.75       662.89 o
  -5 -15   3      68074.76      72647.34      3406.51 o
  -4 -15   3       3914.05       4043.55       383.07 o
  -3 -15   3       6547.85       7079.38       473.69 o
  -2 -15   3         50.11       -118.92       226.46 o
  -1 -15   3       9639.14      10263.24       561.89 o
   0 -15   3      23201.22      23274.45       801.68 o
   1 -15   3       2091.14       1975.36       189.48 o
   2 -15   3        502.10        626.64       118.36 o
   3 -15   3       1309.17       1367.04       132.35 o
   4 -15   3      10111.23       9834.75       392.56 o
   5 -15   3         64.84         10.19       149.61 o
   6 -15   3        178.87        270.03       165.49 o
   7 -15   3          3.53       -160.33       160.33 o
   8 -15   3         62.90          3.36       182.90 o
   9 -15   3        193.33        645.27       318.32 o
  10 -15   3       3520.32       3985.87       444.29 o
  11 -15   3          9.17       -350.68       350.68 o
  12 -15   3        815.97        834.37       398.75 o
  -9 -14   3        259.84        627.60       365.11 o
  -8 -14   3       2338.81       2042.59       402.76 o
  -7 -14   3        693.61        280.04       350.57 o
  -6 -14   3     128046.45     133176.75      5101.95 o
  -5 -14   3        827.48       1247.89       326.12 o
  -4 -14   3      33159.41      35767.06      3728.75 o
  -3 -14   3        321.56        298.58       356.76 o
  -2 -14   3       1123.71        709.14       229.47 o
  -1 -14   3       7751.70       7232.97       788.33 o
   0 -14   3      34722.58      33548.53       947.39 o
   1 -14   3       1786.24       1968.20       207.15 o
   2 -14   3         10.21       -108.51       109.33 o
   3 -14   3       3381.52       3406.67       178.82 o
   4 -14   3       6378.86       5998.26       276.44 o
   5 -14   3        429.06        570.21       149.07 o
   6 -14   3        965.63        976.68       165.49 o
   7 -14   3      16816.86      16464.51       891.91 o
   8 -14   3        985.37       1003.50       391.29 o
   9 -14   3       1297.21       1496.92       231.80 o
  10 -14   3         63.70        -69.46       318.85 o
  11 -14   3       4547.79       4899.27       488.26 o
  12 -14   3          1.53        456.21       417.61 o
 -10 -13   3       4069.19       3598.67       463.00 o
  -9 -13   3        201.46       -316.48       317.37 o
  -8 -13   3       1157.41        498.08       356.76 o
  -7 -13   3      32341.15      33173.83      1446.42 o
  -6 -13   3       7953.41       8579.98       713.53 o
  -5 -13   3      54540.23      58829.43      5368.72 o
  -4 -13   3          4.15        -47.33       222.82 o
  -3 -13   3         73.29        -79.12       209.54 o
  -2 -13   3       1025.39        771.59       362.52 o
  -1 -13   3      48722.61      47194.32      1141.73 o
   0 -13   3       2647.65       2298.53       140.58 o
   1 -13   3        264.01        384.91        96.45 o
   2 -13   3       2954.94       2980.70       161.12 o
   3 -13   3       2255.47       2248.11       143.79 o
   4 -13   3        650.94        610.91       125.94 o
   5 -13   3        201.40         62.08       134.09 o
   6 -13   3       8815.78       8677.36       367.75 o
   7 -13   3      25098.39      24098.64       834.99 o
   8 -13   3      13397.23      13653.86       544.67 o
   9 -13   3        669.36        670.84       253.19 o
  10 -13   3       5918.80       5748.52       359.07 o
  11 -13   3       1382.70       1344.66       378.34 o
  12 -13   3      50173.57      52305.20      2152.77 o
  13 -13   3       2482.41       4534.21       725.04 o
 -10 -12   3        476.39        174.76       325.90 o
  -9 -12   3        765.75        822.23       337.05 o
  -8 -12   3        918.70        310.73       317.37 o
  -7 -12   3       6311.00       6361.00       920.68 o
  -6 -12   3      32409.96      35595.57      1510.76 o
  -5 -12   3       1981.66       2030.90       297.46 o
  -4 -12   3       2198.22       1801.75       285.61 o
  -3 -12   3          8.53        142.29       281.96 o
  -2 -12   3       6162.12       6963.86       255.47 o
  -1 -12   3       4825.68       4776.03       168.58 o
   0 -12   3      20540.43      19471.62       978.22 o
   1 -12   3       1666.40       1762.86       115.87 o
   2 -12   3       4351.73       4327.20       184.14 o
   3 -12   3        360.06        525.06        99.54 o
   4 -12   3        485.03        585.87       121.25 o
   5 -12   3        117.26        103.58       132.62 o
   6 -12   3      14492.30      14849.37       541.97 o
   7 -12   3       8792.14       9152.63       494.87 o
   8 -12   3      10474.82      11227.12       472.76 o
   9 -12   3        968.95        664.81       310.73 o
  10 -12   3       1243.99       1058.78       236.32 o
  11 -12   3      13326.19      14231.56       619.43 o
  12 -12   3      26048.72      28919.30      1322.36 o
  13 -12   3      53003.64      52613.26      2168.15 o
 -11 -11   3         17.13       -328.91       328.91 o
 -10 -11   3       1244.27        692.07       327.70 o
  -9 -11   3         83.89       -263.77       305.08 o
  -8 -11   3        164.33         87.69       286.75 o
  -7 -11   3       1200.45       1565.51       303.82 o
  -6 -11   3       2077.96       2675.22       320.66 o
  -5 -11   3       1197.52       1134.99       256.28 o
  -4 -11   3       3454.16       3413.00       212.58 o
  -3 -11   3         73.87         -8.54       121.29 o
  -2 -11   3       3003.64       3145.86       153.98 o
  -1 -11   3       5627.56       5702.79       185.05 o
   0 -11   3       3528.01       3273.87       150.90 o
   1 -11   3       5534.93       5190.83       178.59 o
   2 -11   3        118.16         69.05        92.07 o
   3 -11   3       1166.57       1558.00       112.82 o
   4 -11   3        267.41        371.36        93.65 o
   5 -11   3         30.01       -110.72       116.11 o
   6 -11   3       1182.20       1231.41       157.33 o
   7 -11   3      14489.90      13754.31       525.35 o
   8 -11   3        289.96        673.40       794.09 o
   9 -11   3         82.69       -202.28       264.70 o
  10 -11   3         13.53        -91.25       217.16 o
  11 -11   3       8127.81       7473.53       419.33 o
  12 -11   3      18705.67      17597.19       740.85 o
  13 -11   3      16352.12      17188.73       908.71 o
 -12 -10   3        161.57        804.86       454.59 o
 -11 -10   3       1155.28       1142.15       361.88 o
 -10 -10   3          9.40       -196.53       316.12 o
  -9 -10   3       3673.41       3402.30       394.62 o
  -8 -10   3        470.95         73.00       345.25 o
  -7 -10   3       2080.72       2020.71       303.82 o
  -6 -10   3         83.52        -37.81       165.72 o
  -5 -10   3       3680.50       3378.63       220.96 o
  -4 -10   3        118.11        132.52       270.45 o
  -3 -10   3      27765.11      27974.69       796.38 o
  -2 -10   3       6692.42       6481.88       230.96 o
  -1 -10   3        459.04        396.32        79.94 o
   0 -10   3         89.60        188.32        73.00 o
   1 -10   3       3016.26       3054.92       127.61 o
   2 -10   3      12222.00      11898.04       321.13 o
   3 -10   3       5127.71       4979.50       189.48 o
   4 -10   3        362.58        475.62        95.76 o
   5 -10   3         99.78        148.79       149.61 o
   6 -10   3        256.08        117.96       127.18 o
   7 -10   3        231.74        -19.99       148.92 o
   8 -10   3        935.02        955.36       356.76 o
   9 -10   3         29.72       -318.95       362.52 o
  10 -10   3        940.74       1086.25       240.36 o
  11 -10   3         16.87        389.20       239.81 o
  12 -10   3      13152.35      12615.65       632.97 o
  13 -10   3       2635.17       1727.31       374.03 o
  14 -10   3        530.91        548.92       437.32 o
 -12  -9   3         77.20       -273.63       397.04 o
 -11  -9   3         60.25        -78.67       315.23 o
 -10  -9   3        155.46        -28.70       311.33 o
  -9  -9   3       1011.80        828.61       301.10 o
  -8  -9   3      21884.58      21284.59       983.05 o
  -7  -9   3        626.68        862.52       223.96 o
  -6  -9   3      15828.59      15518.77       571.65 o
  -5  -9   3        105.61        126.59       201.40 o
  -4  -9   3     101131.89     108419.33      2856.31 o
  -3  -9   3      26265.75      27348.87       771.93 o
  -2  -9   3     145184.12     153117.98      4527.26 o
  -1  -9   3       1607.06       1540.64        99.20 o
   0  -9   3        499.68        495.68       143.86 o
   1  -9   3      11250.99      10344.88       292.01 o
   2  -9   3      91505.78      95136.06      2474.32 o
   3  -9   3     111250.35     113136.17      2952.04 o
   4  -9   3       6879.70       6750.94       231.72 o
   5  -9   3       1170.16       1300.79       132.62 o
   6  -9   3        136.00        314.44       121.29 o
   7  -9   3       4208.78       4174.52       246.03 o
   8  -9   3        426.54        413.40       414.31 o
   9  -9   3      10366.38      10303.77       776.82 o
  10  -9   3        550.47        552.60       231.72 o
  11  -9   3        543.06        528.19       252.69 o
  12  -9   3        137.00       -260.22       512.13 o
  13  -9   3       1012.93        814.12       477.60 o
  14  -9   3         66.24       -297.76       299.70 o
 -12  -8   3          6.20       -207.15       529.39 o
 -11  -8   3        745.83       1098.05       345.25 o
 -10  -8   3        247.14        164.11       292.95 o
  -9  -8   3      25312.52      24006.43       966.71 o
  -8  -8   3      20826.18      20830.28       772.22 o
  -7  -8   3      35372.57      36322.29      1193.67 o
  -6  -8   3       1299.90       1515.90       193.28 o
  -5  -8   3      11363.02      10992.62       707.77 o
  -4  -8   3      18496.28      21763.69       625.97 o
  -3  -8   3     693601.50     806945.50     26406.26 o
  -2  -8   3       8393.68       7222.55       242.51 o
  -1  -8   3      53584.74      52845.33      1405.77 o
   0  -8   3         12.92        -64.45       103.58 o
   1  -8   3     174607.39     177898.38      4591.89 o
   2  -8   3      94705.91      99066.85      2692.99 o
   3  -8   3     333888.03     351302.34      9026.41 o
   4  -8   3      39804.31      38798.58      1415.54 o
   5  -8   3        137.13        149.00        74.46 o
   6  -8   3       3645.10       3614.61       207.39 o
   7  -8   3      23435.22      22914.43      1605.44 o
   8  -8   3      52581.71      51891.13      1956.81 o
   9  -8   3       1920.66       2359.54       443.08 o
  10  -8   3        920.41       1013.63       270.45 o
  11  -8   3          2.89        212.57       431.57 o
  12  -8   3        784.54         93.42       254.42 o
  13  -8   3          6.73       -263.99       263.99 o
  14  -8   3        557.76        380.11       552.41 o
 -13  -7   3        157.58        115.08       540.90 o
 -12  -7   3         11.67       -494.87       494.87 o
 -11  -7   3       3585.68       3026.74       644.48 o
 -10  -7   3         68.79        325.12       267.82 o
  -9  -7   3      29300.36      27287.58       972.95 o
  -8  -7   3      39136.02      36498.89      1473.09 o
  -7  -7   3      12328.84      12239.40       493.58 o
  -6  -7   3       2272.09       2347.73       199.09 o
  -5  -7   3       1592.02       2108.17       310.73 o
  -4  -7   3     343492.41     373947.03      9642.71 o
  -3  -7   3      55232.44      66825.21      1777.97 o
  -2  -7   3     407503.31     432770.09     10998.96 o
  -1  -7   3       3571.02       3302.94       130.25 o
   0  -7   3      56335.73      55286.72      1470.37 o
   1  -7   3       5460.22       5443.52       184.14 o
   2  -7   3     689880.19     745956.00     23206.90 o
   3  -7   3      32077.76      34103.73       995.49 o
   4  -7   3     158219.50     154752.61      4315.69 o
   5  -7   3        267.61        704.42       402.80 o
   6  -7   3       1998.73       1949.10       165.72 o
   7  -7   3      40603.56      42340.84      2318.96 o
   8  -7   3      75603.73      76416.69      4332.95 o
   9  -7   3      14369.19      14123.84       581.07 o
  10  -7   3         34.13         59.77       221.85 o
  11  -7   3       1128.45       1337.49       615.70 o
  12  -7   3        589.68        207.83       437.32 o
  13  -7   3        125.46        375.64       379.78 o
  14  -7   3        107.96       -481.95       937.94 o
 -13  -6   3        135.57        322.24       540.90 o
 -12  -6   3       1424.64       1334.99       575.42 o
 -11  -6   3        174.48        343.92       250.15 o
 -10  -6   3        393.86        386.46       454.59 o
  -9  -6   3       6367.12       6834.80       398.12 o
  -8  -6   3      59481.16      54565.25      3285.68 o
  -7  -6   3       6948.68       6778.06       684.76 o
  -6  -6   3       4153.84       4175.29       196.28 o
  -5  -6   3       8687.83       8865.17       397.04 o
  -4  -6   3     176018.09     192336.30      4984.24 o
  -3  -6   3     319461.94     345033.16      8922.56 o
  -2  -6   3      43949.23      47185.66      1223.74 o
  -1  -6   3      16565.01      17533.04       497.46 o
   0  -6   3      18799.70      18056.21       503.01 o
   1  -6   3     342602.41     376220.03      8581.34 o
   2  -6   3      18608.16      19147.88       541.92 o
   3  -6   3     465729.31     488783.22     12563.65 o
   4  -6   3       4358.47       4399.66       351.01 o
   5  -6   3        156.94        511.26       201.40 o
   6  -6   3        961.05       1496.07       402.80 o
   7  -6   3     109145.98     108764.96      3301.08 o
   8  -6   3      19056.02      21785.52       840.12 o
   9  -6   3       5759.39       4965.85       391.29 o
  10  -6   3        331.89        -12.30       575.42 o
  11  -6   3         11.30       -217.16       217.16 o
  12  -6   3         19.52       -236.32       236.32 o
  13  -6   3         81.18       -150.80       348.34 o
  14  -6   3        709.65        488.14      1006.99 o
 -13  -5   3       1702.74       1723.38       454.59 o
 -12  -5   3         35.08       -111.54       655.98 o
 -11  -5   3       1956.52       1917.18       437.32 o
 -10  -5   3         13.78       -210.18       210.18 o
  -9  -5   3       8067.92       7393.91       393.58 o
  -8  -5   3         11.11         74.05       241.68 o
  -7  -5   3      15646.55      12949.96       510.43 o
  -6  -5   3       9385.69       8804.77       391.29 o
  -5  -5   3        162.95        402.80        99.54 o
  -4  -5   3      49295.51      48521.35      1297.95 o
  -3  -5   3     161630.31     183334.64      5515.70 o
  -2  -5   3      27389.03      28896.30       693.78 o
  -1  -5   3        202.52        243.03        57.54 o
   0  -5   3      19348.29      20665.25       563.64 o
   1  -5   3      47960.73      52653.97      1248.09 o
   2  -5   3     295030.09     324241.59      8343.23 o
   3  -5   3      16270.23      15989.84       449.60 o
   4  -5   3       5426.04       5708.22       237.69 o
   5  -5   3          5.44          6.91       114.91 o
   6  -5   3      26739.69      25917.47      1070.29 o
   7  -5   3       5298.67       7251.17       357.65 o
   8  -5   3      54395.80      53296.34      1689.78 o
   9  -5   3        523.82        383.01       219.24 o
  10  -5   3       1766.21       1700.94       443.08 o
  11  -5   3         62.43        133.50       425.81 o
  12  -5   3         45.25       -117.23       217.62 o
  13  -5   3         19.30        381.49       667.49 o
  14  -5   3       2944.85       4131.34       500.62 o
 -14  -4   3       7326.00       8600.97       549.95 o
 -13  -4   3       4963.29       3727.60       406.48 o
 -12  -4   3       3561.36       3434.01       384.29 o
 -11  -4   3        259.20         10.38       213.98 o
 -10  -4   3         25.83       -110.21       204.81 o
  -9  -4   3         79.92       -157.83       391.29 o
  -8  -4   3        962.09        341.28       552.41 o
  -7  -4   3       1236.77       1199.68       258.94 o
  -6  -4   3      10422.51       8726.52       314.56 o
  -5  -4   3       2269.57       2208.70       131.99 o
  -4  -4   3      57207.70      60222.70      1599.05 o
  -3  -4   3       6367.51       7239.26       230.96 o
  -2  -4   3      14255.82      15250.83       373.12 o
  -1  -4   3        905.19       1089.96        52.38 o
   0  -4   3        345.26        270.05        69.05 o
   1  -4   3      40279.93      40093.39       958.18 o
   2  -4   3      58185.76      59241.46      1545.69 o
   3  -4   3       1337.58       1232.93       106.28 o
   4  -4   3      13579.92      12988.44       449.06 o
   5  -4   3       4728.22       4318.25       229.82 o
   6  -4   3       1255.81       1320.04       182.90 o
   7  -4   3      21607.40      21842.39       834.37 o
   8  -4   3         33.34        149.83       206.48 o
   9  -4   3       1061.59       1116.52       225.65 o
  10  -4   3       1046.98        934.41       231.72 o
  11  -4   3        729.15        658.21       214.36 o
  12  -4   3          3.71        -41.05       333.75 o
  13  -4   3        121.19        163.30       679.00 o
  14  -4   3         61.26       -174.27       284.47 o
 -14  -3   3      18915.23      18312.65       867.89 o
 -13  -3   3      26433.57      28553.36      1225.89 o
 -12  -3   3      11223.09      11276.87       630.84 o
 -11  -3   3       2136.45       2544.89       408.55 o
 -10  -3   3        599.01        421.48       213.98 o
  -9  -3   3       5353.66       4836.32       319.75 o
  -8  -3   3       3696.33       3947.33       227.42 o
  -7  -3   3       1191.01        855.03       145.80 o
  -6  -3   3         24.48        -45.24       138.10 o
  -5  -3   3      13962.37      14894.49       453.75 o
  -4  -3   3         55.73        127.14        78.41 o
  -3  -3   3       1237.97       1557.55        93.65 o
  -2  -3   3        921.53       1251.32        68.81 o
  -1  -3   3      24320.95      25644.81       808.95 o
   0  -3   3      28054.16      29498.86       917.60 o
   1  -3   3       7006.40       7419.24       316.48 o
   2  -3   3       1164.08       1589.63        83.30 o
   3  -3   3      32042.95      30452.50      1824.10 o
   4  -3   3       3891.81       3532.85       529.39 o
   5  -3   3       4900.80       4529.36       242.22 o
   6  -3   3      16608.13      17603.34       627.90 o
   7  -3   3       1342.15       1373.65       202.05 o
   8  -3   3       7144.93       7273.66       679.00 o
   9  -3   3        176.53       -119.15       197.99 o
  10  -3   3        324.50       -193.41       193.41 o
  11  -3   3        302.32        280.94       275.25 o
  12  -3   3        783.95       1397.09       609.95 o
  13  -3   3          0.79        270.36       272.52 o
  14  -3   3         86.83          5.75       284.82 o
 -14  -2   3       6016.40       9736.19       805.59 o
 -13  -2   3      76831.58      75917.32      3159.08 o
 -12  -2   3      10737.88      12471.05       660.20 o
 -11  -2   3       5706.82       6035.11       438.99 o
 -10  -2   3        226.07        194.85       210.18 o
  -9  -2   3       3013.42       2426.42       207.39 o
  -8  -2   3      42289.04      41539.48      1171.50 o
  -7  -2   3       4543.38       4532.52       222.79 o
  -6  -2   3       6652.15       6150.43       247.30 o
  -5  -2   3       8110.35       7839.19       275.25 o
  -4  -2   3       4175.46       4486.51       179.73 o
  -3  -2   3        341.74        627.07        80.56 o
  -2  -2   3         37.32        210.41        59.21 o
  -1  -2   3       2214.25       1540.97        76.61 o
   0  -2   3      20922.99      24551.07       760.00 o
   1  -2   3       1780.39       2039.69       103.58 o
   2  -2   3       3344.95       3670.69       129.79 o
   3  -2   3        175.45        150.01       258.94 o
   4  -2   3      17200.02      15882.51       983.98 o
   5  -2   3      30019.76      27095.56       671.32 o
   6  -2   3      62214.96      58698.61      1570.01 o
   7  -2   3       6221.42       5989.67       782.58 o
   8  -2   3        141.00       -188.01       188.01 o
   9  -2   3       4164.14       4534.24       327.99 o
  10  -2   3      10878.82      11062.51       966.71 o
  11  -2   3      29654.01      29714.97      1772.31 o
  12  -2   3       2883.90       2965.69       348.79 o
  13  -2   3        976.34       1006.10       288.80 o
  14  -2   3         18.59        422.70       300.77 o
 -14  -1   3      54096.08      55836.72      5616.15 o
 -13  -1   3       1257.84       4059.26       404.69 o
 -12  -1   3      29287.02      27922.40      1174.19 o
 -11  -1   3        280.70        903.98       281.99 o
 -10  -1   3       3251.06       2694.17       368.27 o
  -9  -1   3       1599.76       1414.13       182.96 o
  -8  -1   3      64411.49      62659.98      1704.49 o
  -7  -1   3      20562.82      19612.67       602.03 o
  -6  -1   3        179.97        233.34       116.11 o
  -5  -1   3       7222.99       7847.83       272.52 o
  -4  -1   3      20427.37      21097.13       593.89 o
  -3  -1   3      25912.44      25761.59       695.74 o
  -2  -1   3       5052.22       4535.08       146.48 o
  -1  -1   3       3240.89       3185.83       125.44 o
   0  -1   3       2880.22       3760.74       131.99 o
   1  -1   3      67253.34      74510.46      1936.73 o
   2  -1   3       2696.39       2534.04        95.76 o
   3  -1   3       1688.32       1895.19       107.92 o
   4  -1   3      11735.70      10318.91       378.83 o
   5  -1   3     382463.09     373716.00      9621.74 o
   6  -1   3      18727.73      20827.45      1703.26 o
   7  -1   3      35270.79      40491.38      3095.79 o
   8  -1   3       3967.92       4247.89       362.52 o
   9  -1   3      37663.04      37125.62      1215.30 o
  10  -1   3      44043.58      46267.96      2071.53 o
  11  -1   3      63474.12      64239.53      2439.86 o
  12  -1   3      15243.98      16023.94       995.48 o
  13  -1   3        348.38        915.98       288.80 o
  14  -1   3       3499.92       3442.93       374.34 o
 -14   0   3       2426.62       2191.25       349.64 o
 -13   0   3      23853.99      23065.51      1000.05 o
 -12   0   3        112.82        578.42       292.95 o
 -11   0   3       1749.68       1570.63       296.94 o
 -10   0   3        625.05        536.99       206.48 o
  -9   0   3       8231.95       7178.18       431.57 o
  -8   0   3       4435.10       3982.68       310.73 o
  -7   0   3      11524.29      10667.67       374.07 o
  -6   0   3        218.26         79.71       109.63 o
  -5   0   3       6795.48       6686.07       239.96 o
  -4   0   3      10356.89       9795.21       296.94 o
  -3   0   3       1116.05       1115.61        74.81 o
  -2   0   3       1697.61       1945.21        73.24 o
  -1   0   3      18843.48      18223.18       484.14 o
   0   0   3     112612.36     131037.19      3380.87 o
   1   0   3      33562.32      37630.31       984.57 o
   2   0   3       7471.31       7703.26       385.53 o
   3   0   3      27992.82      24060.80       667.15 o
   4   0   3     375260.66     346598.84     10449.09 o
   5   0   3      18774.59      17772.68       548.89 o
   6   0   3     405722.31     454261.88     14569.76 o
   7   0   3       2363.79       3014.77       258.94 o
   8   0   3      21178.08      22855.32       845.87 o
   9   0   3      10440.25      11594.73       605.24 o
  10   0   3     229687.47     235326.05      8419.54 o
  11   0   3      30207.81      31760.66      1313.32 o
  12   0   3      32206.66      32051.04      1317.64 o
  13   0   3          2.93        366.07       276.32 o
  14   0   3       4400.26       5627.56       540.90 o
 -15   1   3         38.30        408.93       313.22 o
 -14   1   3       1737.71       1911.63       615.70 o
 -13   1   3       1552.54       1881.79       638.72 o
 -12   1   3        193.35         62.42       268.18 o
 -11   1   3        147.91        197.95       210.66 o
 -10   1   3         40.49         48.69       195.18 o
  -9   1   3        259.30        235.92       212.91 o
  -8   1   3       4106.20       3692.30       414.31 o
  -7   1   3       3867.89       3608.31       198.26 o
  -6   1   3        712.25        602.44       116.11 o
  -5   1   3       6916.16       6512.21       253.19 o
  -4   1   3      14445.91      13443.58       393.11 o
  -3   1   3        365.26        416.34        69.05 o
  -2   1   3        696.89        707.82        40.69 o
  -1   1   3      24983.32      23858.87       879.55 o
   0   1   3      54389.80      57833.11      1501.26 o
   1   1   3       8243.70       8498.01       239.13 o
   2   1   3      19627.88      19957.60       494.65 o
   3   1   3       3362.30       3514.15       129.71 o
   4   1   3      59218.15      50940.23      2278.68 o
   5   1   3     461525.38     471303.41     18522.93 o
   6   1   3      42126.78      43204.42      1413.60 o
   7   1   3      17902.10      18729.55       776.82 o
   8   1   3       1002.77       1179.07       174.82 o
   9   1   3     128069.43     121746.09      4441.77 o
  10   1   3       1457.34       5282.40       609.95 o
  11   1   3     149566.38     149092.34      5409.37 o
  12   1   3        925.59       1673.39       535.15 o
  13   1   3         33.33          9.53       327.99 o
  14   1   3        838.74        897.66       402.80 o
 -15   2   3        228.89        794.09       437.32 o
 -14   2   3        525.18        561.37       868.89 o
 -13   2   3       2903.92       2998.86       352.24 o
 -12   2   3         10.28        222.61       270.34 o
 -11   2   3       2305.52       2012.62       245.65 o
 -10   2   3       1151.09        829.13       226.45 o
  -9   2   3       4706.17       4585.87       251.88 o
  -8   2   3       1179.93       1292.06       183.08 o
  -7   2   3       2312.60       1659.60       184.14 o
  -6   2   3       1303.82       1335.13       178.38 o
  -5   2   3      11381.28      11070.84       454.59 o
  -4   2   3         30.12        -91.49        97.82 o
  -3   2   3       6439.47       6081.17       201.71 o
  -2   2   3        913.29       1134.65        69.59 o
  -1   2   3      19396.54      19483.53       725.57 o
   0   2   3        687.43        754.76       132.35 o
   1   2   3        792.17        844.25        62.70 o
   2   2   3       6864.95       6768.56       500.62 o
   3   2   3        660.86        694.55        78.58 o
   4   2   3      66392.27      66206.36      1587.11 o
   5   2   3     111031.90     100007.79      2632.10 o
   6   2   3      48920.44      47513.32      1314.23 o
   7   2   3         67.40         45.74       158.53 o
   8   2   3      16913.29      18327.74      1047.27 o
   9   2   3       9978.95       9844.57       568.94 o
  10   2   3     151429.19     143028.23      5598.88 o
  11   2   3       2095.27       3680.33       368.59 o
  12   2   3       5285.54       5190.67       406.64 o
  13   2   3         46.25        246.53       260.03 o
  14   2   3      10595.35      10241.61       576.23 o
 -15   3   3      10122.83      11727.16       932.19 o
 -14   3   3         84.79        667.49       460.34 o
 -13   3   3       3879.23       4198.45       405.91 o
 -12   3   3        358.75        445.44       231.72 o
 -11   3   3      32677.36      33329.65      1138.40 o
 -10   3   3      31211.65      29510.61      1014.79 o
  -9   3   3      12993.98      13071.25       524.79 o
  -8   3   3       4221.96       3345.49       199.09 o
  -7   3   3        167.09        -64.45       114.91 o
  -6   3   3      24537.19      24120.71       692.89 o
  -5   3   3      29944.32      29228.30      1277.44 o
  -4   3   3     134311.27     129867.72      3746.01 o
  -3   3   3         11.75        192.36        97.82 o
  -2   3   3      32027.62      33768.94      1870.13 o
  -1   3   3       1224.09       1156.13        78.41 o
   0   3   3      45967.29      47106.46      1273.38 o
   1   3   3        499.37        344.18        57.54 o
   2   3   3      52325.49      54363.05      1939.18 o
   3   3   3      10605.80      10575.56       393.68 o
   4   3   3      30869.82      29033.02       809.93 o
   5   3   3      22473.36      20827.07       612.20 o
   6   3   3        737.05        573.18       129.44 o
   7   3   3       2965.55       2685.09       287.71 o
   8   3   3        539.86        707.87       247.43 o
   9   3   3       8665.10       8060.91       397.31 o
  10   3   3      14662.67      13938.22       699.70 o
  11   3   3      16204.57      16164.26       772.57 o
  12   3   3        278.38        346.74       251.88 o
  13   3   3       4058.01       3865.01       373.28 o
  14   3   3        138.52        471.85       414.31 o
 -15   4   3         42.79        679.00       540.90 o
 -14   4   3       6323.19       5708.22       713.53 o
 -13   4   3        318.62        525.84       374.03 o
 -12   4   3      13205.97      12711.18       559.91 o
 -11   4   3      17492.16      19509.46       757.65 o
 -10   4   3     157955.30     155761.45      4703.85 o
  -9   4   3      32451.23      30574.03      1042.39 o
  -8   4   3      10879.34      10685.96       376.02 o
  -7   4   3       6223.49       5320.16       223.96 o
  -6   4   3      91699.29      88628.64      5305.41 o
  -5   4   3     264880.22     262111.00      6777.55 o
  -4   4   3      38963.92      43298.38      1150.95 o
  -3   4   3       3026.38       2956.46       110.92 o
  -2   4   3      24110.72      23740.28       635.87 o
  -1   4   3      32965.50      37402.62       992.80 o
   0   4   3       1664.42       1802.43        92.07 o
   1   4   3      36520.82      40772.53      1082.28 o
   2   4   3       6300.57       5040.59       216.04 o
   3   4   3      37284.69      36073.94      1130.43 o
   4   4   3        250.59        194.24       127.61 o
   5   4   3       3892.61       4284.44       252.79 o
   6   4   3        171.57        210.99       174.99 o
   7   4   3        398.27        176.60       225.65 o
   8   4   3         15.51        145.17       202.48 o
   9   4   3        773.35        850.04       241.68 o
  10   4   3       3505.59       2957.53       356.95 o
  11   4   3        171.46         55.95       263.63 o
  12   4   3       2257.99       2686.81       337.05 o
  13   4   3        173.21        241.68       284.47 o
 -15   5   3      13909.98      14696.35      1150.85 o
 -14   5   3        902.28       1242.92       563.92 o
 -13   5   3         14.06        178.45       327.70 o
 -12   5   3        272.81        831.17       575.42 o
 -11   5   3     223567.12     219779.36      6603.76 o
 -10   5   3       2799.76       5780.99       392.56 o
  -9   5   3      82055.42      72506.34      2266.39 o
  -8   5   3       1780.64       1725.76       276.20 o
  -7   5   3      24825.51      23973.94       694.03 o
  -6   5   3      93112.77      93863.09      2464.73 o
  -5   5   3     657103.06     709768.94     18230.31 o
  -4   5   3     186436.64     192887.95      4420.19 o
  -3   5   3      12312.77      12762.94       362.43 o
  -2   5   3      10692.06      11689.16       332.77 o
  -1   5   3      31552.87      34266.30      1127.83 o
   0   5   3     191076.95     207439.28      4832.18 o
   1   5   3      46770.85      43671.50      1157.71 o
   2   5   3       1597.05       1381.03       110.92 o
   3   5   3        133.32        133.28       132.35 o
   4   5   3        455.99        545.92       166.87 o
   5   5   3        552.28        760.05       201.40 o
   6   5   3       1434.27       1461.75       437.32 o
   7   5   3         27.38        107.34       186.28 o
   8   5   3       3277.69       2710.37       261.83 o
   9   5   3        327.25       -211.53       211.53 o
  10   5   3         85.27       -339.50       339.50 o
  11   5   3        115.56       -208.70       272.52 o
  12   5   3         88.04        -40.68       288.12 o
  13   5   3       1597.59       1546.85       325.20 o
 -15   6   3       4047.41       4430.77       736.54 o
 -14   6   3       3665.91       3997.35       489.11 o
 -13   6   3        148.19         25.10       331.80 o
 -12   6   3      49940.50      46795.66      1905.37 o
 -10   6   3     182781.53     167788.78      5069.64 o
  -9   6   3        227.47       1104.82       310.73 o
  -8   6   3       2248.33       2575.87       211.11 o
  -7   6   3       1333.04       1567.13       391.29 o
  -6   6   3     441575.75     462322.03     11875.27 o
  -5   6   3      99936.33      99382.92      2611.26 o
  -4   6   3     242799.80     244517.53      5606.12 o
  -3   6   3      22238.71      22517.51       620.21 o
  -2   6   3      10941.06      12467.91       362.43 o
  -1   6   3      36759.69      37335.46      1024.26 o
   0   6   3      78917.27      80173.91      5472.29 o
   1   6   3     103142.88     106673.76      2780.27 o
   2   6   3       1025.66       1082.97        76.04 o
   3   6   3       6623.25       7313.57       297.82 o
   4   6   3       1686.45       1339.36       153.33 o
   5   6   3       5690.55       6009.60       489.11 o
   6   6   3        258.76        481.40       184.22 o
   7   6   3       9486.94       9807.31       449.60 o
   8   6   3        317.55        126.59       205.87 o
   9   6   3       5886.12       5595.76       356.80 o
  10   6   3         15.47       -299.22       425.81 o
  11   6   3       3089.51       3253.20       402.76 o
  12   6   3        381.25        305.91       408.55 o
  13   6   3      15775.10      15972.74       808.20 o
 -15   7   3       1663.77       1910.41       690.51 o
 -14   7   3       1132.39       1034.93       384.29 o
 -13   7   3        837.38        950.50       355.57 o
 -12   7   3      10420.47       9809.87       609.68 o
 -11   7   3      59962.34      57027.59      2250.22 o
 -10   7   3      19732.12      20495.22       930.41 o
  -9   7   3      12888.74      12152.79       492.14 o
  -8   7   3        232.19        295.89       152.06 o
  -7   7   3      45325.27      45473.45      1235.65 o
  -6   7   3       2476.29       4204.06       483.36 o
  -5   7   3     357318.28     367459.69      9499.17 o
  -4   7   3       1440.47       1296.87       172.63 o
  -3   7   3       4145.93       3780.71       149.61 o
  -2   7   3          5.76         10.96        54.92 o
  -1   7   3      90482.81      93508.89      2721.76 o
   0   7   3      32510.41      34309.29       924.99 o
   1   7   3      67966.44      70061.35      1849.03 o
   2   7   3       1088.51       1035.45        97.82 o
   3   7   3       2965.63       2622.96       176.01 o
   4   7   3      11699.19      10933.32       425.80 o
   5   7   3       2149.22       2212.22       201.20 o
   6   7   3        398.99        398.37       183.08 o
   7   7   3       1142.74        897.27       276.20 o
   8   7   3      15850.01      14795.42       606.43 o
   9   7   3        227.18       -211.53       211.53 o
  10   7   3       2544.05       2188.26       379.78 o
  11   7   3        624.97        375.28       391.29 o
  12   7   3      18829.39      17253.68       874.10 o
 -14   8   3         60.41       -306.30       366.99 o
 -13   8   3         91.78       -140.87       320.75 o
 -12   8   3       1604.24        991.29       339.50 o
 -11   8   3       9694.91      10087.39       578.40 o
 -10   8   3       4307.87       4214.80       517.88 o
  -9   8   3       1381.90       1327.35       253.30 o
  -8   8   3        294.69        271.54       178.38 o
  -7   8   3       1001.88       1230.72       117.79 o
  -6   8   3      56923.35      55870.11      1500.07 o
  -5   8   3       5397.71       5647.94       207.15 o
  -4   8   3       3832.21       4099.75       184.14 o
  -3   8   3        158.81        169.34        64.11 o
  -2   8   3       2230.97       2002.48       105.54 o
  -1   8   3        382.88        538.56       172.63 o
   0   8   3      61544.52      62362.11      1656.33 o
   1   8   3        340.34        484.49        92.07 o
   2   8   3        906.09        993.33       195.64 o
   3   8   3        900.18       1070.75       139.17 o
   4   8   3      11623.26      10984.72       427.89 o
   5   8   3        285.43        429.82       168.78 o
   6   8   3        293.68        254.89       198.39 o
   7   8   3      11378.50      11758.89       834.37 o
   8   8   3       7604.32       7918.04       753.81 o
   9   8   3        740.96        698.93       234.58 o
  10   8   3       1478.52       1029.37       575.42 o
  11   8   3       4074.26       3632.85       463.64 o
  12   8   3       2845.81       3006.09       788.33 o
 -14   9   3          9.28       -311.61       366.99 o
 -13   9   3         97.10        604.13       345.78 o
 -12   9   3       1415.60       1262.48       529.39 o
 -11   9   3        494.94        153.00       273.47 o
 -10   9   3       2296.28       2341.43       301.28 o
  -9   9   3       2809.30       2233.90       289.19 o
  -8   9   3        677.09        893.78       229.47 o
  -7   9   3       1995.99       1952.19       235.69 o
  -6   9   3        226.75        204.15        93.32 o
  -5   9   3        398.97        520.41        80.16 o
  -4   9   3       3498.70       3642.47       149.53 o
  -3   9   3       2537.02       2173.81       115.08 o
  -2   9   3       2086.49       2281.70       276.20 o
  -1   9   3       1592.61       1633.35       104.85 o
   0   9   3         30.40         90.92       103.58 o
   1   9   3      11094.25      10870.67       397.04 o
   2   9   3        515.40        534.25       109.56 o
   3   9   3       9328.00       9653.03       376.81 o
   4   9   3       1871.38       1795.52       188.02 o
   5   9   3        789.27       1089.82       188.02 o
   6   9   3        487.23        374.14       193.41 o
   7   9   3       3594.02       3475.26       289.19 o
   8   9   3         70.28       -214.36       214.36 o
   9   9   3       3826.09       3531.29       313.41 o
  10   9   3       1446.03        882.32       264.32 o
  11   9   3        208.29        258.94       765.32 o
 -14  10   3          5.79        111.95       604.20 o
 -13  10   3          5.37       -233.91       581.18 o
 -12  10   3         98.61        -62.83       298.14 o
 -11  10   3        559.47        434.57       268.18 o
 -10  10   3        410.89        664.53       272.48 o
  -9  10   3       1041.19        845.79       257.55 o
  -8  10   3       1314.84       1499.42       252.79 o
  -7  10   3      19773.99      19184.65       870.48 o
  -6  10   3       1814.29       2050.57       177.51 o
  -5  10   3       3153.77       3087.03       129.44 o
  -4  10   3       4636.93       4287.61       170.22 o
  -3  10   3       4513.09       4471.93       175.98 o
  -2  10   3      48524.84      46070.55      1103.24 o
  -1  10   3       7185.09       6888.14       351.01 o
   0  10   3        619.77        750.11        99.54 o
   1  10   3          1.46         -7.51        97.82 o
   2  10   3       2366.33       2511.74       168.11 o
   3  10   3       4313.69       4215.99       238.40 o
   4  10   3      38109.92      36753.70      1189.79 o
   5  10   3        155.71        322.24       177.63 o
   6  10   3       2378.59       2452.78       252.69 o
   7  10   3        130.87         -4.34       202.05 o
   8  10   3       4397.83       4293.57       332.83 o
   9  10   3       2948.93       2828.66       313.41 o
  10  10   3        161.46        214.83       581.18 o
  11  10   3        393.90        -23.14       569.67 o
 -14  11   3       4073.02       4763.45       491.07 o
 -13  11   3          3.35       -138.10       317.37 o
 -12  11   3       1378.94       1750.58       330.98 o
 -11  11   3          0.82         74.56       351.01 o
 -10  11   3       8702.21       8042.56       511.35 o
  -9  11   3         34.66        231.72       356.76 o
  -8  11   3      36507.34      36339.68      1498.33 o
  -7  11   3         14.63        717.62       477.60 o
  -6  11   3      14376.32      14715.84       575.42 o
  -5  11   3         79.06        -51.79        93.65 o
  -4  11   3       1689.35       2044.33       122.44 o
  -3  11   3      23611.13      23459.61       675.86 o
  -2  11   3     184822.91     188669.86      4942.90 o
  -1  11   3      37635.54      39762.24       981.40 o
   0  11   3       1985.37       2293.45       140.47 o
   1  11   3         55.36         42.46       116.11 o
   2  11   3       8406.52       8084.42       339.82 o
   3  11   3     105786.07     102736.16      3113.50 o
   4  11   3      17486.36      18715.62       696.26 o
   5  11   3      12489.35      12041.00       891.91 o
   6  11   3        284.64        208.43       208.64 o
   7  11   3      19329.46      18955.24       983.98 o
   8  11   3         69.08        351.01       248.73 o
   9  11   3      16715.59      17512.50       730.21 o
  10  11   3         50.18       -239.59       266.58 o
 -13  12   3       1944.79       2326.70       408.55 o
 -12  12   3        507.25        669.24       391.29 o
 -11  12   3          9.45        151.09       466.09 o
 -10  12   3        906.38       1108.12       466.09 o
  -9  12   3       6704.94       5438.46       627.21 o
  -8  12   3       3793.67       4175.73       352.11 o
  -7  12   3      17732.84      17646.38      2060.02 o
  -6  12   3        107.10        412.00       166.87 o
  -5  12   3          6.61         -4.43       102.09 o
  -4  12   3        805.30        494.94       151.16 o
  -3  12   3     250588.05     247424.25      6400.01 o
  -2  12   3      38389.14      38199.62      1057.91 o
  -1  12   3      87271.28      87411.48      2090.07 o
   0  12   3        142.85        264.70       172.63 o
   1  12   3      16706.20      16617.37       580.03 o
   2  12   3      63106.63      61793.52      1910.63 o
   3  12   3     155857.11     152242.81      4571.23 o
   4  12   3      90935.52      91656.73      2815.65 o
   5  12   3       1754.49       1594.27       460.34 o
   6  12   3       4421.66       4517.43       454.59 o
   7  12   3       5062.24       5791.68       372.46 o
   8  12   3      42662.41      44226.12      1481.70 o
   9  12   3        829.00       1407.00       304.34 o
  10  12   3       3026.26       2484.32       420.06 o
 -13  13   3       2007.23       2558.43       390.61 o
 -12  13   3       1459.84       1411.00       328.91 o
 -11  13   3         46.68       -132.90       454.59 o
 -10  13   3         71.05        -79.59       351.01 o
  -9  13   3        428.26        114.29       254.01 o
  -8  13   3      22714.83      21805.55      1002.49 o
  -7  13   3       7945.31       8511.83      1317.72 o
  -6  13   3       5055.65       4302.57       334.93 o
  -5  13   3          1.29       -138.34       138.34 o
  -4  13   3     119874.05     114208.59      3510.60 o
  -3  13   3       1421.04       1565.92       212.91 o
  -2  13   3     282832.16     289760.59      7514.64 o
  -1  13   3         16.10        149.61       310.73 o
   0  13   3       5119.91       5142.96       248.75 o
   1  13   3        638.19        632.51       224.42 o
   2  13   3     217111.95     212351.48      7187.06 o
   3  13   3      79976.33      83486.34      2568.50 o
   4  13   3     117656.16     120200.12      3664.66 o
   5  13   3       7815.31       8794.78       719.28 o
   6  13   3       1836.23       2171.78       270.20 o
   7  13   3      18869.93      19081.83      1329.23 o
   8  13   3      18744.04      20839.62       857.38 o
   9  13   3      31338.35      31462.50      1149.08 o
 -13  14   3         23.71        -34.53       471.85 o
 -12  14   3       3539.73       3891.22       409.07 o
 -11  14   3        516.79       1160.00       379.78 o
 -10  14   3        712.81        640.84       523.64 o
  -9  14   3        957.73        625.30       277.92 o
  -8  14   3       8692.80       8529.25       537.43 o
  -7  14   3       2175.09       1759.74       277.22 o
  -6  14   3        548.66        622.59       214.28 o
  -5  14   3        233.33        312.60       149.07 o
  -4  14   3       9091.28       8599.56       621.46 o
  -3  14   3     141927.97     134687.64      8205.56 o
  -2  14   3       9288.96       9336.24       402.47 o
  -1  14   3      40381.50      39617.70      1106.37 o
   0  14   3        559.76        189.73       140.85 o
   1  14   3      42875.40      43299.12      1373.95 o
   2  14   3        351.83        679.72       190.77 o
   3  14   3     212957.72     209013.50      6246.19 o
   4  14   3       7954.07       8559.71       417.27 o
   5  14   3       4063.50       3687.73       302.32 o
   6  14   3         77.54         66.22       253.30 o
   7  14   3      19461.84      22642.97      1870.13 o
   8  14   3      25341.39      25889.86      2031.25 o
   9  14   3       9831.36      10555.11      1087.55 o
 -12  15   3        289.57        422.60       347.38 o
 -11  15   3         80.24        -85.67       323.52 o
 -10  15   3         10.39          3.94       289.19 o
  -9  15   3        144.58       -145.18       260.22 o
  -8  15   3       1496.09       3061.26       851.63 o
  -7  15   3         74.65        -55.18       244.20 o
  -6  15   3        887.47        738.18       483.36 o
  -5  15   3        701.53        633.51       171.44 o
  -4  15   3       4104.16       3937.76       261.76 o
  -3  15   3      18862.46      18188.70       794.09 o
  -2  15   3      23070.92      21982.01       917.75 o
  -1  15   3        328.31        193.47       169.01 o
   0  15   3        692.62        716.62       152.06 o
   1  15   3       2287.26       1993.91       241.68 o
   2  15   3      50339.21      49719.89      1639.96 o
   3  15   3        435.36        718.39       208.64 o
   4  15   3      21086.11      21415.17       789.06 o
   5  15   3         93.96       -132.96       217.16 o
   6  15   3       1739.80       1944.44       291.65 o
   7  15   3        756.64        906.61       287.57 o
   8  15   3      20590.37      21754.34      1102.64 o
 -11  16   3         36.06        288.51       342.29 o
 -10  16   3        261.91        -13.84       332.83 o
  -9  16   3         18.21       -292.86       292.86 o
  -8  16   3       4871.98       4901.85       494.87 o
  -7  16   3       1150.46       1508.57       309.81 o
  -6  16   3        641.24        654.26       310.73 o
  -5  16   3       2018.82       1737.78       264.70 o
  -4  16   3          1.39        -55.24       172.36 o
  -3  16   3       1739.80       1501.99       207.24 o
  -2  16   3         41.87         86.65       181.86 o
  -1  16   3        856.40        993.10       188.91 o
   0  16   3        167.41        -76.43       169.01 o
   1  16   3        182.62         69.05       207.15 o
   2  16   3       2279.47       2147.02       322.24 o
   3  16   3       6845.82       6900.65       655.98 o
   4  16   3         31.50        157.83       217.16 o
   5  16   3        761.80       1146.45       259.42 o
   6  16   3         72.84        151.70       259.42 o
   7  16   3       1083.92        946.12       383.40 o
 -11  17   3       7804.07       8781.09       627.98 o
 -10  17   3        224.28        116.68       348.93 o
  -9  17   3       5735.44       6532.22       776.82 o
  -8  17   3         65.46       -287.71       880.40 o
  -7  17   3      24990.11      26703.89      1214.23 o
  -6  17   3        184.79        173.89       592.69 o
  -5  17   3       1353.91       1544.78       196.28 o
  -4  17   3         47.35        301.98       299.22 o
  -3  17   3        872.88       1196.35       270.45 o
  -2  17   3       3192.56       2995.81       285.26 o
  -1  17   3       6528.93       6768.79       437.32 o
   0  17   3        196.08        242.26       281.96 o
   1  17   3       5872.38       5846.32       391.29 o
   2  17   3       1011.67        989.73       276.20 o
   3  17   3         49.37         50.51       203.89 o
   4  17   3        292.42        210.49       233.53 o
   5  17   3         80.40        314.78       351.27 o
   6  17   3       1330.88        794.31       621.46 o
 -10  18   3        505.70       -268.21       431.57 o
  -9  18   3        558.24        455.41       374.03 o
  -8  18   3      24736.39      26199.04      1232.05 o
  -7  18   3       3517.87       3262.96      1012.75 o
  -6  18   3       8970.30       8781.04       548.87 o
  -5  18   3         17.93        259.19       186.64 o
  -4  18   3         25.83        103.58       253.19 o
  -3  18   3         35.71        414.31       264.70 o
  -2  18   3       3950.15       3855.47       318.85 o
  -1  18   3        145.04        154.35       212.46 o
   0  18   3       5221.36       5397.62       337.55 o
   1  18   3        783.66        764.62       230.97 o
   2  18   3       1280.70       1300.46       276.20 o
   3  18   3        202.84        310.73       276.20 o
   4  18   3         57.96        -80.56       575.42 o
   5  18   3       2945.37       2739.02       748.05 o
  -9  19   3       1280.60       1059.54      1093.31 o
  -8  19   3       6939.24       6916.61       644.48 o
  -7  19   3      13305.76      14062.75      1030.01 o
  -6  19   3       2376.44       2714.43       546.65 o
  -5  19   3       3216.12       3412.11       284.82 o
  -4  19   3         98.26        333.75       264.70 o
  -3  19   3          9.42         66.13       240.36 o
  -2  19   3         99.33        342.62       257.61 o
  -1  19   3        680.66        335.72       276.20 o
   0  19   3         16.64       -368.27       368.27 o
   1  19   3       5959.49       5884.29       523.64 o
   2  19   3        285.22       -402.80       402.80 o
   3  19   3          7.53        -80.56       563.92 o
  -7  20   3       5105.51       4847.43       765.32 o
  -6  20   3        657.95        909.17       333.75 o
  -5  20   3       1839.86       1837.65       402.80 o
  -4  20   3       3339.45       3751.77       414.31 o
  -3  20   3        154.82        748.05       322.24 o
  -2  20   3        145.53        232.12       379.78 o
  -1  20   3        572.53        508.24       269.44 o
   0  20   3       4024.69       3245.76       512.68 o
   1  20   3        104.38       -295.80       409.45 o
   2  20   3         14.97       -260.22       439.21 o
  -5  21   3         55.67        199.28       231.82 o
  -4  21   3       8158.85       7860.30       609.95 o
  -3  21   3       2978.04       3832.33       448.83 o
  -2  21   3        113.62        195.64       552.41 o
  -1  21   3         76.24        563.92       598.44 o
   0 -21   4       1079.45        772.70       318.05 o
   1 -21   4         18.32        126.59       345.25 o
  -3 -20   4       2287.18       2053.00       385.57 o
  -2 -20   4       1310.07       1255.96       517.88 o
  -1 -20   4       7144.47       7398.59       529.68 o
   0 -20   4         63.21        295.43       483.36 o
   1 -20   4        339.71        264.70       322.24 o
   2 -20   4         78.89         34.53       227.86 o
   3 -20   4      17133.19      15835.70       989.73 o
   5 -20   4      68047.50      70223.22      2933.58 o
   6 -20   4        376.79        329.35       445.58 o
   7 -20   4       1923.58       2329.53       496.20 o
  -4 -19   4       1550.10       1811.47       377.62 o
  -3 -19   4       1609.80       1812.02       359.23 o
  -2 -19   4        265.56        775.62       290.19 o
  -1 -19   4       7260.15       7891.67       523.66 o
   0 -19   4       6008.80       6386.12       650.23 o
   1 -19   4        687.93        603.18       206.44 o
   2 -19   4        152.80       -287.71       287.71 o
   3 -19   4       7862.22       7261.86       575.42 o
   4 -19   4      60296.52      61009.37      2402.96 o
   5 -19   4       5875.90       6529.99       585.92 o
   6 -19   4       8329.54       7924.41       650.87 o
   7 -19   4        147.79        563.92       598.44 o
   8 -19   4      20325.47      19092.60      1565.16 o
   9 -19   4        115.92        287.71       736.54 o
  -6 -18   4         38.91       -172.63       425.81 o
  -5 -18   4        154.54        -73.35       558.16 o
  -4 -18   4        625.03        339.06       327.99 o
  -3 -18   4         14.91        119.90       293.47 o
  -2 -18   4        692.56        181.54       270.45 o
  -1 -18   4        221.09        284.08       265.47 o
   0 -18   4       2104.16       2456.67       316.97 o
   1 -18   4       3970.11       4011.65       268.18 o
   2 -18   4        382.39        448.83       276.20 o
   3 -18   4       4743.29       4435.81       338.47 o
   4 -18   4      20714.52      20608.36       775.46 o
   5 -18   4      19524.15      19012.18       742.38 o
   6 -18   4         96.80       -299.22       540.90 o
   7 -18   4       1029.07        713.53       563.92 o
   8 -18   4       1388.35       1381.02       632.97 o
   9 -18   4      49103.88      50706.45      3268.41 o
  10 -18   4       1517.61       2796.57       874.65 o
  -7 -17   4        935.78       1100.01       604.20 o
  -6 -17   4       2253.05       2566.60       399.09 o
  -5 -17   4      13464.65      14515.52       819.51 o
  -4 -17   4        189.66        643.84       286.29 o
  -3 -17   4        138.87        176.46       425.81 o
  -2 -17   4         32.90       -190.91       232.48 o
  -1 -17   4        216.01         28.26       235.69 o
   0 -17   4          0.81        303.93       178.48 o
   1 -17   4        907.70        851.63       230.17 o
   2 -17   4        540.72        731.38       179.14 o
   3 -17   4       5605.78       5460.20       307.95 o
   4 -17   4       3198.25       3249.14       264.32 o
   5 -17   4       2766.03       3268.41       299.22 o
   6 -17   4        659.65        540.90       253.19 o
   7 -17   4       2225.32       2037.00       299.22 o
   8 -17   4       7068.43       8447.82       566.31 o
   9 -17   4       6207.96       6754.95       540.41 o
  10 -17   4      14942.99      18078.40      1242.92 o
  -8 -16   4          4.80       -345.25       370.11 o
  -7 -16   4       9033.78       8393.02       597.10 o
  -6 -16   4      46475.03      49776.35      2077.71 o
  -5 -16   4      21369.10      22596.07      2744.78 o
  -4 -16   4       9756.84      10562.21       637.70 o
  -3 -16   4        109.94        -96.54       239.61 o
  -2 -16   4       1876.81       1603.56       275.77 o
  -1 -16   4        661.96        678.52       245.99 o
   0 -16   4      29824.76      27645.17       989.73 o
   1 -16   4        905.73        915.25       176.55 o
   2 -16   4         42.00        155.64       156.82 o
   3 -16   4         81.49        318.81       156.31 o
   4 -16   4       3546.50       3636.69       299.22 o
   5 -16   4         15.81         35.10       160.33 o
   6 -16   4       1096.07       1158.81       196.28 o
   7 -16   4          1.50        -34.53       230.17 o
   8 -16   4       4055.31       3740.26       356.76 o
   9 -16   4       4764.71       5229.85       476.70 o
  10 -16   4        406.74        458.52       477.60 o
  11 -16   4        217.44        -52.36       400.82 o
  -8 -15   4        696.50        840.90       575.42 o
  -7 -15   4      18059.18      19924.46       996.12 o
  -6 -15   4     122436.79     127114.11      5748.49 o
  -5 -15   4      46933.92      50440.81      2101.41 o
  -4 -15   4      15399.99      15962.17       886.15 o
  -3 -15   4        775.47        379.28       229.31 o
  -2 -15   4       2986.66       2788.78       318.32 o
  -1 -15   4      62481.00      57423.17      5201.84 o
   0 -15   4      20584.70      20358.39       621.54 o
   1 -15   4      27274.03      26098.24      1196.88 o
   2 -15   4        323.13        363.72       152.17 o
   3 -15   4       3832.31       3573.62       195.31 o
   4 -15   4         54.85        159.47       140.85 o
   5 -15   4       6924.54       6981.11       323.52 o
   6 -15   4         87.99        132.92       160.33 o
   7 -15   4         85.43        -35.03       333.75 o
   8 -15   4          7.55        -98.97       191.51 o
   9 -15   4       3970.76       4232.19       306.93 o
  10 -15   4       1263.03       1736.10       408.73 o
  11 -15   4          6.88        -76.85       361.88 o
  12 -15   4        187.06         15.00       399.81 o
  -9 -14   4       6767.48       6809.69       548.89 o
  -8 -14   4        386.05       -111.70       529.39 o
  -7 -14   4      87321.70      94284.30      3681.26 o
  -6 -14   4      12617.78      14632.40      1156.60 o
  -5 -14   4     111738.45     119417.35      6335.43 o
  -4 -14   4       5872.12       6516.00       466.81 o
  -3 -14   4       1284.40       1082.61       252.40 o
  -2 -14   4      13218.52      11993.16       640.80 o
  -1 -14   4      96112.17      93469.72      3849.59 o
   0 -14   4      79578.77      73288.00      2316.21 o
   1 -14   4       8751.36       9207.77       586.93 o
   2 -14   4       3045.75       3031.90       153.98 o
   3 -14   4       1696.92       1719.28       155.36 o
   4 -14   4       2028.17       2240.25       218.66 o
   5 -14   4       1716.42       1668.73       176.82 o
   6 -14   4       5581.91       5159.50       287.71 o
   7 -14   4        436.74        490.11       258.94 o
   8 -14   4        370.75        547.48       193.34 o
   9 -14   4         97.88        124.46       208.64 o
  10 -14   4       2743.21       3268.24       314.67 o
  11 -14   4        553.89        780.18       390.36 o
  12 -14   4      10356.16      11720.17       740.53 o
 -10 -13   4      12664.42      13818.57       801.54 o
  -9 -13   4        131.17         -2.30       325.20 o
  -8 -13   4       5789.68       5566.28       489.87 o
  -7 -13   4       1101.51       1415.94       719.28 o
  -6 -13   4     141811.56     147382.34      5613.91 o
  -5 -13   4        141.66       1039.85       287.17 o
  -4 -13   4       9608.86      10480.57      1979.46 o
  -3 -13   4        278.05       -204.90       204.90 o
  -2 -13   4      52341.96      51888.88      2098.31 o
  -1 -13   4      21877.43      20106.18       608.87 o
   0 -13   4      44816.51      42421.57      1385.55 o
   1 -13   4       9744.47       9389.35       314.64 o
   2 -13   4        408.52        314.02        82.86 o
   3 -13   4         33.50         51.10        99.54 o
   4 -13   4        258.25        546.40       134.09 o
   5 -13   4       8732.24       8417.93       661.74 o
   6 -13   4         17.36        185.35       247.43 o
   7 -13   4       2711.53       3194.56       231.80 o
   8 -13   4        398.94        613.24       193.34 o
   9 -13   4       1594.67       1445.96       227.79 o
  10 -13   4         38.06        -62.42       231.80 o
  11 -13   4       8392.75       9188.93       493.58 o
  12 -13   4         44.61        272.02       397.85 o
  13 -13   4      28319.17      30770.05      2180.86 o
 -10 -12   4        577.79        699.51       353.92 o
  -9 -12   4        265.46        212.91       362.52 o
  -8 -12   4        148.99       -112.69       292.62 o
  -7 -12   4      17382.51      16705.70       838.84 o
  -6 -12   4       8132.05       9243.36       565.68 o
  -5 -12   4      18603.78      19507.91       920.53 o
  -4 -12   4         21.42         18.17       216.76 o
  -3 -12   4       6706.08       6122.66       416.49 o
  -2 -12   4        248.97        145.77       143.48 o
  -1 -12   4      59667.99      58338.83      1590.16 o
   0 -12   4        372.67        392.45       100.60 o
   1 -12   4         71.08        168.93        93.61 o
   2 -12   4         14.78        117.51        74.46 o
   3 -12   4       1950.16       1774.46       258.94 o
   4 -12   4       1121.70       1315.26       140.85 o
   5 -12   4       5327.93       4676.43       237.49 o
   6 -12   4          2.58        -19.63       339.50 o
   7 -12   4       9413.13       9497.99       406.48 o
   8 -12   4         70.58         66.96       174.09 o
   9 -12   4        144.91        150.46       208.64 o
  10 -12   4         25.74        182.32       223.38 o
  11 -12   4        988.89       1062.67       310.73 o
  12 -12   4      36558.13      37751.20      1319.54 o
  13 -12   4       1387.89       2142.52       423.07 o
 -11 -11   4        177.31        222.89       558.16 o
 -10 -11   4         21.67       -292.64       379.78 o
  -9 -11   4        352.40        130.72       368.27 o
  -8 -11   4         14.99        214.83       690.51 o
  -7 -11   4       5835.62       6054.84       447.75 o
  -6 -11   4       3757.82       3854.19       361.87 o
  -5 -11   4        163.36        455.67       229.31 o
  -4 -11   4        812.47        356.76       241.68 o
  -3 -11   4       2092.70       1999.29       339.50 o
  -2 -11   4       5613.17       5498.70       211.11 o
  -1 -11   4        297.12        397.95        91.54 o
   0 -11   4        690.13        582.92        92.07 o
   1 -11   4       1235.81       1219.90       115.08 o
   2 -11   4       1658.78       1876.03       207.15 o
   3 -11   4        114.39        223.46        96.64 o
   4 -11   4       6212.48       6435.59       276.20 o
   5 -11   4       3609.89       2881.71       185.05 o
   6 -11   4        960.79       1229.78       253.19 o
   7 -11   4       1952.50       2207.36       204.54 o
   8 -11   4       2966.17       3263.87       251.00 o
   9 -11   4       1260.20       1481.98       225.65 o
  10 -11   4         45.91         31.32       281.96 o
  11 -11   4       1790.60       1703.89       284.03 o
  12 -11   4       9095.08       9352.84       609.95 o
  13 -11   4      15410.64      15279.46       689.45 o
 -12 -10   4        447.41        -23.02       366.13 o
 -11 -10   4        316.84       -223.18       339.18 o
 -10 -10   4        625.98        906.06       345.21 o
  -9 -10   4        389.58        679.89       314.56 o
  -8 -10   4         10.66        -48.47       281.99 o
  -7 -10   4         60.41         27.84       238.40 o
  -6 -10   4         14.11       -159.99       425.81 o
  -5 -10   4       1779.45       1136.84       466.09 o
  -4 -10   4       3081.46       3034.58       207.15 o
  -3 -10   4      17972.05      18236.26       543.59 o
  -2 -10   4        694.89        576.86        80.16 o
  -1 -10   4        872.36        851.63       103.58 o
   0 -10   4        257.63        287.71        82.35 o
   1 -10   4       7125.05       6145.88       216.16 o
   2 -10   4         11.55        169.10       224.42 o
   3 -10   4      34120.66      33326.88       913.18 o
   4 -10   4         71.42        -81.61       184.14 o
   5 -10   4       1728.07       1749.29       152.06 o
   6 -10   4        800.97        708.24       247.43 o
   7 -10   4       1971.11       2261.64       199.09 o
   8 -10   4       1880.05       1718.47       391.29 o
   9 -10   4         24.50        117.91       287.71 o
  10 -10   4       5149.79       5794.91       983.98 o
  11 -10   4         19.29        -64.87       448.83 o
  12 -10   4       2908.80       2344.57       313.64 o
  13 -10   4       1333.35        428.12       586.93 o
  14 -10   4          8.17       -294.45       294.45 o
 -12  -9   4          5.85       -337.71       345.58 o
 -11  -9   4       3203.22       3207.96       439.44 o
 -10  -9   4        280.94        212.91       339.50 o
  -9  -9   4       4122.44       3456.20       609.95 o
  -8  -9   4          3.87        221.93       299.22 o
  -7  -9   4       1027.00        943.17       253.30 o
  -6  -9   4        184.74        463.36       231.72 o
  -5  -9   4       2224.48       2094.04       176.55 o
  -4  -9   4      10137.62      10008.97       328.90 o
  -3  -9   4      84261.64      87852.05      2618.94 o
  -2  -9   4      31496.07      32411.46      1185.38 o
  -1  -9   4       1224.18       1127.85        90.27 o
   0  -9   4        693.78        525.72       189.89 o
   1  -9   4       5004.03       5314.77       195.58 o
   2  -9   4     212878.14     220657.45      5713.96 o
   3  -9   4      36239.62      34770.53       951.51 o
   4  -9   4      28990.52      28192.85      1363.76 o
   5  -9   4         60.62        136.46       110.48 o
   6  -9   4      16022.30      14118.78       517.04 o
   7  -9   4        151.06        222.32       170.32 o
   8  -9   4      42032.50      44883.47      3832.33 o
   9  -9   4        629.14        794.67       379.78 o
  10  -9   4        798.26        823.53       254.42 o
  11  -9   4       1575.78       1268.40       477.60 o
  12  -9   4         39.51        236.01       264.84 o
  13  -9   4        148.67       -238.27       270.03 o
  14  -9   4        962.32        510.64       312.96 o
 -12  -8   4         21.02         23.79       356.61 o
 -11  -8   4       1032.48        471.02       335.88 o
 -10  -8   4       1594.52       1958.07       414.31 o
  -9  -8   4        902.93        794.09       292.96 o
  -8  -8   4       5929.83       5199.52       406.64 o
  -7  -8   4        857.02       1311.97       264.70 o
  -6  -8   4        213.68        295.77       160.33 o
  -5  -8   4       2941.32       2934.03       270.45 o
  -4  -8   4     149986.09     160042.77      4178.67 o
  -3  -8   4      28755.17      28640.80       797.00 o
  -2  -8   4     121065.45     128491.63      3355.88 o
  -1  -8   4       3363.61       3397.07       139.17 o
   0  -8   4       2268.88       2607.45       114.20 o
   1  -8   4      69798.80      71661.81      3026.73 o
   2  -8   4     329760.84     350272.62      9023.06 o
   3  -8   4     393120.69     425592.75     10983.33 o
   4  -8   4      28008.85      25771.61       714.45 o
   5  -8   4       1106.86       1365.97       140.85 o
   6  -8   4        156.65        427.37       143.86 o
   7  -8   4     128774.55     126386.03      6974.15 o
   8  -8   4      22294.45      25558.97      2272.93 o
   9  -8   4      33892.13      34708.34      1398.28 o
  10  -8   4         60.70        142.39       223.06 o
  11  -8   4       3978.69       4003.92       334.16 o
  12  -8   4        116.88       -172.28       250.88 o
  13  -8   4       1652.94        967.60       302.32 o
  14  -8   4         12.75        -89.79       420.06 o
 -13  -7   4         53.46       -575.42       575.42 o
 -12  -7   4        162.87       -138.10       517.88 o
 -11  -7   4       2614.95       3233.17       416.20 o
 -10  -7   4          5.14        -57.38       288.80 o
  -9  -7   4      10275.41       9922.66      1358.00 o
  -8  -7   4       4224.22       3889.87       298.63 o
  -7  -7   4       3562.48       3248.38       248.75 o
  -6  -7   4       2773.26       2898.50       212.79 o
  -5  -7   4      33669.25      34726.50      1616.94 o
  -4  -7   4       1760.68       2799.70       264.70 o
  -3  -7   4     323334.31     352615.28     10594.59 o
  -2  -7   4       7308.77       6390.20       258.94 o
  -1  -7   4      28138.18      28276.87       769.75 o
   0  -7   4       8306.61       7410.53       241.18 o
   1  -7   4     371609.41     400994.09     11776.00 o
   2  -7   4     212815.03     225287.95      5821.98 o
   3  -7   4     486550.94     510457.44     13131.71 o
   4  -7   4      59850.20      60500.64      1597.82 o
   5  -7   4        418.61        431.75       126.59 o
   6  -7   4      69538.29      69207.54      2126.77 o
   7  -7   4      95643.62      96237.92      2947.00 o
   8  -7   4     198027.67     196207.95      7041.94 o
   9  -7   4       8767.22       8682.93       434.31 o
  10  -7   4        951.90        978.22       240.36 o
  11  -7   4         46.43       -133.50       229.82 o
  12  -7   4       3699.85       3190.88       494.87 o
  13  -7   4         53.06        179.70       397.04 o
  14  -7   4       3491.18       3474.32       447.92 o
 -13  -6   4       1580.71       2163.60       632.97 o
 -12  -6   4        653.65        207.15       552.41 o
 -11  -6   4       4354.95       3410.82       404.69 o
 -10  -6   4         22.86       -223.06       223.06 o
  -9  -6   4       5301.67       5057.68       339.82 o
  -8  -6   4       9552.23       7796.67      1127.83 o
  -7  -6   4       1484.55       1358.42       204.54 o
  -6  -6   4       1937.40       1801.68       138.10 o
  -5  -6   4       1090.42       1289.15       149.61 o
  -4  -6   4     135323.69     140173.48      4131.55 o
  -3  -6   4      29759.19      30684.96       838.07 o
  -2  -6   4     132305.45     135996.61      3468.16 o
  -1  -6   4         42.43         76.24        52.38 o
   0  -6   4      68706.61      74556.52      1961.75 o
   1  -6   4       6106.15       6528.85       214.62 o
   2  -6   4     583574.81     621828.56     15972.01 o
   3  -6   4      29920.65      32666.45       887.05 o
   4  -6   4     104359.51     102588.23      2676.38 o
   5  -6   4       1320.76       1423.32       151.16 o
   6  -6   4      96275.56      95728.33      2905.09 o
   7  -6   4     109308.31     112804.36      3423.96 o
   8  -6   4     116610.77     106895.63      3921.76 o
   9  -6   4      12438.93      12729.06       548.84 o
  10  -6   4         16.53       -308.67       339.50 o
  11  -6   4        504.31        494.87       258.94 o
  12  -6   4        688.91        926.86       261.76 o
  13  -6   4       5851.30       5014.92       472.72 o
  14  -6   4         63.95        172.63       460.34 o
 -13  -5   4         50.13        460.34       540.90 o
 -12  -5   4         98.55       -133.44       431.57 o
 -11  -5   4         92.17        -73.58       213.98 o
 -10  -5   4       1056.82        712.61       224.80 o
  -9  -5   4        861.74        277.42       223.38 o
  -8  -5   4         12.46       -224.42       224.42 o
  -7  -5   4         66.95        172.63       138.10 o
  -6  -5   4       1692.36       1517.15       132.35 o
  -5  -5   4         98.01        121.80        93.65 o
  -4  -5   4      13297.87      14509.13       426.71 o
  -3  -5   4      67126.82      69660.42      1830.99 o
  -2  -5   4       6516.18       7497.77       229.47 o
  -1  -5   4       1680.28       1595.86       189.89 o
   0  -5   4       4396.46       4509.34       129.44 o
   1  -5   4     183093.44     211289.23      5463.72 o
   2  -5   4       1297.66       1310.74       201.40 o
   3  -5   4     129076.14     135880.59      3535.57 o
   4  -5   4        155.81        126.98       281.96 o
   5  -5   4      41148.27      40634.99      1280.28 o
   6  -5   4       8922.95      10436.65       707.77 o
   7  -5   4     138264.78     141253.34      4263.42 o
   8  -5   4      27085.91      27120.11      2031.25 o
   9  -5   4       5424.18       5477.70       344.66 o
  10  -5   4       1303.48        938.93       240.20 o
  11  -5   4       1195.05       1018.11       258.94 o
  12  -5   4       2935.98       2388.03       363.86 o
  13  -5   4       1890.26       2283.15       389.61 o
  14  -5   4        347.93        319.36       402.80 o
 -14  -4   4       2240.25       1772.31       586.93 o
 -13  -4   4      30502.60      32609.12      1372.86 o
 -12  -4   4        791.24        454.08       540.90 o
 -11  -4   4       3352.43       3278.41       300.46 o
 -10  -4   4        114.50        145.46       220.52 o
  -9  -4   4       6786.12       5869.33       346.65 o
  -8  -4   4       1959.29       1828.39       655.98 o
  -7  -4   4        756.18        436.43       448.83 o
  -6  -4   4        154.25        -62.53       132.35 o
  -5  -4   4       1693.26       1562.85       149.61 o
  -4  -4   4       2899.21       2575.43       129.71 o
  -3  -4   4       3718.03       3974.63       145.80 o
  -2  -4   4      12789.96      12973.82       361.10 o
  -1  -4   4       6818.53       7492.26       267.82 o
   0  -4   4        595.75        666.93        46.82 o
   1  -4   4      13534.79      14322.31       398.50 o
   2  -4   4     105879.53     113344.13      2657.53 o
   3  -4   4         13.88        123.05        92.07 o
   4  -4   4      11396.40      11663.23      1398.28 o
   5  -4   4         20.15        -32.10       178.38 o
   6  -4   4      25809.22      24840.80       849.00 o
   7  -4   4        424.05       1022.04       202.05 o
   8  -4   4      38768.93      35587.39      3843.84 o
   9  -4   4        605.00        422.94       217.16 o
  10  -4   4      10716.22      10645.08       486.29 o
  11  -4   4         45.05         81.41       368.27 o
  12  -4   4       1103.75       1014.99       306.93 o
  13  -4   4       1132.23        803.47       304.13 o
  14  -4   4        101.16         57.54       308.91 o
 -14  -3   4      32062.21      33769.41      1478.84 o
 -13  -3   4      19376.15      18878.52       910.92 o
 -12  -3   4      36716.70      36599.98      1502.25 o
 -11  -3   4        434.93        138.82       230.85 o
 -10  -3   4        258.53        434.35       287.71 o
  -9  -3   4        999.11        758.12       236.84 o
  -8  -3   4      88418.48      86398.87      2315.09 o
  -7  -3   4        237.62        298.21       235.92 o
  -6  -3   4       2404.16       2858.74       471.85 o
  -5  -3   4          3.03       -126.59       126.59 o
  -4  -3   4        617.14        657.08       166.87 o
  -3  -3   4       1149.06       1405.11        93.65 o
  -2  -3   4       3580.06       4526.37       299.22 o
  -1  -3   4        744.76        548.19        57.45 o
   0  -3   4      84766.62      85472.90      2607.96 o
   1  -3   4       2067.37       2343.09       172.63 o
   2  -3   4       2127.73       2557.99       166.87 o
   3  -3   4      22539.97      23839.56       662.91 o
   4  -3   4       1664.36       1406.59       134.80 o
   5  -3   4       2833.63       2867.47       198.39 o
   6  -3   4          8.56        -65.51       146.39 o
   7  -3   4       8552.55       8297.30       389.13 o
   8  -3   4        379.39        149.80       248.10 o
   9  -3   4       3562.59       2895.79       265.31 o
  10  -3   4         53.04         -1.55       397.04 o
  11  -3   4       2783.94       2385.32       339.50 o
  12  -3   4        103.17       -115.08       391.29 o
  13  -3   4       1650.84       2066.04       356.76 o
  14  -3   4        173.08       -175.31       615.70 o
 -14  -2   4      57826.83      61048.39      3613.67 o
 -13  -2   4      63269.03      68909.60      6070.73 o
 -12  -2   4      23119.83      23343.65      2037.00 o
 -11  -2   4       5450.52       5533.55       428.47 o
 -10  -2   4        255.40        261.87       220.52 o
  -9  -2   4      54435.61      53453.05      1484.72 o
  -8  -2   4      27591.74      27355.82       809.67 o
  -7  -2   4     138438.70     136626.28      3596.63 o
  -6  -2   4        173.90        351.39       118.84 o
  -5  -2   4      18761.02      17681.35       516.31 o
  -4  -2   4       1118.69       1121.47        99.54 o
  -3  -2   4      26791.10      25871.65       707.84 o
  -2  -2   4       2180.49       2540.21        93.32 o
  -1  -2   4       2025.57       1385.76        78.41 o
   0  -2   4         11.46         74.36        48.80 o
   1  -2   4       1216.78       1938.45       247.43 o
   2  -2   4       1342.08       1446.36        85.16 o
   3  -2   4        675.99        798.42       149.61 o
   4  -2   4       2585.79       2873.07       368.27 o
   5  -2   4      56446.50      54881.84      5368.72 o
   6  -2   4      10781.04      10096.53       344.34 o
   7  -2   4        707.17        568.85       193.34 o
   8  -2   4       2067.08       2272.99       333.75 o
   9  -2   4         26.46        -34.29       189.48 o
  10  -2   4      12997.24      12407.67       643.85 o
  11  -2   4        683.80        820.90       736.54 o
  12  -2   4      10400.08      10964.30       597.75 o
  13  -2   4        274.99        713.53       284.82 o
  14  -2   4       2478.87       2796.09       529.39 o
 -14  -1   4       6700.85      10245.43      1053.03 o
 -13  -1   4      75709.10      73229.35      4471.05 o
 -12  -1   4       9751.64       9412.39       550.50 o
 -11  -1   4       1621.66       1423.56       304.13 o
 -10  -1   4       1724.72       1484.60       195.31 o
  -9  -1   4      33032.41      31148.06      1381.02 o
  -8  -1   4     117365.26     113122.05      3002.30 o
  -7  -1   4      34961.97      35237.05       996.85 o
  -6  -1   4      18936.40      16372.37       496.40 o
  -5  -1   4       2915.68       2971.71       157.28 o
  -4  -1   4       9238.14       9104.83       284.47 o
  -3  -1   4        187.07        380.88        60.63 o
  -2  -1   4      15375.55      16391.79       406.48 o
  -1  -1   4        908.36        711.85        80.56 o
   0  -1   4      76892.85      80993.59      2687.23 o
   1  -1   4       7941.44       8306.43       256.24 o
   2  -1   4      41273.00      41713.23      1106.73 o
   3  -1   4       3966.64       3997.21       140.47 o
   4  -1   4      90427.68      84626.90      5173.07 o
   5  -1   4      91044.30      79627.31      2485.84 o
   6  -1   4      61462.02      59737.40      1444.46 o
   7  -1   4       3630.43       3608.57       414.31 o
   8  -1   4       2272.90       2599.39       248.75 o
   9  -1   4      35311.78      36971.72      1593.93 o
  10  -1   4      42889.53      43282.09      1714.98 o
  11  -1   4      94144.06      98191.42      3631.53 o
  12  -1   4       1996.81       2637.70       337.64 o
  13  -1   4        411.19        673.66       368.27 o
  14  -1   4         57.05        106.08       339.50 o
 -14   0   4      42706.66      41753.81      3895.63 o
 -13   0   4         70.94        859.40       298.14 o
 -12   0   4       9180.68       9166.06       834.37 o
 -11   0   4       1279.20       1603.77       437.32 o
 -10   0   4       4685.21       4695.41       661.74 o
  -9   0   4      16829.45      17129.86       561.33 o
  -8   0   4      63205.70      61483.20      1680.07 o
  -7   0   4      16023.60      14678.21       471.78 o
  -6   0   4       1612.60       1466.15       134.09 o
  -5   0   4      14639.01      13921.95       414.79 o
  -4   0   4      16061.70      16596.44       467.87 o
  -3   0   4      46246.83      48404.61      1273.38 o
  -2   0   4       5015.44       4394.03       124.37 o
  -1   0   4       4296.58       3568.56       113.93 o
   0   0   4       1925.18       2130.63        73.24 o
   1   0   4       6613.12       8426.85       333.75 o
   2   0   4        155.43        146.07        52.43 o
   3   0   4      36246.93      36711.95      1501.86 o
   4   0   4       1176.00       1139.34        85.16 o
   5   0   4     244595.30     233051.03     10415.19 o
   6   0   4       4553.18       5648.54       811.35 o
   7   0   4       1382.63       1609.41       322.24 o
   8   0   4       3061.68       3703.12       280.95 o
   9   0   4      78522.77      78153.37      2927.92 o
  10   0   4      83633.85      85946.73      3200.46 o
  11   0   4      81897.44      84259.74      3143.46 o
  12   0   4      19081.71      18848.43       861.56 o
  13   0   4         81.37        -26.25       258.89 o
  14   0   4      11549.57      11481.08       614.04 o
 -15   1   4       2858.13       2957.68       506.37 o
 -14   1   4       1307.89       1540.19       535.15 o
 -13   1   4       1317.11       1444.25       425.81 o
 -12   1   4         14.96        145.23       255.47 o
 -11   1   4         53.36         87.29       202.05 o
 -10   1   4         17.37        109.33       207.24 o
  -9   1   4      15008.63      13913.78       598.44 o
  -8   1   4       2377.49       1937.13       176.82 o
  -7   1   4        412.00        608.49       132.35 o
  -6   1   4       1284.95        919.71       118.84 o
  -5   1   4      10395.64      10710.12       335.88 o
  -4   1   4         22.78        113.27       120.84 o
  -3   1   4      16049.33      16408.29       447.35 o
  -2   1   4        571.34        797.26       166.87 o
  -1   1   4      11586.31      12247.46       362.52 o
   0   1   4      15534.63      15523.72       419.03 o
   1   1   4        152.89        166.43        51.79 o
   2   1   4      15335.53      15939.50       621.46 o
   3   1   4        301.87        282.51        70.93 o
   4   1   4     162142.31     163082.41     16491.68 o
   5   1   4        204.42        548.01       132.35 o
   6   1   4      71170.95      71218.99      1920.30 o
   7   1   4          3.92       -148.99       150.38 o
   8   1   4      31859.24      34184.49      1147.42 o
   9   1   4      11728.59      12606.63       822.86 o
  10   1   4     192054.17     194133.03      6991.80 o
  11   1   4      31086.04      32116.50      1317.64 o
  12   1   4      13682.80      14044.31       694.88 o
  13   1   4        286.78        453.26       263.63 o
  14   1   4      13115.53      13357.23       678.59 o
 -15   2   4          0.12       -276.20       425.81 o
 -14   2   4         37.26       1070.29       471.85 o
 -13   2   4         65.33        -38.58       281.99 o
 -12   2   4       2002.17       2198.78       270.03 o
 -11   2   4        314.55        554.00       216.04 o
 -10   2   4       6291.21       5889.09       535.15 o
  -9   2   4          1.08       -142.26       145.80 o
  -8   2   4      15980.93      15942.98       507.39 o
  -7   2   4        115.81         41.43       114.91 o
  -6   2   4       7301.31       7395.98       471.85 o
  -5   2   4       5145.69       5121.76       207.15 o
  -4   2   4       6026.25       5941.03       207.39 o
  -3   2   4      10341.19      10584.25       270.34 o
  -2   2   4         50.96        145.43        88.41 o
  -1   2   4       3878.57       4250.14       156.82 o
   0   2   4       5450.52       5613.27       170.31 o
   1   2   4        816.81        926.95        92.07 o
   2   2   4        298.04        200.49        80.56 o
   3   2   4        890.26        858.13       241.68 o
   4   2   4       9228.91       9424.70       569.67 o
   5   2   4      94272.98      90849.54      3993.45 o
   6   2   4       1260.34       1172.39       124.37 o
   7   2   4       1287.01       1514.16       216.04 o
   8   2   4       1321.32        900.86       223.06 o
   9   2   4      39013.55      38633.86      1550.09 o
  10   2   4       1214.96       2597.10       748.05 o
  11   2   4      62020.02      56157.52      2155.35 o
  12   2   4        230.48       -145.16       397.04 o
  13   2   4       3074.48       2965.96       337.05 o
  14   2   4       2881.38       3042.96       357.78 o
 -15   3   4        477.68        851.63       483.36 o
 -14   3   4         84.03       -103.58       460.34 o
 -13   3   4       1398.20       2002.48       517.88 o
 -12   3   4         27.25        273.00       220.52 o
 -11   3   4      12589.35      12475.04       540.75 o
 -10   3   4      12599.78      12505.76       523.52 o
  -9   3   4      21831.77      19759.15       609.68 o
  -8   3   4       2418.50       2404.67       174.09 o
  -7   3   4         53.13       -114.91       114.91 o
  -6   3   4       2057.38       2595.77       156.82 o
  -5   3   4     120781.61     122227.15      3197.01 o
  -4   3   4         78.06        285.52        78.41 o
  -3   3   4       9522.10       9958.95       283.72 o
  -2   3   4      19820.56      18982.37       851.63 o
  -1   3   4        325.30        519.62       155.36 o
   0   3   4      23625.94      24804.20       771.07 o
   1   3   4      30949.77      33802.94      1334.99 o
   2   3   4      13732.79      13577.35       366.13 o
   3   3   4       6513.64       6895.51       235.08 o
   4   3   4       1269.47       1484.58       111.30 o
   5   3   4       1229.75       1104.22       241.68 o
   6   3   4       1718.22       1291.05       186.28 o
   7   3   4       1866.63       1624.78       219.11 o
   8   3   4        176.12       -148.73       195.18 o
   9   3   4       1175.22        867.08       296.94 o
  10   3   4      41103.29      37021.89      1497.08 o
  11   3   4          2.25       -201.58       260.03 o
  12   3   4       1139.33        922.98       284.47 o
  13   3   4         60.13         11.51       268.18 o
 -15   4   4        575.22       1116.32       552.41 o
 -14   4   4         51.03        184.14       471.85 o
 -13   4   4       1066.91       1080.21       353.36 o
 -12   4   4       1083.87       1503.20       334.13 o
 -11   4   4      48088.73      44735.50      1479.64 o
 -10   4   4      52857.29      49407.83      1591.11 o
  -9   4   4      31958.17      31929.22      1070.03 o
  -8   4   4       9271.51       9401.97       345.58 o
  -7   4   4        956.02        614.11       125.44 o
  -6   4   4     171749.72     165528.61      8683.16 o
  -5   4   4      73244.92      81652.43      2399.53 o
  -4   4   4     330149.56     349097.94      7972.65 o
  -3   4   4          8.02         97.82       149.61 o
  -2   4   4       9516.28       9369.77       323.57 o
  -1   4   4       1489.65       1573.62       115.09 o
   0   4   4     363667.53     401749.97     10362.35 o
   1   4   4       5102.65       5160.19       165.56 o
   2   4   4       3359.65       3267.73       141.15 o
   3   4   4       2877.86       2454.91       158.67 o
   4   4   4       2545.21       2213.68       177.78 o
   5   4   4        660.83        591.13       157.94 o
   6   4   4      21482.51      20683.76       857.38 o
   7   4   4       2564.96       2411.94       295.44 o
   8   4   4       1515.95       1206.01       228.00 o
   9   4   4         49.20       -205.48       333.75 o
  10   4   4        695.58         26.40       725.04 o
  11   4   4        155.57       -268.65       272.52 o
  12   4   4       1311.84       1360.98       312.59 o
  13   4   4        199.31        242.01       471.85 o
 -15   5   4          0.94       1185.38       598.44 o
 -14   5   4        880.45       1358.00       552.41 o
 -13   5   4         53.32        -59.19       345.25 o
 -12   5   4      20725.92      20787.40       991.90 o
 -11   5   4      17586.20      18723.93       897.66 o
 -10   5   4     126100.55     120675.60      3675.15 o
  -9   5   4       8497.42       7678.17       388.33 o
  -8   5   4       3371.70       3138.98       218.66 o
  -7   5   4      38110.67      35832.23       991.20 o
  -6   5   4     221818.34     236716.05      6122.48 o
  -5   5   4     490389.78     512606.00     13169.12 o
  -4   5   4     147354.41     159659.75      3662.76 o
  -3   5   4       3712.71       3581.89       132.74 o
  -2   5   4       1753.65       2002.48        91.22 o
  -1   5   4     236407.20     259084.11      6692.84 o
   0   5   4      19239.29      19677.24       553.37 o
   1   5   4     316211.19     343758.75      7989.61 o
   2   5   4       1017.99        943.70        97.45 o
   3   5   4       1958.92       1729.69       156.31 o
   4   5   4       1050.64       1231.41       156.31 o
   5   5   4      29919.70      28210.90       948.97 o
   6   5   4       4477.96       5277.20       318.32 o
   7   5   4       1287.40       1323.59       232.16 o
   8   5   4        598.67        262.88       299.22 o
   9   5   4         21.76          8.06       241.68 o
  10   5   4         42.75       -202.39       283.43 o
  11   5   4        305.51        169.07       276.32 o
  12   5   4          0.77        115.08       284.82 o
  13   5   4        267.97       -161.12       288.12 o
 -15   6   4        423.73        299.22       575.42 o
 -14   6   4         12.63         82.52       355.57 o
 -13   6   4        249.39        620.78       344.06 o
 -12   6   4         13.95        981.47       322.24 o
 -11   6   4     103376.37      95659.62      3634.82 o
 -10   6   4        636.37       2013.26       309.44 o
  -9   6   4      48545.54      45505.90      2451.31 o
  -8   6   4        538.47        465.76       131.99 o
  -7   6   4      66782.94      67354.36      1789.41 o
  -6   6   4     192448.22     190948.39      4958.82 o
  -5   6   4     499714.53     527658.00     13600.47 o
  -4   6   4     114534.79     111661.37      2911.08 o
  -3   6   4      16288.63      17424.13       491.34 o
  -2   6   4      28625.86      28937.40       955.21 o
  -1   6   4      99565.70     109287.60      2852.27 o
   0   6   4     488508.88     527955.31     16005.09 o
   1   6   4      42944.11      40123.75      1228.15 o
   2   6   4      68893.59      66135.68      1750.00 o
   3   6   4       7783.84       7979.35       329.35 o
   4   6   4        357.49        532.05       155.39 o
   5   6   4         54.03        243.15       166.87 o
   6   6   4      35800.31      36042.70      1194.35 o
   7   6   4       1081.35        972.20       569.67 o
   8   6   4        378.51        171.85       211.53 o
   9   6   4        682.34        303.90       217.62 o
  10   6   4          8.18        146.25       500.62 o
  11   6   4         70.44       -339.50       339.50 o
  12   6   4       3752.27       3969.69       552.41 o
 -15   7   4          1.30        621.46       632.97 o
 -14   7   4        711.74        697.93       367.44 o
 -13   7   4        138.40       -206.12       316.12 o
 -12   7   4      12654.00      12306.60       684.72 o
 -11   7   4       1288.91       2221.14       529.39 o
 -10   7   4      45711.48      43073.90      1996.73 o
  -9   7   4        391.53        444.23       310.73 o
  -8   7   4       3443.94       3038.29       310.73 o
  -7   7   4       1776.76       1811.17       132.62 o
  -6   7   4     361751.59     371362.66      9601.04 o
  -5   7   4      33155.80      32038.63       955.21 o
  -4   7   4      95036.37      99202.45      2596.33 o
  -3   7   4        513.11        462.40        62.70 o
  -2   7   4      14966.73      16551.88       478.27 o
  -1   7   4      99684.82     106257.77      2783.07 o
   0   7   4     218008.41     226894.27      5995.93 o
   1   7   4      88002.43      94526.47      2482.67 o
   2   7   4       2066.18       1998.43       125.39 o
   3   7   4         55.52          5.23       119.91 o
   4   7   4        160.85        309.33       149.61 o
   5   7   4      15254.04      15888.47       679.00 o
   6   7   4       2135.96       3033.37       483.36 o
   7   7   4        535.33        395.13       264.70 o
   8   7   4       1063.51        783.66       224.28 o
   9   7   4        633.07        326.32       221.85 o
  10   7   4         20.08       -292.62       292.62 o
  11   7   4       3126.47       3027.87       419.03 o
  12   7   4        534.51       -272.02       563.92 o
 -14   8   4         32.64         19.48       366.99 o
 -13   8   4        336.77        -63.30       333.65 o
 -12   8   4        814.02        398.65       304.43 o
 -11   8   4       3835.11       2445.71       326.27 o
 -10   8   4        887.52        782.58       262.68 o
  -9   8   4       2424.95       1926.57       270.98 o
  -8   8   4        201.40        299.86       443.08 o
  -7   8   4       9408.31       8985.77       713.53 o
  -6   8   4        740.60       1152.28       425.81 o
  -5   8   4      57672.39      58111.52      1373.37 o
  -4   8   4        452.02        392.74        74.81 o
  -3   8   4         83.88         70.20        63.47 o
  -2   8   4        324.36        317.79       189.89 o
  -1   8   4     109531.48     110182.43      4321.44 o
   0   8   4      20012.65      22123.85       569.40 o
   1   8   4       3041.62       3202.55       148.03 o
   2   8   4        143.65        305.50       119.91 o
   3   8   4       1116.78       1046.84       144.59 o
   4   8   4       3067.30       3045.77       219.11 o
   5   8   4       3414.36       3325.48       247.23 o
   6   8   4      14490.19      13947.36       567.86 o
   7   8   4        768.48        700.56       223.10 o
   8   8   4       1171.01       1131.07       243.71 o
   9   8   4          8.18        151.80       223.10 o
  10   8   4       3053.44       2672.78       304.86 o
  11   8   4         36.48       -334.13       334.13 o
  12   8   4       9842.09      10298.62       663.19 o
 -14   9   4        487.30       1077.29       394.62 o
 -13   9   4        400.89        337.29       317.06 o
 -12   9   4         19.08        242.28       306.35 o
 -11   9   4          2.40        537.06       552.41 o
 -10   9   4       1501.10       1370.87       284.58 o
  -9   9   4        404.33        639.00       231.72 o
  -8   9   4       2463.04       2392.09       397.04 o
  -7   9   4          7.58         36.92       140.25 o
  -6   9   4      10032.20      10472.81      1127.83 o
  -5   9   4        372.57        358.39       138.10 o
  -4   9   4       4405.23       4354.03       184.14 o
  -3   9   4        231.24        256.60       104.32 o
  -2   9   4         71.65        298.07        80.16 o
  -1   9   4        149.69        178.90       120.84 o
   0   9   4       2805.12       2900.74       137.62 o
   1   9   4        178.13        317.66       103.58 o
   2   9   4        660.58        762.64       130.25 o
   3   9   4        400.14        494.87       146.39 o
   4   9   4        117.16        183.87       153.33 o
   5   9   4        141.84        -41.43       207.15 o
   6   9   4        640.52        714.35       201.20 o
   7   9   4        350.69         66.17       374.03 o
   8   9   4          2.75        -60.88       402.80 o
   9   9   4       5505.32       5163.55       552.41 o
  10   9   4        441.37        278.44       254.01 o
  11   9   4         13.80       -477.60       477.60 o
 -14  10   4       6290.68       6122.52       545.23 o
 -13  10   4         63.92        277.77       327.70 o
 -12  10   4        126.05       -281.70       281.70 o
 -11  10   4       2361.93       2571.87       345.58 o
 -10  10   4      14343.43      14092.97      1012.75 o
  -9  10   4       2897.17       3435.75       322.39 o
  -8  10   4       8400.00       8030.56       468.22 o
  -7  10   4       8273.02       7218.16       771.07 o
  -6  10   4        252.08        449.86       143.97 o
  -5  10   4       3944.72       4313.75       293.47 o
  -4  10   4        267.52        297.17       113.06 o
  -3  10   4        746.58        680.89        95.20 o
  -2  10   4       3048.82       3060.08       149.07 o
  -1  10   4      25239.52      24481.09      1104.82 o
   0  10   4        398.69        533.37       195.64 o
   1  10   4       7309.76       7343.09       301.28 o
   2  10   4        536.50        992.22       144.59 o
   3  10   4      33792.59      32271.80      1055.50 o
   4  10   4       4413.00       4366.79       351.01 o
   5  10   4       1301.33       1079.19       437.32 o
   6  10   4        966.97        853.35       221.21 o
   7  10   4       4024.74       4296.94       322.39 o
   8  10   4       3949.44       3847.98       319.75 o
   9  10   4       5240.48       5529.32       638.72 o
  10  10   4        246.17        -64.42       304.98 o
  11  10   4        394.61       -377.62       466.09 o
 -14  11   4         81.12        281.96       382.47 o
 -13  11   4       4061.28       4450.82       455.42 o
 -12  11   4         53.13         44.14       287.04 o
 -11  11   4       4397.23       3548.79       529.39 o
 -10  11   4       1950.38       1727.08       460.34 o
  -9  11   4        758.56       1286.15       270.03 o
  -8  11   4         88.53         49.58       210.33 o
  -7  11   4        635.91       1035.37       232.48 o
  -6  11   4        229.20        128.24       144.80 o
  -5  11   4        106.51         63.30       155.36 o
  -4  11   4       1442.00       1286.63       207.15 o
  -3  11   4      20434.88      19679.46       736.54 o
  -2  11   4      71682.09      70043.15      2048.51 o
  -1  11   4      19724.90      19807.10       530.46 o
   0  11   4       1205.87       1256.88       116.11 o
   1  11   4        103.90        -27.84       121.29 o
   2  11   4      37219.05      36457.75      1163.71 o
   3  11   4       2168.42       2050.24       196.84 o
   4  11   4      96046.80      96570.91      2958.39 o
   5  11   4        417.73        322.24       448.83 o
   6  11   4       4540.86       5092.93       334.16 o
   7  11   4       2694.29       2891.05       292.78 o
   8  11   4      31470.13      32610.58      1152.96 o
   9  11   4       3810.47       3335.89       341.78 o
  10  11   4       1857.82       1704.32       351.01 o
 -13  12   4        384.93         23.02       437.32 o
 -12  12   4        254.36        264.70       295.44 o
 -11  12   4        439.87        525.76       297.83 o
 -10  12   4       7067.39       7387.17       736.54 o
  -9  12   4        824.06        571.70       259.08 o
  -8  12   4       2368.99       2428.57       333.75 o
  -7  12   4        807.68        634.81       242.07 o
  -6  12   4        942.66        617.67       135.49 o
  -5  12   4        149.03        224.42       138.34 o
  -4  12   4      24808.23      21991.41       766.10 o
  -3  12   4      36867.23      33750.71      1202.64 o
  -2  12   4      71817.26      69532.00      3159.08 o
  -1  12   4      22683.54      22212.52       615.70 o
   0  12   4         19.12        105.28       109.63 o
   1  12   4       8352.40       8141.97       339.82 o
   2  12   4      39328.47      36678.75      1180.56 o
   3  12   4     284566.28     277540.16      8247.27 o
   4  12   4      16455.61      16858.61      1461.58 o
   5  12   4      10641.75      10369.42       500.62 o
   6  12   4        619.80        969.50       267.07 o
   7  12   4      56038.59      58452.95      5161.56 o
   8  12   4        268.28       1145.88       443.08 o
   9  12   4      44275.41      44949.20      1530.13 o
  10  12   4         66.20        139.49       759.56 o
 -13  13   4       1608.37       1782.86       483.36 o
 -12  13   4        329.03        330.15       949.45 o
 -11  13   4        687.10        604.61       730.79 o
 -10  13   4         21.37       -119.75       690.51 o
  -9  13   4        483.39        141.39       258.94 o
  -8  13   4         74.03        506.37       443.08 o
  -7  13   4       2597.14       3378.01       328.38 o
  -6  13   4          1.90       -142.24       142.24 o
  -5  13   4       4890.42       4819.39       362.52 o
  -4  13   4       5066.13       4865.77       425.81 o
  -3  13   4     102436.60      96362.12      3314.45 o
  -2  13   4       6937.02       6845.54       327.20 o
  -1  13   4      15477.97      15647.21       488.06 o
   0  13   4        928.05        877.07       130.20 o
   1  13   4      33934.57      32115.03      1040.07 o
   2  13   4     125651.27     126234.93      3811.30 o
   3  13   4     137323.14     139502.09      5013.82 o
   4  13   4      75637.97      76224.06      2377.31 o
   5  13   4       1699.62       1692.89       287.71 o
   6  13   4       9201.23       9842.36       487.42 o
   7  13   4       7883.90       9698.13       500.31 o
   8  13   4     106848.05     111425.56      3459.50 o
   9  13   4       2386.86       4631.97       420.37 o
 -12  14   4       1899.71       2184.02       376.02 o
 -11  14   4        174.23        183.71       315.00 o
 -10  14   4        100.65        -40.12       506.37 o
  -9  14   4        106.96       -107.31       414.31 o
  -8  14   4        698.17        436.48       293.47 o
  -7  14   4        241.45        455.11       230.62 o
  -6  14   4       3983.98       3708.27       242.51 o
  -5  14   4         78.71        231.41       150.38 o
  -4  14   4      25117.26      22782.11       804.47 o
  -3  14   4        103.59        154.11       168.78 o
  -2  14   4      23309.55      23764.00      1967.95 o
  -1  14   4         23.64        -72.23       333.75 o
   0  14   4        329.99        265.81       143.86 o
   1  14   4       3658.29       3241.66       512.13 o
   2  14   4     141653.61     132226.84      4097.02 o
   3  14   4      62988.77      62770.39      1981.26 o
   4  14   4      41604.09      39795.09      1319.54 o
   5  14   4         92.52        188.98       219.24 o
   6  14   4       4972.56       5527.90       383.05 o
   7  14   4      33696.02      35682.37      1939.18 o
   8  14   4      30994.05      36898.85      1304.87 o
 -12  15   4      11379.53      11243.61       679.55 o
 -11  15   4        300.24        160.98       317.03 o
 -10  15   4         89.08        558.02       322.24 o
  -9  15   4        495.13        368.27       291.12 o
  -8  15   4       2429.02       2649.53       679.00 o
  -7  15   4       4257.73       3591.62       351.08 o
  -6  15   4        269.74        458.09       165.49 o
  -5  15   4        377.90        261.15       157.28 o
  -4  15   4         43.69        365.97       172.36 o
  -3  15   4       8435.93       7961.23       372.46 o
  -2  15   4        389.93        460.34       188.02 o
  -1  15   4         65.67         33.01       212.91 o
   0  15   4       1047.04        817.00       188.91 o
   1  15   4       9331.40       9331.25       523.64 o
   2  15   4        877.72       1138.11       200.09 o
   3  15   4      58443.12      58605.13      2190.57 o
   4  15   4       1634.41       2141.94       255.48 o
   5  15   4        209.60         10.14       293.47 o
   6  15   4       2909.11       2681.69       317.03 o
   7  15   4      18502.75      20144.02      1254.43 o
   8  15   4      17253.81      17766.53       926.43 o
 -11  16   4       6194.79       6991.17       538.97 o
 -10  16   4        631.60        302.78       307.95 o
  -9  16   4        763.43        414.55       679.00 o
  -8  16   4       3366.78       3832.78       408.76 o
  -7  16   4      24438.72      24086.01      1111.27 o
  -6  16   4       6702.32       7174.63       350.57 o
  -5  16   4       3980.66       3406.52       310.73 o
  -4  16   4       2617.24       2587.72       238.40 o
  -3  16   4         97.12        192.26       193.41 o
  -2  16   4       4205.62       3996.09       304.41 o
  -1  16   4        260.75        257.02       185.28 o
   0  16   4        197.95         30.69       230.17 o
   1  16   4        802.27        707.13       208.70 o
   2  16   4       2335.09       1967.95       264.70 o
   3  16   4         29.70        127.23       203.89 o
   4  16   4        463.03        484.15       225.65 o
   5  16   4         95.61       -166.78       240.20 o
   6  16   4       2128.49       2214.72       575.42 o
   7  16   4        369.68        -94.43       287.04 o
 -11  17   4         72.80        515.44       376.32 o
 -10  17   4       1236.24       1276.40       359.72 o
  -9  17   4          2.94       -308.33       308.33 o
  -8  17   4      47016.25      49211.86      3515.85 o
  -7  17   4       3521.14       2719.60       355.56 o
  -6  17   4      17874.35      16522.71       914.93 o
  -5  17   4         16.94        -46.03       230.17 o
  -4  17   4       3995.93       3919.63       512.13 o
  -3  17   4       1886.20       1775.01       240.36 o
  -2  17   4       9635.87      10219.87       533.16 o
  -1  17   4       5679.07       5484.38       615.70 o
   0  17   4        592.48        500.90       191.09 o
   1  17   4       5799.22       5790.37       408.55 o
   2  17   4        499.06        494.87       226.46 o
   3  17   4        228.96        794.09       264.70 o
   4  17   4        145.68        115.08       276.20 o
   5  17   4         11.89       -201.76       246.95 o
   6  17   4        109.79        312.73       383.05 o
 -10  18   4         67.96       -339.41       339.41 o
  -9  18   4      14700.34      16451.83      3187.85 o
  -8  18   4        263.99        744.90      1041.52 o
  -7  18   4      77060.23      76610.99      3033.69 o
  -6  18   4        548.22        362.18       206.44 o
  -5  18   4       3181.39       3360.48       333.75 o
  -4  18   4          3.50       -204.17       204.17 o
  -3  18   4      15155.30      15225.81       704.95 o
  -2  18   4       8131.17       8879.44       498.13 o
  -1  18   4       4299.11       3718.52       327.20 o
   0  18   4        532.37        329.91       226.46 o
   1  18   4       4055.30       4358.64       811.35 o
   2  18   4        249.56        151.11       609.95 o
   3  18   4         29.59       -226.33       236.75 o
   4  18   4        147.72        161.12       287.71 o
  -9  19   4       3996.99       4238.90       504.02 o
  -8  19   4      49509.61      52726.96      2623.94 o
  -7  19   4       5155.89       5977.27       845.87 o
  -6  19   4      27756.16      27043.43       951.17 o
  -5  19   4          9.10       -287.71       287.71 o
  -4  19   4        155.71         46.03       287.71 o
  -3  19   4          0.83        125.55       245.65 o
  -2  19   4      15994.87      15736.43       746.42 o
  -1  19   4        556.43        543.74       276.20 o
   0  19   4        415.16        259.18       245.99 o
   1  19   4          1.02       -186.44       222.14 o
   2  19   4         55.54       -121.57       281.96 o
   3  19   4         28.33       -419.03       419.03 o
  -7  20   4      18980.61      20087.31      1990.97 o
  -6  20   4       2337.97       2428.29       402.80 o
  -5  20   4       2846.11       3093.96       292.62 o
  -4  20   4        140.21        -69.05       287.71 o
  -3  20   4       1653.99       1754.71       460.34 o
  -2  20   4         65.36       -180.01       252.69 o
  -1  20   4        888.97        936.98       673.25 o
   0  20   4          0.66        124.62       258.34 o
   1  20   4        534.68        430.22       454.59 o
  -4  21   4       2668.31       3107.29       414.31 o
  -3  21   4          3.47        575.42       333.75 o
  -2  21   4       1888.29       1906.51       368.27 o
   0 -21   5         58.14       1783.82       748.05 o
   1 -21   5       1627.44       1127.83       414.31 o
   2 -21   5          0.78       -148.02       287.71 o
   3 -21   5       1846.83       1542.14       356.76 o
   5 -21   5       3291.11       2969.19       725.04 o
  -3 -20   5       3064.09       3832.33       506.37 o
  -2 -20   5        611.94        656.99       303.17 o
  -1 -20   5        358.71        456.09       295.22 o
   0 -20   5         15.15        341.01       295.22 o
   1 -20   5         40.53         -1.41       247.43 o
   2 -20   5          2.29         35.41       287.71 o
   3 -20   5        135.13        -57.54       310.73 o
   4 -20   5      22940.46      22603.28      1013.68 o
   5 -20   5       1004.60        644.48       575.42 o
   6 -20   5        389.09        329.27       439.21 o
   7 -20   5        268.01       -312.17       422.93 o
  -4 -19   5       6093.94       6386.35       535.26 o
  -3 -19   5       2770.97       3552.03       425.58 o
  -2 -19   5        455.63         -5.83       281.96 o
  -1 -19   5        937.37        994.01       304.34 o
   0 -19   5         20.02        663.56       272.15 o
   1 -19   5       2173.44       2462.08       245.71 o
   2 -19   5        446.37        356.76       287.71 o
   3 -19   5       4152.66       3747.47       321.48 o
   4 -19   5       2134.82       2161.86       477.60 o
   5 -19   5      18091.34      17578.75       835.05 o
   6 -19   5        477.00        632.85       410.90 o
   7 -19   5       1034.59       1025.24       473.51 o
   8 -19   5       1218.34       1116.32       725.04 o
  -6 -18   5         14.83        -57.54       391.29 o
  -5 -18   5         15.47        285.97       327.99 o
  -4 -18   5        189.33        669.70       471.85 o
  -3 -18   5        470.87        312.69       284.14 o
  -2 -18   5          0.08       -233.18       233.18 o
  -1 -18   5         60.19         93.43       477.60 o
   0 -18   5        353.89        313.13       193.28 o
   1 -18   5       2360.31       2347.73       287.71 o
   2 -18   5       2151.99       2074.56       268.18 o
   3 -18   5       2250.81       2405.28       322.24 o
   4 -18   5       8986.96       8901.74       493.58 o
   5 -18   5        467.38        494.87       310.73 o
   6 -18   5       2616.92       2838.14       500.62 o
   7 -18   5        424.44        632.97       276.20 o
   8 -18   5       6763.95       5995.93       874.65 o
   9 -18   5        133.49        448.83       690.51 o
  -7 -17   5        116.37        356.76       437.32 o
  -6 -17   5      15599.62      16899.51      2307.45 o
  -5 -17   5         73.22         -9.83       292.86 o
  -4 -17   5       1732.92       1613.57       328.38 o
  -3 -17   5         29.47         54.00       304.98 o
  -2 -17   5       2454.41       2932.96       327.25 o
  -1 -17   5       3129.31       2839.83       332.77 o
   0 -17   5       2434.74       2293.16       224.42 o
   1 -17   5        147.33        402.80       218.66 o
   2 -17   5        228.23        136.69       184.73 o
   3 -17   5         73.24        214.19       203.89 o
   4 -17   5       1443.98       1535.81       218.11 o
   5 -17   5        232.12        402.27       219.00 o
   6 -17   5         45.96        276.20       230.17 o
   7 -17   5       1148.58        690.51       276.20 o
   8 -17   5       1827.66       2520.36       345.25 o
   9 -17   5      14821.60      14063.39      1300.46 o
  10 -17   5          3.00        126.59       655.98 o
  -7 -16   5      20739.69      20876.79      1030.14 o
  -6 -16   5      11120.07      11984.33       716.96 o
  -5 -16   5      52417.68      55044.38      4465.30 o
  -4 -16   5          7.36        -46.03       322.24 o
  -3 -16   5        337.02        136.86       356.76 o
  -2 -16   5         62.72        150.71       248.05 o
  -1 -16   5      57211.07      54707.93      5092.51 o
   0 -16   5       5692.65       5496.02       298.14 o
   1 -16   5      13007.73      12257.41       499.62 o
   2 -16   5        217.88        250.05       165.56 o
   3 -16   5        215.84         88.39       207.15 o
   4 -16   5        513.81        369.76       374.03 o
   5 -16   5       8390.30       8304.97       753.81 o
   6 -16   5       1737.06       1818.34       276.20 o
   7 -16   5        160.27        126.59       241.68 o
   8 -16   5        175.56        580.03       210.66 o
   9 -16   5       1005.51       1286.44       252.69 o
  10 -16   5       2124.05       3480.66       470.07 o
  11 -16   5        220.79        433.45       432.58 o
  -8 -15   5        569.49        508.14       366.99 o
  -7 -15   5      39640.96      40308.14      2411.03 o
  -6 -15   5     108687.84     115149.45      4460.77 o
  -5 -15   5      20715.63      21644.38      2313.21 o
  -4 -15   5      13950.00      15814.87      2393.77 o
  -3 -15   5          4.12       -232.48       232.48 o
  -2 -15   5      43539.18      41429.95      1738.25 o
  -1 -15   5       4746.49       5172.78       679.00 o
   0 -15   5     191807.72     173015.17      5320.35 o
   1 -15   5         37.69        473.99       264.70 o
   2 -15   5       1823.59       1923.24       196.84 o
   3 -15   5        746.75        643.01       163.63 o
   4 -15   5       8319.33       8315.58       448.83 o
   5 -15   5       3486.21       3687.34       240.49 o
   6 -15   5      17659.91      18299.60       660.85 o
   7 -15   5        108.52        135.65       184.95 o
   8 -15   5        662.62        644.32       202.05 o
   9 -15   5        211.87        513.73       226.45 o
  10 -15   5          4.03        -73.24       345.25 o
  11 -15   5        107.97         41.92       383.40 o
  12 -15   5         62.70        -69.05       655.98 o
  -9 -14   5        599.64        673.25       454.59 o
  -8 -14   5       7343.28       7206.35       546.93 o
  -7 -14   5      22185.89      25216.97      1170.99 o
  -6 -14   5     123118.43     127899.18      5875.09 o
  -5 -14   5      51535.52      54354.49      3958.92 o
  -4 -14   5       4103.88       4127.76       621.46 o
  -3 -14   5       2329.55       2037.12       296.65 o
  -2 -14   5      24882.79      26380.59      1183.23 o
  -1 -14   5     236453.08     226052.75      5952.42 o
   0 -14   5      25730.32      24448.28       855.10 o
   1 -14   5      49766.40      47185.67      1534.92 o
   2 -14   5       1921.20       1926.84       189.50 o
   3 -14   5       5247.88       4747.56       269.44 o
   4 -14   5       1304.89       1545.89       162.75 o
   5 -14   5      63732.14      60332.86      1950.69 o
   6 -14   5         55.34        607.60       174.09 o
   7 -14   5        301.16        508.68       172.36 o
   8 -14   5         12.49        306.27       276.20 o
   9 -14   5        929.29       1124.66       238.40 o
  10 -14   5         50.55        181.94       244.82 o
  11 -14   5        244.33       -213.87       280.95 o
  12 -14   5        971.13        693.27       696.26 o
 -10 -13   5         17.12        383.45       370.20 o
  -9 -13   5       1452.00       2051.28       397.75 o
  -8 -13   5        158.44        -17.57       304.13 o
  -7 -13   5      64469.41      67093.79      2674.78 o
  -6 -13   5       9497.63      10632.75       636.36 o
  -5 -13   5      54074.37      55827.57      2353.49 o
  -4 -13   5       3098.63       2966.51       604.20 o
  -3 -13   5      14821.66      15226.69       828.61 o
  -2 -13   5      49949.53      48231.39      1977.98 o
  -1 -13   5     120454.91     113590.41      3548.80 o
   0 -13   5      78617.77      71713.54      2275.67 o
   1 -13   5       6344.74       5919.03       289.40 o
   2 -13   5        555.63        628.16       113.06 o
   3 -13   5        295.36        421.11       161.12 o
   4 -13   5      33728.05      33181.23      1064.37 o
   5 -13   5       4507.48       4752.14       362.52 o
   6 -13   5      14715.98      13766.03       644.48 o
   7 -13   5         16.38         76.91       304.98 o
   8 -13   5        798.53        906.52       208.64 o
   9 -13   5        383.59        526.10       220.96 o
  10 -13   5          6.50        103.58       248.97 o
  11 -13   5        864.45       1117.97       301.49 o
  12 -13   5       7664.49       8199.46      1064.54 o
 -10 -12   5       1891.75       1461.58       382.47 o
  -9 -12   5         71.69        308.93       335.88 o
  -8 -12   5       3052.70       3517.14       909.17 o
  -7 -12   5        533.31        635.15       310.73 o
  -6 -12   5      52316.69      52007.75      2107.15 o
  -5 -12   5        610.14        639.12       253.19 o
  -4 -12   5       1278.75       1098.97       471.85 o
  -3 -12   5       1993.25       1640.53       569.67 o
  -2 -12   5      64516.59      64844.75      1772.01 o
  -1 -12   5      24603.15      23308.25       815.21 o
   0 -12   5      15232.46      14094.07       527.24 o
   1 -12   5         77.41        184.14        81.38 o
   2 -12   5         75.95        211.47        96.64 o
   3 -12   5      12766.81      13485.52       386.56 o
   4 -12   5      12301.93      11356.51       420.24 o
   5 -12   5      22296.71      21877.04       738.09 o
   6 -12   5        321.32        214.42       281.96 o
   7 -12   5       3847.39       3350.42       443.08 o
   8 -12   5         31.05        151.72       189.48 o
   9 -12   5        105.95        -44.33       208.64 o
  10 -12   5        576.51        461.27       238.40 o
  11 -12   5       2633.31       2875.86       679.00 o
  12 -12   5          6.05        317.28       690.51 o
  13 -12   5       8055.65       7746.22       484.44 o
 -11 -11   5        467.96        229.43       483.36 o
 -10 -11   5          4.19        -73.11       344.06 o
  -9 -11   5        412.80        404.57       314.56 o
  -8 -11   5        433.06         97.18       287.57 o
  -7 -11   5      15701.99      17058.52       831.66 o
  -6 -11   5        477.82        571.31       251.51 o
  -5 -11   5        374.03        118.92       226.46 o
  -4 -11   5         33.68        172.98       193.45 o
  -3 -11   5       8597.28       9098.60       828.61 o
  -2 -11   5        968.69        768.18       116.11 o
  -1 -11   5       9794.28       9009.76       367.75 o
   0 -11   5        324.51        297.69        84.13 o
   1 -11   5       6301.71       6039.60       193.28 o
   2 -11   5         98.20        -48.13       103.58 o
   3 -11   5       3152.84       3662.90       157.28 o
   4 -11   5       5319.53       4629.68       221.03 o
   5 -11   5       1266.93       1248.43       146.47 o
   6 -11   5        355.32        492.07       166.87 o
   7 -11   5         24.76         -9.21       153.21 o
   8 -11   5        282.09        360.93       180.94 o
   9 -11   5        949.73       1040.69       448.83 o
  10 -11   5       3964.06       3813.02       336.12 o
  11 -11   5        267.25        265.52       251.51 o
  12 -11   5       8954.69       8857.26       495.94 o
  13 -11   5        213.89          0.61       278.34 o
 -12 -10   5        103.40         34.53       563.92 o
 -11 -10   5       5043.96       4439.90       491.88 o
 -10 -10   5       2957.30       2876.25      1110.57 o
  -9 -10   5         21.24       -151.91       298.63 o
  -8 -10   5       2212.84       2154.18       328.91 o
  -7 -10   5       5988.82       5849.50       422.68 o
  -6 -10   5         71.58        -76.53       224.80 o
  -5 -10   5       1122.63       1003.33       234.58 o
  -4 -10   5         12.71         15.93       189.89 o
  -3 -10   5        138.69         56.95       123.26 o
  -2 -10   5         42.61        189.89       103.58 o
  -1 -10   5         35.69         73.76        97.82 o
   0 -10   5       2264.36       2287.30       122.44 o
   1 -10   5        125.47        150.96        74.81 o
   2 -10   5      19309.85      18849.77       496.46 o
   3 -10   5        908.25        823.69       101.48 o
   4 -10   5         14.28        102.69       138.10 o
   5 -10   5         11.93         53.46       132.35 o
   6 -10   5        669.86        870.80       154.81 o
   7 -10   5        738.86        680.42       174.25 o
   8 -10   5       2187.51       2446.82       632.97 o
   9 -10   5       1288.86       1099.12       264.70 o
  10 -10   5        409.64        517.33       235.23 o
  11 -10   5       1073.39       1216.95       448.83 o
  12 -10   5        188.01       -287.71       287.71 o
  13 -10   5          2.07       -278.66       278.66 o
 -12  -9   5       2703.47       2583.99       460.34 o
 -11  -9   5       1021.15        870.93       454.59 o
 -10  -9   5       7010.68       7043.19       536.91 o
  -9  -9   5        434.86        956.72       306.35 o
  -8  -9   5       5269.48       5187.89       411.21 o
  -7  -9   5       3589.37       3467.85       333.88 o
  -6  -9   5        467.36        429.46       224.80 o
  -5  -9   5        688.93        978.28       224.28 o
  -4  -9   5      11058.50      11994.71       462.16 o
  -3  -9   5      20854.23      19722.80       577.09 o
  -2  -9   5       1028.11       1072.13        86.31 o
  -1  -9   5        117.80        180.85        74.81 o
   0  -9   5        480.58        577.76        82.35 o
   1  -9   5       8940.03       8783.15       586.93 o
   2  -9   5      10824.35      12253.32       339.18 o
   3  -9   5     222002.11     221932.86      5761.07 o
   4  -9   5        370.67        540.53        97.59 o
   5  -9   5       3732.06       3469.39       408.55 o
   6  -9   5        872.92        928.08       161.78 o
   7  -9   5      56134.86      52976.30      3320.20 o
   8  -9   5       9292.93      10442.35      1334.99 o
   9  -9   5      13977.58      14309.69       788.33 o
  10  -9   5        126.12        -56.96       223.06 o
  11  -9   5       1815.82       2113.81       285.26 o
  12  -9   5       1564.52       1084.32       283.15 o
  13  -9   5       1385.30       1176.39       310.18 o
  14  -9   5       3441.83       4441.44      1680.24 o
 -12  -8   5         79.43       -261.30       355.57 o
 -11  -8   5      13516.92      14682.37       809.43 o
 -10  -8   5        574.66        959.09       325.20 o
  -9  -8   5       1952.88       2025.50       325.20 o
  -8  -8   5        125.75        362.34       259.42 o
  -7  -8   5       7707.36       7004.71       445.13 o
  -6  -8   5        320.13        216.24       208.76 o
  -5  -8   5         47.74        292.87       172.63 o
  -4  -8   5      10084.72      10027.40       325.20 o
  -3  -8   5      44318.27      46750.32      1265.24 o
  -2  -8   5      16984.79      18197.90       516.71 o
  -1  -8   5        513.32        576.97        64.11 o
   0  -8   5       9749.76       9480.80       292.78 o
   1  -8   5      36070.40      35051.17      1225.66 o
   2  -8   5     456838.94     480682.56     11148.41 o
   3  -8   5      41965.55      43259.62      1169.38 o
   4  -8   5      47317.74      46148.04      1242.47 o
   5  -8   5       2274.36       1911.64       163.75 o
   6  -8   5      87193.70      80989.80      2477.46 o
   7  -8   5       2722.23       4482.74       420.06 o
   8  -8   5     244161.30     259956.48      7768.77 o
   9  -8   5       4334.01       5494.06       960.96 o
  10  -8   5         77.07        447.55       240.36 o
  11  -8   5       2988.35       2783.44       302.32 o
  12  -8   5       8880.57       9072.93       771.07 o
  13  -8   5       5971.53       5513.34       411.78 o
  14  -8   5       8187.38      10030.21       874.65 o
 -13  -7   5        250.60       -391.29       575.42 o
 -12  -7   5       2405.90       2339.58       429.23 o
 -11  -7   5       3250.15       2912.06       402.26 o
 -10  -7   5       6268.83       6572.82       492.28 o
  -9  -7   5        137.94       -155.74       362.52 o
  -8  -7   5         23.73        -52.33       251.00 o
  -7  -7   5         86.81         57.54       218.66 o
  -6  -7   5         89.91        309.24       121.29 o
  -5  -7   5          0.82        153.45       138.10 o
  -4  -7   5      52593.38      55523.85      1485.12 o
  -3  -7   5       7522.94       6723.60       227.42 o
  -2  -7   5      53915.20      56624.43      1505.03 o
  -1  -7   5       8790.66       9442.11       288.70 o
   0  -7   5      35171.88      35733.53       848.14 o
   1  -7   5     154099.05     154668.22      4019.15 o
   2  -7   5     394033.34     411148.66      9535.35 o
   3  -7   5     296752.91     314149.22      8123.84 o
   4  -7   5      23726.68      22519.40       637.70 o
   5  -7   5       8789.28       8897.99       356.76 o
   6  -7   5      30694.89      28711.36       954.81 o
   7  -7   5     432749.41     455389.19     13493.62 o
   8  -7   5      19174.38      23239.24      1248.67 o
   9  -7   5      78406.63      74525.59      2811.16 o
  10  -7   5        416.27        335.07       673.25 o
  11  -7   5      10324.20       9903.86      1421.30 o
  12  -7   5       2542.87       2667.68       428.47 o
  13  -7   5      34834.83      35635.29      1533.60 o
  14  -7   5       1927.78       2240.01       427.63 o
 -13  -6   5        540.55        448.83       575.42 o
 -12  -6   5        530.00       -276.20       552.41 o
 -11  -6   5       1647.51       1952.44       348.79 o
 -10  -6   5          2.33       -280.66       280.66 o
  -9  -6   5         11.83       -218.40       218.40 o
  -8  -6   5         64.28       -238.92       253.19 o
  -7  -6   5        212.47        150.71       170.31 o
  -6  -6   5        462.00        551.49       127.18 o
  -5  -6   5       1091.54       1280.41       124.37 o
  -4  -6   5        994.79       1202.96       138.10 o
  -3  -6   5      87160.82      92539.21      2425.00 o
  -2  -6   5       2751.98       2528.58       161.12 o
  -1  -6   5      13930.43      14784.64       506.37 o
   0  -6   5       2860.22       2443.21       138.10 o
   1  -6   5     220806.31     234341.00      6069.71 o
   2  -6   5     147361.77     151078.23      3921.98 o
   3  -6   5     230095.83     240974.42      6238.24 o
   4  -6   5      21683.44      23046.03       652.87 o
   5  -6   5       9371.64       9167.68       370.42 o
   6  -6   5     148243.73     147648.75      4439.99 o
   7  -6   5     106502.66     105322.38      3222.22 o
   8  -6   5     219689.42     228045.41     13229.02 o
   9  -6   5       4802.56       5717.50       353.09 o
  10  -6   5        356.72        225.01       230.17 o
  11  -6   5        157.65        120.46       237.69 o
  12  -6   5      37433.07      36942.96      1266.11 o
  13  -6   5         36.39       1710.36       448.83 o
  14  -6   5      10933.16      10323.83      1173.87 o
 -13  -5   5       5407.13       6122.52       782.58 o
 -12  -5   5         15.43       -310.73       506.37 o
 -11  -5   5          1.34       -139.35       299.78 o
 -10  -5   5       1263.39       1373.22       247.43 o
  -9  -5   5        161.78        -69.47       391.29 o
  -8  -5   5       5430.42       4967.59       326.27 o
  -7  -5   5        654.36        738.09       322.24 o
  -6  -5   5       7924.58       7177.00       333.75 o
  -5  -5   5         70.53        237.54        99.54 o
  -4  -5   5      13379.76      13263.75       546.65 o
  -3  -5   5        161.92        433.59        73.24 o
  -2  -5   5       9104.78       8747.00       260.49 o
  -1  -5   5        454.35        336.79        74.46 o
   0  -5   5       7662.68       7617.67       234.32 o
   1  -5   5         80.90        328.77        68.81 o
   2  -5   5     278155.00     298651.56      8784.82 o
   3  -5   5      17498.95      17814.88      1041.52 o
   4  -5   5       8269.02       8739.49       351.01 o
   5  -5   5       1782.13       1806.44       230.17 o
   6  -5   5     146521.97     140985.89      4243.13 o
   7  -5   5     107011.32     107685.72      3285.85 o
   8  -5   5      56084.23      55569.07      2290.19 o
   9  -5   5       1344.58       1116.67       242.57 o
  10  -5   5       3655.55       3495.84       295.44 o
  11  -5   5       8629.90       8264.06       431.36 o
  12  -5   5       5271.42       6828.06       522.62 o
  13  -5   5      29861.25      30580.59      1310.00 o
  14  -5   5         83.59        176.46       327.70 o
 -14  -4   5      18749.86      19173.16      1404.04 o
 -13  -4   5        547.83       2267.17       621.46 o
 -12  -4   5      12523.80      13269.30      1081.80 o
 -11  -4   5        326.70        193.70       238.37 o
 -10  -4   5        118.69        181.60       217.62 o
  -9  -4   5       6212.41       6064.08       420.06 o
  -8  -4   5      58870.45      59329.28      1627.55 o
  -7  -4   5       7011.14       6713.64       546.65 o
  -6  -4   5        100.11        253.19       126.59 o
  -5  -4   5        667.93        390.88       106.28 o
  -4  -4   5       2905.61       2857.73       138.10 o
  -3  -4   5       4742.49       4600.88       166.67 o
  -2  -4   5      15828.48      17796.22       484.96 o
  -1  -4   5      15912.16      16246.44       536.47 o
   0  -4   5       2256.43       1990.78       121.29 o
   1  -4   5      33502.83      36187.17      1910.41 o
   2  -4   5      13252.02      11318.08       348.79 o
   3  -4   5       8205.82       9279.82       270.20 o
   4  -4   5       5170.18       5070.83       425.81 o
   5  -4   5      12490.13      11990.20       822.86 o
   6  -4   5       5013.29       5114.58       278.66 o
   7  -4   5      57004.51      53092.75      1681.38 o
   8  -4   5      11968.49      12524.99       518.84 o
   9  -4   5       3547.09       4039.67       420.06 o
  10  -4   5       6449.74       6603.46       376.02 o
  11  -4   5       3806.70       3532.14       389.13 o
  12  -4   5       9314.61       9232.66       565.30 o
  13  -4   5       2702.24       3065.48       707.77 o
  14  -4   5        581.61        466.38       324.29 o
 -14  -3   5       6783.48       6226.10       771.07 o
 -13  -3   5      76670.88      80739.86      4804.80 o
 -12  -3   5         41.54       1039.79       334.13 o
 -11  -3   5       5381.04       5613.11       355.26 o
 -10  -3   5        353.95        117.47       210.18 o
  -9  -3   5      94423.16      94214.42      2526.52 o
  -8  -3   5      21049.51      20655.82      1070.29 o
  -7  -3   5      96490.98      97077.59      2579.62 o
  -6  -3   5       5185.55       4357.93       431.57 o
  -5  -3   5       2095.57       2340.89       471.85 o
  -4  -3   5       1998.88       2019.16       218.66 o
  -3  -3   5      74616.79      73501.12      4074.01 o
  -2  -3   5      44714.26      45875.12      1933.43 o
  -1  -3   5        618.05        881.34        97.82 o
   0  -3   5       1460.95       1474.54        87.13 o
   1  -3   5       1983.00       3057.42       117.79 o
   2  -3   5      16268.67      17398.19       491.88 o
   3  -3   5       2961.19       2152.32       109.56 o
   4  -3   5       6506.94       7695.94       345.25 o
   5  -3   5        111.69        -19.07        97.88 o
   6  -3   5       3083.26       2787.15       212.57 o
   7  -3   5         55.40        117.34       178.82 o
   8  -3   5        191.28        -46.23       239.13 o
   9  -3   5        437.80        368.27       258.94 o
  10  -3   5       4586.92       4019.15       306.93 o
  11  -3   5        253.45       -362.52       362.52 o
  12  -3   5        176.65         59.78       351.01 o
  13  -3   5       1974.51       2089.11       351.01 o
  14  -3   5          1.74       -292.96       292.96 o
 -14  -2   5      51154.31      55787.70      5564.36 o
 -13  -2   5      22765.52      24409.75      1812.59 o
 -12  -2   5      41764.19      41504.23      1664.43 o
 -11  -2   5       1658.63       1930.35       312.20 o
 -10  -2   5      18892.58      19351.27       721.08 o
  -9  -2   5        521.06       1667.38       223.68 o
  -8  -2   5     342024.22     337675.66      8747.15 o
  -7  -2   5        118.54       1714.48       184.14 o
  -6  -2   5      65571.62      62706.02      1684.51 o
  -5  -2   5        507.89        461.13        95.76 o
  -4  -2   5      28322.19      28368.29       776.87 o
  -3  -2   5      19525.43      18473.28       512.48 o
  -2  -2   5     150479.67     159430.50      4123.51 o
  -1  -2   5       1095.47       1252.59        78.41 o
   0  -2   5      29508.26      27608.36       909.17 o
   1  -2   5      30909.28      36104.86       948.02 o
   2  -2   5       2857.92       3153.84       184.14 o
   3  -2   5        484.45        614.53        82.86 o
   4  -2   5        534.94        601.26       115.08 o
   5  -2   5       8232.10       7988.31      1202.64 o
   6  -2   5        203.23        149.61       106.85 o
   7  -2   5       7856.58       7725.32       366.13 o
   8  -2   5        375.62        364.13       199.09 o
   9  -2   5        345.38        -37.23       204.54 o
  10  -2   5        225.54       -100.24       840.12 o
  11  -2   5      22829.82      22316.25       990.31 o
  12  -2   5         20.22        552.24       280.66 o
  13  -2   5       1498.77       2153.91       333.35 o
  14  -2   5        620.18        551.30       296.28 o
 -14  -1   5      48884.98      48029.60      1882.82 o
 -13  -1   5      39192.22      40643.64      2629.69 o
 -12  -1   5      11044.83       9560.78       563.39 o
 -11  -1   5        512.02        582.56       284.70 o
 -10  -1   5       4412.66       4788.61       443.08 o
  -9  -1   5     145074.70     144208.94      3812.00 o
  -8  -1   5      38179.58      39000.53      1114.78 o
  -7  -1   5     241096.39     236596.94      6163.85 o
  -6  -1   5        409.59        479.47       124.37 o
  -5  -1   5        306.02        283.21        91.22 o
  -4  -1   5          6.80          8.95        71.89 o
  -3  -1   5     248045.25     265333.31      6826.85 o
  -2  -1   5      20790.42      18941.57       515.89 o
  -1  -1   5       1936.69       2325.87        85.16 o
   0  -1   5      12014.45      11460.72       313.22 o
   1  -1   5      10322.75      11832.33       337.64 o
   2  -1   5       9844.23       9313.88       293.47 o
   3  -1   5       4616.10       4381.32       166.67 o
   4  -1   5       4457.41       4231.51       159.65 o
   5  -1   5      22766.60      19625.95      1271.69 o
   6  -1   5        599.76        402.30       139.20 o
   7  -1   5        314.32        174.04       195.64 o
   8  -1   5       1385.81       1270.80       235.04 o
   9  -1   5       1736.70       1863.29       540.90 o
  10  -1   5      80596.58      79807.57      2988.22 o
  11  -1   5       2716.51       3438.88       381.44 o
  12  -1   5      12463.25      12664.44       654.14 o
  13  -1   5         25.67        376.17       271.80 o
  14  -1   5       9000.94       9082.80      1208.39 o
 -14   0   5       4904.32       6127.41       466.59 o
 -13   0   5      20163.37      19743.13       978.22 o
 -12   0   5       1876.62       2074.37       325.51 o
 -11   0   5        469.39        651.22       225.65 o
 -10   0   5       8723.75       8436.36       357.78 o
  -9   0   5      50939.69      47415.89      1338.49 o
  -8   0   5     116886.45     111422.84      2965.53 o
  -7   0   5      23722.71      22942.67       679.17 o
  -6   0   5       2089.40       1961.15       142.24 o
  -5   0   5        139.91         90.42        86.31 o
  -4   0   5      14967.84      16099.08       451.59 o
  -3   0   5      14238.01      15700.21       431.30 o
  -2   0   5      73878.72      82131.45      2131.90 o
  -1   0   5       4112.16       4132.55       166.87 o
   0   0   5      40818.63      41694.80      1090.37 o
   1   0   5        672.88        411.90        92.07 o
   2   0   5      33965.08      36421.83       968.29 o
   3   0   5       1680.91       1815.17       109.63 o
   4   0   5      19930.16      17523.32       535.15 o
   5   0   5      13031.61      10587.90       349.64 o
   6   0   5       1346.90       1402.24       137.62 o
   7   0   5       2247.26       2465.02       201.40 o
   8   0   5       6898.13       7645.91       393.77 o
   9   0   5      43817.07      43212.21      1711.82 o
  10   0   5      43796.86      46443.52      2336.23 o
  11   0   5      64717.79      64612.87      2456.14 o
  12   0   5       1353.27       1587.18       296.28 o
  13   0   5       1757.26       1636.11       300.77 o
  14   0   5        534.46       1205.41       300.77 o
 -15   1   5          0.79         46.03       437.32 o
 -14   1   5       8029.70       7008.68       667.49 o
 -13   1   5        200.86        396.81       294.94 o
 -12   1   5        178.14        437.32       301.10 o
 -11   1   5         44.19         65.29       200.09 o
 -10   1   5       1571.40       1497.83       230.17 o
  -9   1   5      10868.53      10365.99       661.74 o
  -8   1   5      13965.99      13735.80       463.00 o
  -7   1   5       1415.02       1057.98       138.10 o
  -6   1   5       5500.70       6145.55       237.49 o
  -5   1   5       2957.59       2951.46       140.85 o
  -4   1   5       8290.09       9302.51       284.47 o
  -3   1   5      93168.10      95371.15      2420.15 o
  -2   1   5       7386.31       7019.74       179.73 o
  -1   1   5       1112.33        903.96        57.54 o
   0   1   5          0.35         -5.75        40.69 o
   1   1   5      11099.96      11757.62       517.88 o
   2   1   5       1282.21       1311.97        82.86 o
   3   1   5          3.53        115.08        76.61 o
   4   1   5         13.72        -45.07       109.33 o
   5   1   5      49641.81      44824.61      1234.21 o
   6   1   5       1363.51       1241.25       134.06 o
   7   1   5        740.35        726.64       224.42 o
   8   1   5        191.83       -204.85       448.83 o
   9   1   5      51315.20      50908.56      1972.78 o
  10   1   5      61274.36      60520.49      2313.89 o
  11   1   5      35751.73      36395.20      1471.85 o
  12   1   5       4320.79       4999.23       394.11 o
  13   1   5        508.77        943.20       279.96 o
  14   1   5      22127.95      22020.50       976.12 o
 -15   2   5        619.61       1047.27       471.85 o
 -14   2   5          4.73       -437.32       437.32 o
 -13   2   5       1967.15       2508.85       529.39 o
 -12   2   5         71.03        -12.09       223.06 o
 -11   2   5       2728.04       2679.56       270.03 o
 -10   2   5        178.03        207.15       316.48 o
  -9   2   5         44.51         17.71       230.17 o
  -8   2   5       1023.94       1205.37       161.12 o
  -7   2   5      16925.62      16214.83       506.22 o
  -6   2   5        523.50        404.03       106.28 o
  -5   2   5      22400.76      22767.39       641.49 o
  -4   2   5       1011.16       1080.52        92.07 o
  -3   2   5       7753.42       8754.10       293.47 o
  -2   2   5       5814.06       5589.91       203.89 o
  -1   2   5       6682.09       6182.77       182.96 o
   0   2   5      40778.95      42825.00      1126.88 o
   1   2   5       1603.54       1600.18        85.16 o
   2   2   5         10.46         15.34        61.76 o
   3   2   5        124.23        204.65        81.24 o
   4   2   5       4059.15       3786.20       158.41 o
   5   2   5         70.23        179.97       379.78 o
   6   2   5       2484.73       2803.64      1035.77 o
   7   2   5        464.50        387.75       183.08 o
   8   2   5        230.70        207.15       207.24 o
   9   2   5        839.63        920.31       690.51 o
  10   2   5      52959.13      51393.88      1997.50 o
  11   2   5       7331.27       7275.25       471.78 o
  12   2   5        321.18       -229.60       247.30 o
  13   2   5       1083.46       1132.24       494.87 o
 -15   3   5        699.18       1162.36       506.37 o
 -14   3   5         33.96        333.75       517.88 o
 -13   3   5        596.13        809.62       592.69 o
 -12   3   5       1793.61       2387.40       368.59 o
 -11   3   5       2165.18       2570.71       282.32 o
 -10   3   5      27978.32      26622.96       924.77 o
  -9   3   5        873.16        746.43       160.33 o
  -8   3   5       7550.41       6955.74       276.44 o
  -7   3   5        805.28        813.57       127.21 o
  -6   3   5      64422.04      67244.88      2842.60 o
  -5   3   5       3500.64       3230.89       339.50 o
  -4   3   5      61701.84      62157.68      3193.61 o
  -3   3   5       7418.05       6942.93       255.48 o
  -2   3   5       4356.30       4475.05       174.25 o
  -1   3   5        251.40        417.73        70.93 o
   0   3   5     107549.87     115379.38      3473.62 o
   1   3   5      40492.86      42704.18      1142.29 o
   2   3   5       6674.01       6697.96       234.12 o
   3   3   5      15541.85      15583.64       417.27 o
   4   3   5         31.44        119.37        89.75 o
   5   3   5       6340.56       5691.04       233.18 o
   6   3   5        837.97        900.54       185.28 o
   7   3   5       1091.97        797.37       205.62 o
   8   3   5        306.23        112.16       207.15 o
   9   3   5        177.78       -397.99       621.46 o
  10   3   5          6.37       -184.14       702.02 o
  11   3   5       5733.50       5129.79       437.32 o
  12   3   5         95.15       -248.10       248.10 o
  13   3   5       2398.65       1789.21       345.25 o
 -15   4   5         61.31        471.85       540.90 o
 -14   4   5         40.24        632.97       529.39 o
 -13   4   5       1966.49       2284.26       759.56 o
 -12   4   5        260.20        728.97       345.25 o
 -11   4   5      20861.37      19966.88       925.03 o
 -10   4   5      12324.75      12758.18       528.02 o
  -9   4   5      13014.75      12623.11       782.58 o
  -8   4   5        514.22        500.54       166.87 o
  -7   4   5      10284.68      10214.95       348.34 o
  -6   4   5        763.89       1756.51       138.10 o
  -5   4   5     423205.88     441270.69     11370.90 o
  -4   4   5       1871.94       2736.56       356.76 o
  -3   4   5      51084.81      48420.49      1492.31 o
  -2   4   5       1904.77       1697.60       143.86 o
  -1   4   5     156990.73     156551.98      5040.72 o
   0   4   5     122286.68     131495.34      3809.31 o
   1   4   5     140737.72     150688.27      8199.81 o
   2   4   5       3019.44       2892.62       139.17 o
   3   4   5         53.63        -15.05        84.13 o
   4   4   5      24851.57      24600.06       765.32 o
   5   4   5      19970.33      18712.05       670.95 o
   6   4   5      43626.78      42787.23      1385.92 o
   7   4   5         36.45       -107.70       190.88 o
   8   4   5      10900.84      10483.15       472.64 o
   9   4   5          7.50       -260.41       260.41 o
  10   4   5         18.21       -269.40       397.04 o
  11   4   5        176.68       -255.47       255.47 o
  12   4   5       1288.42        835.14       300.77 o
  13   4   5         62.73       -322.24       322.24 o
 -15   5   5       1422.32       2923.16       632.97 o
 -14   5   5        324.25        356.76       374.34 o
 -13   5   5        823.07       1265.52       391.29 o
 -12   5   5       1633.77       1482.45       333.35 o
 -11   5   5      21387.74      20545.84       943.63 o
 -10   5   5      18923.57      17908.11       824.20 o
  -9   5   5       2563.45       2652.38       239.96 o
  -8   5   5         10.49        165.30       125.44 o
  -7   5   5      26388.92      26947.03       763.78 o
  -6   5   5     423307.56     435191.94     11330.12 o
  -5   5   5      48242.50      56508.89      2514.61 o
  -4   5   5     256798.14     258774.61      6681.18 o
  -3   5   5       3789.72       3676.28       178.82 o
  -2   5   5     125944.42     127548.59      3857.14 o
  -1   5   5        570.27        829.63       178.38 o
   0   5   5     715171.50     779766.50     20085.93 o
   1   5   5      25911.29      26135.90      1133.59 o
   2   5   5      54888.86      56328.85      1363.23 o
   3   5   5        136.18        386.20       119.72 o
   4   5   5      83820.79      76954.51      2356.79 o
   5   5   5      80269.28      77754.59      2992.21 o
   6   5   5      62644.90      59465.38      2071.53 o
   7   5   5       1005.85       1207.72       220.52 o
   8   5   5       1440.73       1318.27       235.23 o
   9   5   5       2694.63       1976.79       257.55 o
  10   5   5        791.39        482.25       294.94 o
  11   5   5       1162.89        526.27       283.43 o
  12   5   5          2.19       -276.68       276.68 o
  13   5   5       1240.72       1030.01       325.51 o
 -15   6   5          0.54        184.14       609.95 o
 -14   6   5        791.27        612.30       378.34 o
 -13   6   5         22.70       -224.42       333.65 o
 -12   6   5       7830.96       7584.77       519.10 o
 -11   6   5       6466.34       6922.52       471.85 o
 -10   6   5      21809.58      21190.51       940.50 o
  -9   6   5        542.82        592.99       223.38 o
  -8   6   5        547.99        483.36       146.00 o
  -7   6   5      51074.51      50212.83      1354.04 o
  -6   6   5     243022.14     257423.58      8550.82 o
  -5   6   5     394917.16     398713.28      9106.11 o
  -4   6   5      43141.66      44906.09      1198.22 o
  -3   6   5       5782.92       5439.59       234.12 o
  -2   6   5      12830.50      11920.84       353.36 o
  -1   6   5     505994.56     558829.75     14535.22 o
   0   6   5      10210.87      10409.35       345.78 o
   1   6   5     525286.69     535254.19     13767.43 o
   2   6   5       3931.72       3348.42       148.03 o
   3   6   5       1369.79       1394.20       316.48 o
   4   6   5       4351.57       5214.82       272.15 o
   5   6   5     153469.59     149744.42      4523.68 o
   6   6   5      21998.73      23100.22      1858.62 o
   7   6   5      11822.70      11362.39       983.98 o
   8   6   5         15.32       -190.88       190.88 o
   9   6   5         77.69        148.42       362.52 o
  10   6   5        611.58        485.66       304.43 o
  11   6   5        230.03        -34.53       356.76 o
  12   6   5        402.03        469.09       638.72 o
 -14   7   5         16.02        335.58       381.44 o
 -13   7   5        431.95        222.68       349.64 o
 -12   7   5        136.31        -85.91       288.80 o
 -11   7   5       9542.07       9533.01       560.28 o
 -10   7   5         10.56        402.02       235.92 o
  -9   7   5       9197.23       9446.27       514.32 o
  -8   7   5          1.83        199.32       148.32 o
  -7   7   5      60659.72      61026.20      1908.11 o
  -6   7   5      94778.91      88287.35      2719.50 o
  -5   7   5     145504.09     146054.42      3366.88 o
  -4   7   5      25003.03      24170.58       673.24 o
  -3   7   5        165.58        195.64        54.19 o
  -2   7   5      52393.43      55981.86      2307.46 o
  -1   7   5     103742.66     109154.77      2860.41 o
   0   7   5     494767.38     512865.16     13210.44 o
   1   7   5      12557.04      11401.71       328.91 o
   2   7   5       3786.70       3424.15       218.66 o
   3   7   5         21.96        177.68       135.70 o
   4   7   5      46145.09      47203.08      2393.77 o
   5   7   5       2177.96       3378.68       374.03 o
   6   7   5      98062.46      99745.06      3746.02 o
   7   7   5         94.44       -189.89       210.18 o
   8   7   5        561.22        460.34       356.76 o
   9   7   5          0.50       -215.03       270.45 o
  10   7   5         85.92       -322.24       322.24 o
  11   7   5          9.56       -266.57       512.13 o
  12   7   5       1462.99       1362.75       466.09 o
 -14   8   5        167.96          4.97       357.78 o
 -13   8   5        336.39        314.15       341.49 o
 -12   8   5        501.58        268.95       292.95 o
 -11   8   5         57.56       -246.03       246.03 o
 -10   8   5         16.83       -138.10       234.12 o
  -9   8   5        281.12         35.50       223.06 o
  -8   8   5       2094.02       1857.68       245.65 o
  -7   8   5        213.89        386.92       212.91 o
  -6   8   5      82107.75      77646.48      2411.71 o
  -5   8   5       6017.23       5699.93       327.99 o
  -4   8   5       1166.35       1085.32        92.07 o
  -3   8   5         10.77         28.77        63.30 o
  -2   8   5      13294.36      13281.63       401.28 o
  -1   8   5      93240.75      92593.66      2441.28 o
   0   8   5      80432.09      75785.19      2009.82 o
   1   8   5       5322.58       5417.07       201.71 o
   2   8   5         57.43        160.79       122.44 o
   3   8   5        391.56        246.28       141.86 o
   4   8   5       4933.19       4796.89       448.83 o
   5   8   5      67821.59      65800.50      2067.23 o
   6   8   5         85.24        745.64       215.10 o
   7   8   5        128.28        399.97       339.50 o
   8   8   5          9.61       -249.55       276.20 o
   9   8   5       2004.36       1846.76       267.98 o
  10   8   5          2.74         38.80       799.84 o
  11   8   5         78.19        -89.51       690.51 o
  12   8   5          9.04       -483.36       483.36 o
 -14   9   5       1601.84       1564.57       638.72 o
 -13   9   5        133.37       -102.38       313.22 o
 -12   9   5          1.29       -287.40       298.14 o
 -11   9   5       2601.29       1562.93       322.24 o
 -10   9   5       2241.77       2351.55       310.82 o
  -9   9   5        184.16        131.88       231.72 o
  -8   9   5       1078.43       1032.59       230.17 o
  -7   9   5        706.24        720.36       204.81 o
  -6   9   5        898.68       1032.24       152.47 o
  -5   9   5        313.57        486.01       124.37 o
  -4   9   5       1049.76       1064.63       129.44 o
  -3   9   5         39.50        145.01        76.61 o
  -2   9   5        180.68        190.71        82.86 o
  -1   9   5       3632.80       3547.06       162.15 o
   0   9   5        416.26        570.61       104.85 o
   1   9   5       2854.77       2550.35       241.68 o
   2   9   5        457.70        585.14       131.55 o
   3   9   5       1353.52       1541.23       310.73 o
   4   9   5       1334.59       1446.13       218.66 o
   5   9   5       6257.52       6818.28       352.01 o
   6   9   5       5018.97       5349.97       535.15 o
   7   9   5        526.89        444.41       238.37 o
   8   9   5         85.48        -56.08       223.10 o
   9   9   5        360.74         31.39       239.81 o
  10   9   5        737.59        510.48       425.81 o
  11   9   5        148.68       -611.54       621.46 o
 -14  10   5       3297.39       3057.97       454.84 o
 -13  10   5        334.50        155.86       327.70 o
 -12  10   5         93.89       -258.05       310.73 o
 -11  10   5       6860.05       6466.97       477.92 o
 -10  10   5      26953.58      24978.27      1097.51 o
  -9  10   5       3826.20       3873.64       437.32 o
  -8  10   5         12.09        212.91       212.79 o
  -7  10   5         58.07         86.31       152.85 o
  -6  10   5        332.10        133.17       113.06 o
  -5  10   5       1893.05       1930.00       230.17 o
  -4  10   5      21307.86      20906.12      1824.10 o
  -3  10   5         50.67         10.46        85.16 o
  -2  10   5       8438.78       8231.15       283.43 o
  -1  10   5          1.72        156.80        96.64 o
   0  10   5       6302.33       6446.08       248.10 o
   1  10   5       2486.05       2428.87       207.15 o
   2  10   5        847.20       1035.76       172.63 o
   3  10   5       1208.07       1176.54       448.83 o
   4  10   5      10347.92      10189.44       581.18 o
   5  10   5        865.01        777.11       207.24 o
   6  10   5        900.50        609.95       220.52 o
   7  10   5        358.73        366.73       241.18 o
   8  10   5       3415.45       2958.48       312.13 o
   9  10   5       6816.00       6001.04       396.78 o
  10  10   5         44.48       -223.50       256.05 o
  11  10   5        558.72       -139.31      1070.29 o
 -14  11   5      18005.77      17867.01       940.20 o
 -13  11   5        465.14        476.06       333.35 o
 -12  11   5       1075.91        695.34       320.56 o
 -11  11   5       8575.93       7770.76       522.27 o
 -10  11   5      29740.35      27326.28      1772.31 o
  -9  11   5       4807.50       4643.68       372.86 o
  -8  11   5        127.27        288.08       230.17 o
  -7  11   5       3714.87       3458.76       309.81 o
  -6  11   5       2305.30       2156.66       152.06 o
  -5  11   5       2715.54       2584.50       276.20 o
  -4  11   5         75.48        144.78       124.37 o
  -3  11   5       5448.30       5772.65       280.95 o
  -2  11   5       4759.10       4819.55       202.96 o
  -1  11   5      14035.35      13864.33       655.98 o
   0  11   5         80.60        133.84       109.63 o
   1  11   5       2381.83       2615.76       173.69 o
   2  11   5        860.47       1063.79       345.25 o
   3  11   5      99491.64      96210.16      2935.25 o
   4  11   5       1147.53       1176.51       374.03 o
   5  11   5       6534.76       6662.82       558.16 o
   6  11   5         92.19        171.48       219.11 o
   7  11   5      19056.64      19826.16       776.61 o
   8  11   5      15778.54      16150.17       690.12 o
   9  11   5      12170.77      12589.58       594.28 o
  10  11   5       2537.28       2082.29       318.32 o
 -13  12   5       4551.74       5606.04       486.67 o
 -12  12   5         18.86       -295.85       295.85 o
 -11  12   5      19654.45      18701.09      2002.48 o
 -10  12   5       3860.24       3640.18       374.42 o
  -9  12   5      13758.40      14020.68       717.46 o
  -8  12   5        883.23        811.89       385.53 o
  -7  12   5       4537.63       4687.37       483.36 o
  -6  12   5       1035.05        876.39       135.49 o
  -5  12   5       2163.21       2176.83       218.66 o
  -4  12   5         56.28         91.41       327.99 o
  -3  12   5       9808.44       8923.69       387.48 o
  -2  12   5      13934.52      13146.10       667.49 o
  -1  12   5       4820.44       4409.23       203.44 o
   0  12   5         46.88        -15.34       121.25 o
   1  12   5       3772.99       3570.66       201.50 o
   2  12   5     120561.84     113901.03      4099.00 o
   3  12   5       2751.64       2464.32       229.47 o
   4  12   5      81311.32      80578.14      2635.44 o
   5  12   5         22.91       -184.14       293.47 o
   6  12   5       8449.00       8747.62       449.07 o
   7  12   5       3531.02       4101.51       489.11 o
   8  12   5      82518.99      83761.00      2659.11 o
   9  12   5      12329.37      12045.84       600.92 o
 -13  13   5        267.06        824.25       348.34 o
 -12  13   5         81.69       -256.92       460.34 o
 -11  13   5        429.53        517.59       650.23 o
 -10  13   5       6753.44       5839.17       444.29 o
  -9  13   5          0.22        168.79       236.75 o
  -8  13   5       9038.49       9765.70       566.37 o
  -7  13   5       1512.12       1281.41       258.11 o
  -6  13   5       1048.87       1016.05       143.79 o
  -5  13   5        645.30        344.94       150.38 o
  -4  13   5       5677.52       5484.41       284.58 o
  -3  13   5       9300.56       8921.87       483.36 o
  -2  13   5       4436.26       4307.35       552.41 o
  -1  13   5         65.90        -28.02       304.98 o
   0  13   5         26.93         85.76       125.94 o
   1  13   5      23256.89      23260.65       707.42 o
   2  13   5      51703.56      48769.29      1409.79 o
   3  13   5     196095.66     195798.30      5855.29 o
   4  13   5       9299.63      10123.18       863.14 o
   5  13   5         16.89        720.59       225.65 o
   6  13   5        400.46        665.34       251.00 o
   7  13   5      78573.16      84712.48      2686.71 o
   8  13   5        479.31       1516.85       360.75 o
   9  13   5      71015.48      74593.05      2399.32 o
 -12  14   5        675.52        504.77       725.04 o
 -11  14   5         10.49       -299.70       299.70 o
 -10  14   5          9.18       -184.76       263.10 o
  -9  14   5         67.07        507.79       255.18 o
  -8  14   5        835.76       1112.98       274.55 o
  -7  14   5       9928.30       9647.34      1801.08 o
  -6  14   5         87.35        296.86       158.53 o
  -5  14   5         67.85       -107.52       142.24 o
  -4  14   5        218.57        139.75       161.78 o
  -3  14   5       7904.65       7792.71       361.87 o
  -2  14   5        267.31        214.67       172.78 o
  -1  14   5        820.21        939.95       194.51 o
   0  14   5        188.63         84.82       192.17 o
   1  14   5      15111.93      14349.47      1122.08 o
   2  14   5      50022.16      47074.36      1333.92 o
   3  14   5      47367.78      42899.36      1404.73 o
   4  14   5      17696.10      17235.73       670.63 o
   5  14   5         45.92       -151.83       214.36 o
   6  14   5      13756.56      14781.32      1404.04 o
   7  14   5       8732.02      10250.85       546.79 o
   8  14   5     102149.86     109020.53      3395.67 o
 -12  15   5       5180.79       5999.15       519.81 o
 -11  15   5        443.68        206.62       327.50 o
 -10  15   5        994.33        960.69       307.95 o
  -9  15   5         53.40        -54.95       269.60 o
  -8  15   5       5105.09       4735.12       661.74 o
  -7  15   5       3879.82       3646.89       362.70 o
  -6  15   5       8698.63       7429.44       355.57 o
  -5  15   5        266.90        150.82       153.98 o
  -4  15   5       3367.86       3518.27       246.95 o
  -3  15   5         17.82       -126.84       178.82 o
  -2  15   5       1207.16       1477.78       604.20 o
  -1  15   5        109.46         95.17       183.08 o
   0  15   5        645.84        627.31       202.48 o
   1  15   5        167.26         46.79       213.98 o
   2  15   5      28347.72      26646.65      2382.26 o
   3  15   5       9318.68       8589.93       477.60 o
   4  15   5       2381.59       2254.16       252.69 o
   5  15   5        409.66        743.85       299.22 o
   6  15   5       5301.56       5590.28       389.58 o
   7  15   5      19880.37      20570.97       838.67 o
 -11  16   5       2024.46       1291.40       355.27 o
 -10  16   5       1520.71       1676.30       586.93 o
  -9  16   5        228.54        308.07       351.01 o
  -8  16   5      18500.61      20000.30      3435.29 o
  -7  16   5      35248.54      36357.95      2698.74 o
  -6  16   5       5626.19       5692.31       322.24 o
  -5  16   5        484.29        309.09       212.91 o
  -4  16   5       1800.54       1584.65       210.66 o
  -3  16   5       7159.03       7506.91       417.49 o
  -2  16   5        146.44        214.32       190.88 o
  -1  16   5       7344.48       7262.29       419.33 o
   0  16   5        130.44       -152.03       202.48 o
   1  16   5       2019.21       2024.04       257.34 o
   2  16   5         38.19         58.30       206.87 o
   3  16   5        759.02        706.79       237.75 o
   4  16   5          4.32        -34.53       264.70 o
   5  16   5        988.73       1115.36       500.62 o
   6  16   5       1150.21       1017.46       506.37 o
 -10  17   5        231.89        134.67       327.25 o
  -9  17   5       9111.59       9217.49      1697.50 o
  -8  17   5      24555.29      28325.03      3515.85 o
  -7  17   5      67944.98      65377.10      2626.42 o
  -6  17   5      10562.37      10009.76       447.21 o
  -5  17   5         32.45        310.73       230.17 o
  -4  17   5       4416.96       4147.10       314.67 o
  -3  17   5      10182.67      10632.72       592.69 o
  -2  17   5      36655.20      35556.16      1435.12 o
  -1  17   5       1317.61       1006.64       221.85 o
   0  17   5        634.95        550.81       232.16 o
   1  17   5        591.67        735.19       220.65 o
   2  17   5       2206.86       2081.61       261.92 o
   3  17   5          0.08        114.44       238.71 o
   4  17   5       2207.33       2545.50       314.64 o
   5  17   5         25.50       -164.03       385.53 o
 -10  18   5        246.22        506.37       402.80 o
  -9  18   5        694.38       -300.89       374.85 o
  -8  18   5     107727.45     114812.27      4443.39 o
  -7  18   5      11366.55      11852.83       712.08 o
  -6  18   5      37084.20      35742.16      1202.82 o
  -5  18   5        401.30        149.61       287.71 o
  -4  18   5       5160.00       4671.00       348.18 o
  -3  18   5      19802.30      19980.51       881.07 o
  -2  18   5      31065.87      30202.30      1254.22 o
  -1  18   5      11467.87      11726.86       606.43 o
   0  18   5          1.62        -34.53       226.46 o
   1  18   5       1118.09        858.88       263.10 o
   2  18   5        438.06        241.84       255.18 o
   3  18   5       2314.56       2232.00       305.52 o
   4  18   5         34.61       -267.24       293.47 o
  -8  19   5        296.93       1396.49       425.58 o
  -7  19   5      94380.92      92597.16      3622.97 o
  -6  19   5         83.06         44.60       443.08 o
  -5  19   5       2755.66       2048.51       356.76 o
  -4  19   5        572.12         69.05       299.22 o
  -3  19   5      37175.88      36645.75      1481.19 o
  -2  19   5      14054.85      14909.95       727.12 o
  -1  19   5       6756.79       6112.58       426.95 o
   0  19   5         16.79       -115.08       245.99 o
   1  19   5        540.03        471.55       408.55 o
   2  19   5        401.90        -91.20       771.07 o
   3  19   5        997.00        994.89       730.79 o
  -7  20   5       2446.36       3119.01       972.47 o
  -6  20   5       9657.90       8628.39       475.59 o
  -5  20   5        229.29        103.58       310.73 o
  -3  20   5         86.66        270.45       266.45 o
  -2  20   5      22236.01      22858.29      1162.36 o
  -1  20   5        422.09        473.67       278.34 o
   0  20   5       1141.38       1215.84       305.52 o
   1  20   5        559.92        271.19       281.15 o
   0 -21   6        729.02        644.48       356.76 o
   1 -21   6        204.59       -345.25       345.25 o
   2 -21   6        528.69        655.98       252.27 o
   3 -21   6        654.77        794.09       333.75 o
   4 -21   6         47.50        241.68       299.22 o
  -2 -20   6        193.09       -232.88       265.58 o
  -1 -20   6        214.00        231.74       327.99 o
   0 -20   6        484.39        782.85       309.40 o
   1 -20   6        449.88        552.41       235.99 o
   2 -20   6        479.51        310.73       310.73 o
   3 -20   6        180.73        644.48       310.73 o
   4 -20   6         85.08       -153.99       259.08 o
   5 -20   6       1593.96       1841.73       609.95 o
   6 -20   6        151.82        172.63       563.92 o
   7 -20   6        768.21       -218.66       632.97 o
  -4 -19   6      11645.89      12321.87       766.55 o
  -3 -19   6        416.10        610.30       322.24 o
  -2 -19   6        278.38        196.81       276.59 o
  -1 -19   6        204.05        386.40       293.47 o
   0 -19   6        877.59       1162.35       223.96 o
   1 -19   6        391.61        273.50       207.39 o
   2 -19   6       3002.07       2762.04       379.78 o
   3 -19   6         10.67       -136.57       264.70 o
   4 -19   6       4508.68       4535.90       460.34 o
   5 -19   6        407.36        320.13       252.79 o
   6 -19   6        150.26        -74.49       269.44 o
   7 -19   6         51.28        252.57       264.32 o
   8 -19   6       3496.13       4040.70       576.23 o
  -5 -18   6        629.26        956.91       621.46 o
  -4 -18   6       1171.43       1508.86       346.06 o
  -3 -18   6         19.10          3.20       316.48 o
  -2 -18   6        313.87        357.73       299.22 o
  -1 -18   6          0.96        274.48       283.72 o
   0 -18   6         37.56         96.67       181.88 o
   1 -18   6       4631.36       4488.31       356.76 o
   2 -18   6        128.11        150.89       208.64 o
   3 -18   6       1212.93        997.46       233.53 o
   4 -18   6         39.21        146.14       223.10 o
   5 -18   6        118.64        132.35       236.84 o
   6 -18   6        209.63        276.88       235.69 o
   7 -18   6       3128.41       3029.42       314.64 o
   8 -18   6         16.58         23.59       283.72 o
   9 -18   6      14761.98      14400.93       951.18 o
  -6 -17   6        267.22        426.19       332.77 o
  -5 -17   6       2160.94       2415.59       368.44 o
  -4 -17   6         94.06        161.24       288.21 o
  -3 -17   6        788.29        863.14       275.94 o
  -2 -17   6        352.67        324.54       552.41 o
  -1 -17   6       7035.72       7015.09       989.73 o
   0 -17   6       8101.63       7805.12       477.60 o
   1 -17   6        790.62        587.67       184.95 o
   2 -17   6        716.93        849.76       204.17 o
   3 -17   6         51.75       -187.68       195.18 o
   4 -17   6       1747.06       1707.59       248.73 o
   5 -17   6        863.70        943.99       226.46 o
   6 -17   6         53.49         41.43       448.83 o
   7 -17   6        134.35       -236.75       236.75 o
   8 -17   6         84.98        126.59       287.71 o
   9 -17   6          9.05        287.71       310.73 o
  10 -17   6       3256.24       2290.19       759.56 o
  -7 -16   6        888.96       1352.62       357.16 o
  -6 -16   6      46654.66      49722.51      3320.20 o
  -5 -16   6        516.64       1003.42       592.69 o
  -4 -16   6       3223.50       3304.84       380.81 o
  -3 -16   6        179.57        380.06       287.71 o
  -2 -16   6      15043.25      15328.84       791.96 o
  -1 -16   6      13849.39      12516.27       519.81 o
   0 -16   6      69854.85      66921.92      2635.45 o
   1 -16   6       9596.38       8619.56       477.60 o
   2 -16   6        366.22        154.21       207.15 o
   3 -16   6       3066.20       2747.33       266.10 o
   4 -16   6      10459.15       9273.55       748.05 o
   5 -16   6      30318.74      29366.45      1045.52 o
   6 -16   6       1549.48       1209.70       454.59 o
   7 -16   6        672.90        771.07       264.70 o
   8 -16   6        753.52        575.42       264.70 o
   9 -16   6        513.43        966.71       287.71 o
  10 -16   6        369.24        621.46       322.24 o
  11 -16   6       1189.50        449.24       463.00 o
  -8 -15   6        719.22        758.28       661.74 o
  -7 -15   6      35398.32      38467.92      1658.08 o
  -6 -15   6       9535.76       9454.74       609.95 o
  -5 -15   6      44983.74      45244.12      3003.72 o
  -4 -15   6         24.10        -89.06       249.53 o
  -3 -15   6       3085.89       2380.64       414.31 o
  -2 -15   6       1660.43       1861.60       356.76 o
  -1 -15   6     212182.22     199949.12      6054.32 o
   0 -15   6      11233.69      10337.24       447.75 o
   1 -15   6      61158.89      57193.02      1845.74 o
   2 -15   6          1.09         31.31       158.41 o
   3 -15   6      12067.64      11160.39       598.44 o
   4 -15   6      28678.97      27951.97       982.49 o
   5 -15   6      68687.62      66975.46      2172.69 o
   6 -15   6      21761.63      20239.49      1530.63 o
   7 -15   6        927.31        655.98       230.17 o
   8 -15   6        251.74        545.75       208.76 o
   9 -15   6          7.06        162.60       228.00 o
  10 -15   6       1529.94       1916.62       308.34 o
  11 -15   6        724.82        603.87       312.13 o
  -9 -14   6       1757.12       1844.26       405.91 o
  -8 -14   6       1294.65       1472.17       356.53 o
  -7 -14   6      26543.60      28185.46      1274.67 o
  -6 -14   6      60684.39      63147.37      2539.74 o
  -5 -14   6      13091.88      13832.42       738.76 o
  -4 -14   6       8145.93       7837.29       586.93 o
  -3 -14   6        701.05        132.99       268.54 o
  -2 -14   6     104445.59     102555.99      3991.49 o
  -1 -14   6      11732.87      12048.55       500.41 o
   0 -14   6     298838.22     282596.38      8645.85 o
   1 -14   6       1990.59       1637.89       195.75 o
   2 -14   6         92.04        244.35       281.96 o
   3 -14   6       1238.86       1576.39       655.98 o
   4 -14   6     137072.38     138029.47      4291.54 o
   5 -14   6      31146.00      31218.26       915.47 o
   6 -14   6      53516.07      51172.84      2865.62 o
   7 -14   6       1544.53       1791.99       206.48 o
   8 -14   6        528.53        600.95       205.62 o
   9 -14   6       1671.35       1656.90       257.55 o
  10 -14   6        915.90       1081.80       287.27 o
  11 -14   6       1181.88       1061.66       331.12 o
  12 -14   6         19.09         76.16       460.34 o
 -10 -13   6       4661.20       5216.55       508.56 o
  -9 -13   6        906.88       1360.88       386.56 o
  -8 -13   6       2315.75       2272.70       359.80 o
  -7 -13   6       5905.03       6447.25       499.62 o
  -6 -13   6      38224.13      38883.14      2353.49 o
  -5 -13   6      18717.90      18774.58      1714.77 o
  -4 -13   6       3494.08       3735.55       347.62 o
  -3 -13   6       2949.13       2748.66       506.37 o
  -2 -13   6      26652.40      26509.91       786.22 o
  -1 -13   6     213751.39     194320.61      5990.88 o
   0 -13   6      22248.13      21444.93       767.44 o
   1 -13   6      23876.60      22530.79       796.01 o
   2 -13   6        130.08        115.97       146.39 o
   3 -13   6      71462.84      70455.61      2689.93 o
   4 -13   6         21.53        783.80       149.61 o
   5 -13   6     142924.31     135849.08      3588.49 o
   6 -13   6       1704.90       1927.37       195.75 o
   7 -13   6        533.39        708.12       189.48 o
   8 -13   6         52.65        -17.04       200.09 o
   9 -13   6       1165.34       1225.46       270.45 o
  10 -13   6       2320.02       2448.39       318.85 o
  11 -13   6        862.05        744.02       529.39 o
  12 -13   6        135.24       -352.39       460.34 o
 -10 -12   6         20.02        179.77       353.36 o
  -9 -12   6       1621.73       2034.67       383.40 o
  -8 -12   6        292.22        199.58       304.41 o
  -7 -12   6      16541.82      18346.40       895.35 o
  -6 -12   6       2132.75       2451.51       523.64 o
  -5 -12   6       9851.25      10609.15       589.67 o
  -4 -12   6       1218.48       1475.80       431.57 o
  -3 -12   6       7259.96       7348.24       753.81 o
  -2 -12   6      27092.88      25846.47       761.71 o
  -1 -12   6      45298.06      43878.12      1444.68 o
   0 -12   6      21354.86      19119.53       690.51 o
   1 -12   6          2.67         69.05       134.06 o
   2 -12   6       3110.92       2815.07       172.63 o
   3 -12   6       7637.01       7142.69       268.55 o
   4 -12   6     144916.97     144662.03      3804.07 o
   5 -12   6       2007.68       2498.84       199.09 o
   6 -12   6       3580.94       3410.73       229.33 o
   7 -12   6         72.92        -78.26       172.36 o
   8 -12   6       5994.32       5793.55       339.82 o
   9 -12   6         58.91        239.79       231.72 o
  10 -12   6       9362.56       9724.95       500.31 o
  11 -12   6        188.28         62.05       270.45 o
  12 -12   6       3425.42       4290.49       443.08 o
  13 -12   6          9.08        -42.30       285.26 o
 -11 -11   6        147.42       -266.72       707.77 o
 -10 -11   6       2007.01       2317.89       477.60 o
  -9 -11   6        139.50         49.32       303.82 o
  -8 -11   6       1513.96       1198.06       302.32 o
  -7 -11   6        812.92        856.74       276.70 o
  -6 -11   6       3376.63       3843.65       344.72 o
  -5 -11   6         56.27       -179.00       437.32 o
  -4 -11   6        401.13        588.58       213.71 o
  -3 -11   6        355.98        394.67       145.60 o
  -2 -11   6      15732.72      15238.73       480.05 o
  -1 -11   6       7077.07       6799.66       312.39 o
   0 -11   6       1870.25       2056.46       165.72 o
   1 -11   6       2675.42       2351.04       135.49 o
   2 -11   6       3235.62       3307.87       165.49 o
   3 -11   6      13103.58      12831.69       366.99 o
   4 -11   6      19595.00      18999.89       573.67 o
   5 -11   6       6682.01       6121.33       281.99 o
   6 -11   6       2813.34       2661.65       210.66 o
   7 -11   6       5171.15       4843.69       289.40 o
   8 -11   6        107.93        313.29       198.39 o
   9 -11   6       4946.95       4292.99       333.75 o
  10 -11   6        295.01        358.74       270.45 o
  11 -11   6         70.58        182.44       310.73 o
  12 -11   6         14.60       -259.51       259.51 o
  13 -11   6        259.72        162.89       292.78 o
 -11 -10   6      16354.04      19390.61      1000.84 o
 -10 -10   6       3105.31       2993.84       419.42 o
  -9 -10   6       1815.68       2256.46       358.78 o
  -8 -10   6       1555.32       1392.53       356.76 o
  -7 -10   6       6313.31       6078.84       433.54 o
  -6 -10   6        504.45        279.98       234.58 o
  -5 -10   6      15315.00      13781.79       686.97 o
  -4 -10   6        201.30        186.65       142.92 o
  -3 -10   6        961.14       1161.55       529.39 o
  -2 -10   6        594.13        374.03       127.18 o
  -1 -10   6       6410.86       6659.46       295.85 o
   0 -10   6        160.14        167.40        85.16 o
   1 -10   6       3499.51       3488.80       154.81 o
   2 -10   6       1518.25       1419.77       113.06 o
   3 -10   6         14.05        189.14       115.08 o
   4 -10   6       7625.57       7447.19       280.66 o
   5 -10   6        103.47        163.42       189.89 o
   6 -10   6        492.19        438.21       151.16 o
   7 -10   6         67.58       -125.09       168.78 o
   8 -10   6       1386.02       1454.98       540.90 o
   9 -10   6          7.70        109.63       208.76 o
  10 -10   6       3304.81       3991.49       327.77 o
  11 -10   6        377.66        223.26       248.97 o
  12 -10   6         18.06       -250.88       250.88 o
  13 -10   6          7.35       -278.66       278.66 o
 -12  -9   6       4139.44       4590.29       516.70 o
 -11  -9   6      26881.15      27295.56      1273.38 o
 -10  -9   6      17091.07      17864.29       902.85 o
  -9  -9   6       8248.95       7899.35       522.57 o
  -8  -9   6       4436.07       4629.22       389.86 o
  -7  -9   6       5337.93       5027.35       425.81 o
  -6  -9   6       6556.07       5972.91       736.54 o
  -5  -9   6      10383.06      10755.87      1104.82 o
  -4  -9   6          3.00        135.60       247.43 o
  -3  -9   6        503.42        372.40       122.46 o
  -2  -9   6       4667.86       4507.67       229.26 o
  -1  -9   6         30.59         47.08        64.65 o
   0  -9   6         41.36         13.43        86.31 o
   1  -9   6        699.74        513.79       126.59 o
   2  -9   6      64449.75      65251.01      1740.96 o
   3  -9   6       5707.70       5550.98       201.50 o
   4  -9   6         45.87        -82.33       126.20 o
   5  -9   6       3051.86       2976.51       197.99 o
   6  -9   6       5189.02       5120.74       274.64 o
   7  -9   6      17992.27      17901.06       661.70 o
   8  -9   6      38779.06      38868.00      1288.69 o
   9  -9   6       8769.21       8792.89       730.79 o
  10  -9   6        124.23        237.08       229.82 o
  11  -9   6       3785.41       3738.64       334.58 o
  12  -9   6       1234.53       1286.54       414.31 o
  13  -9   6      14552.23      14624.65       764.95 o
 -12  -8   6      17968.66      19171.68      1513.37 o
 -11  -8   6       2346.86       2639.11       422.93 o
 -10  -8   6      22380.37      21509.25      1020.68 o
  -9  -8   6       2025.56       2049.07       337.16 o
  -8  -8   6       7080.35       7420.07       478.37 o
  -7  -8   6         41.19        -57.54       224.80 o
  -6  -8   6       1122.17       1372.90       466.09 o
  -5  -8   6       4130.03       4369.79       242.07 o
  -4  -8   6         87.25         99.83       322.24 o
  -3  -8   6       1330.58       1468.72       116.11 o
  -2  -8   6       2375.79       2573.71       471.85 o
  -1  -8   6          0.40         55.73        54.19 o
   0  -8   6        933.47        852.26        85.16 o
   1  -8   6     100773.50      98800.73      3849.59 o
   2  -8   6      12329.60      11701.29       369.66 o
   3  -8   6     159800.08     168251.72      4459.49 o
   4  -8   6       1925.00       2090.55       230.17 o
   5  -8   6      18627.44      17189.32       604.10 o
   6  -8   6       7118.34       7253.27       362.52 o
   7  -8   6     166189.62     165562.61      4989.95 o
   8  -8   6      33089.17      35334.14      3032.49 o
   9  -8   6      43106.30      45356.59      1499.88 o
  10  -8   6         53.81        -73.29       281.96 o
  11  -8   6       6936.45       7133.91       868.89 o
  12  -8   6      24723.94      24872.99       936.59 o
  13  -8   6      17717.37      20533.13      1033.87 o
  14  -8   6      12994.67      13455.82       790.82 o
 -13  -7   6        682.03       -575.42       575.42 o
 -12  -7   6         12.60       -185.36       380.14 o
 -11  -7   6      18315.45      18492.35       931.74 o
 -10  -7   6         52.54         53.29       296.28 o
  -9  -7   6       5526.47       5285.15       421.05 o
  -8  -7   6        251.67        117.00       237.69 o
  -7  -7   6        121.34        134.20       227.79 o
  -6  -7   6       1661.49       1751.14       179.35 o
  -5  -7   6       6915.34       7159.80       307.76 o
  -4  -7   6        528.30        627.80        97.65 o
  -3  -7   6        720.37        679.00        74.46 o
  -2  -7   6        531.22        748.05        73.00 o
  -1  -7   6       1287.38        899.75       110.48 o
   0  -7   6      12758.78      13129.53       748.05 o
   1  -7   6      48357.09      50476.34      1349.69 o
   2  -7   6     249205.19     258045.09      8452.99 o
   3  -7   6       4256.63       4660.63       179.73 o
   4  -7   6       2075.35       1863.97       304.98 o
   5  -7   6         25.24       -105.70       132.74 o
   6  -7   6     144261.31     140340.14      4221.47 o
   7  -7   6        718.67       5052.23       391.29 o
   8  -7   6     306770.69     312691.12      9317.99 o
   9  -7   6       1253.35       1756.98       304.98 o
  10  -7   6         23.51         70.24       225.65 o
  11  -7   6       6160.65       6195.85       466.09 o
  12  -7   6      53092.16      53452.83      1757.61 o
  13  -7   6      29923.53      31937.71      1990.97 o
  14  -7   6      17783.93      20980.35      1014.28 o
 -13  -6   6          1.77       -517.88       517.88 o
 -12  -6   6       2707.45       2817.16       581.18 o
 -11  -6   6        418.24        178.53       317.06 o
 -10  -6   6        169.79        547.45       320.75 o
  -9  -6   6        134.16         90.42       255.47 o
  -8  -6   6       1936.26       1831.36       281.99 o
  -7  -6   6         18.49        -85.44       125.44 o
  -6  -6   6       4918.67       5077.07       221.03 o
  -5  -6   6        147.41        228.89       107.84 o
  -4  -6   6       1339.73       1595.97       184.14 o
  -3  -6   6        700.19        641.58        66.00 o
  -2  -6   6        858.75        782.66        54.59 o
  -1  -6   6       1687.96       1501.31       116.11 o
   0  -6   6      11290.31      11547.33       379.78 o
   1  -6   6      98715.49     112516.59      3262.66 o
   2  -6   6      93965.93      98572.60      4200.60 o
   3  -6   6      62512.06      62709.70      2905.90 o
   4  -6   6        829.00        782.94       218.66 o
   5  -6   6      19034.83      17653.71       615.28 o
   6  -6   6      30425.11      29203.48       972.58 o
   7  -6   6     374683.62     377090.75     11201.12 o
   8  -6   6       4395.50       6136.48       759.56 o
   9  -6   6      34403.65      31449.45      2336.23 o
  10  -6   6        161.67        -68.84       385.53 o
  11  -6   6      28763.38      28079.61      1003.41 o
  12  -6   6       6184.40       7742.17      1076.04 o
  13  -6   6      86485.88      96932.02      7031.69 o
  14  -6   6       4476.57       5046.17      1030.01 o
 -12  -5   6        830.79       1093.31       552.41 o
 -11  -5   6        653.39        427.46       312.59 o
 -10  -5   6       1251.11       1779.89       324.29 o
  -9  -5   6        140.59        215.35       267.07 o
  -8  -5   6      11525.70      11175.81       486.67 o
  -7  -5   6       9000.20       9075.87       340.08 o
  -6  -5   6       2144.54       2258.76       166.87 o
  -5  -5   6       7854.14       7453.79       281.96 o
  -4  -5   6        258.93        497.55       120.84 o
  -3  -5   6         92.64        404.57       120.84 o
  -2  -5   6       1494.29       1676.46       112.82 o
  -1  -5   6      21645.35      20179.84       666.25 o
   0  -5   6         47.16          0.00       172.63 o
   1  -5   6      15334.91      16174.09       523.64 o
   2  -5   6      35460.68      37181.60      1013.12 o
   3  -5   6      19998.69      19816.21      1294.71 o
   4  -5   6         56.15        224.31       201.40 o
   5  -5   6        820.56        964.78       159.87 o
   6  -5   6      47290.63      47352.77      1489.17 o
   7  -5   6      50870.39      47953.79      1537.30 o
   8  -5   6      71663.70      73864.94      2300.87 o
   9  -5   6       1657.04       1693.78       246.03 o
  10  -5   6       3524.29       3476.46       298.14 o
  11  -5   6       1232.86       1627.84       268.18 o
  12  -5   6      70788.13      72990.83      4833.57 o
  13  -5   6         20.60       1696.81       398.17 o
  14  -5   6       7133.85       6987.98       673.25 o
 -14  -4   6        626.15       1208.39       563.92 o
 -13  -4   6      16794.67      16088.88      1242.92 o
 -12  -4   6       2580.76       4039.48       644.48 o
 -11  -4   6       5724.54       5501.63       466.59 o
 -10  -4   6        557.77        461.09       231.72 o
  -9  -4   6      17755.32      17683.12       672.45 o
  -8  -4   6      77997.38      77895.65      2106.06 o
  -7  -4   6      14729.07      14620.35       529.39 o
  -6  -4   6       1077.77       1143.61       135.93 o
  -5  -4   6       2580.08       2771.78       241.68 o
  -4  -4   6      17670.87      17223.50       713.53 o
  -3  -4   6       2451.47       2306.27        96.64 o
  -2  -4   6      42005.52      41695.95      1305.07 o
  -1  -4   6       3749.56       4081.71       178.82 o
   0  -4   6      43134.06      42149.78      1326.35 o
   1  -4   6        933.61        877.31        80.16 o
   2  -4   6      44266.29      44100.30      1192.16 o
   3  -4   6       3132.79       2439.60       134.06 o
   4  -4   6      17700.29      17442.74       469.55 o
   5  -4   6        430.87        672.06       189.89 o
   6  -4   6       9275.55       8070.19       363.87 o
   7  -4   6      16180.10      15938.78       897.66 o
   8  -4   6       3467.85       3549.09       322.24 o
   9  -4   6        571.70        319.57       293.47 o
  10  -4   6       2476.30       2605.62       275.25 o
  11  -4   6       8665.73       8917.40       566.60 o
  12  -4   6       4031.98       5221.01       459.02 o
  13  -4   6      19694.35      20559.92       961.21 o
  14  -4   6        258.63        510.95       334.13 o
 -14  -3   6      29836.18      29300.64      1875.89 o
 -13  -3   6        672.43       2002.48       609.95 o
 -12  -3   6      34729.94      31095.96      1967.95 o
 -11  -3   6       1200.84       1806.26       269.44 o
 -10  -3   6       5890.20       5365.40       336.12 o
  -9  -3   6      30803.00      31601.65      1818.34 o
  -8  -3   6     240977.73     245706.45      6395.70 o
  -7  -3   6      51094.86      49017.76      1342.73 o
  -6  -3   6       2831.17       3165.84       165.72 o
  -5  -3   6       1084.56       1384.37       166.87 o
  -4  -3   6      19513.49      19561.52       560.80 o
  -3  -3   6     204207.88     208704.27      4816.66 o
  -2  -3   6      18660.70      20408.52       659.97 o
  -1  -3   6        988.25       1061.78       109.33 o
   0  -3   6          1.35         39.13        38.30 o
   1  -3   6       1797.31       1851.47       212.91 o
   2  -3   6       7926.53       7564.18       243.73 o
   3  -3   6      40102.24      43553.63      1171.75 o
   4  -3   6        117.11        335.96       102.09 o
   5  -3   6       5397.00       4679.06       287.71 o
   6  -3   6        593.33        587.70       276.20 o
   7  -3   6      10599.97       9173.54       822.86 o
   8  -3   6        290.88       -189.17       190.77 o
   9  -3   6       3702.63       4174.72       309.44 o
  10  -3   6        129.24       -180.30       437.32 o
  11  -3   6        919.41        811.51       632.97 o
  12  -3   6       4117.23       3862.53       394.78 o
  13  -3   6        916.44        722.79       311.33 o
  14  -3   6         23.48       -110.20       296.28 o
 -14  -2   6       5397.43       5316.93       690.51 o
 -13  -2   6      64558.87      63131.53      2421.73 o
 -12  -2   6         56.15       1772.31       540.90 o
 -11  -2   6       1881.34       2006.84       362.52 o
 -10  -2   6        760.36       1616.76       215.53 o
  -9  -2   6     254199.25     262073.53      6826.85 o
  -8  -2   6      37965.18      39340.67      1114.87 o
  -7  -2   6     250725.02     245315.05      6383.58 o
  -6  -2   6      11018.36       9752.67       324.29 o
  -5  -2   6      30124.16      29382.05       813.65 o
  -4  -2   6     147733.94     142722.39      3714.71 o
  -3  -2   6     277876.44     290634.62      7494.21 o
  -2  -2   6     190922.44     198224.81      5114.07 o
  -1  -2   6       9371.39       9900.86       276.32 o
   0  -2   6        581.20        571.90        46.82 o
   1  -2   6       3077.21       3107.29       113.93 o
   2  -2   6      57321.63      57846.70      1517.67 o
   3  -2   6       1922.51       1575.48       120.84 o
   4  -2   6       7331.99       6693.34       242.51 o
   5  -2   6         63.99        -25.89        88.82 o
   6  -2   6         57.98       -102.14       129.44 o
   7  -2   6       1724.46       1698.23       230.17 o
   8  -2   6        539.32         99.37       351.01 o
   9  -2   6        658.45        791.78       242.51 o
  10  -2   6       6928.96       6631.95       983.98 o
  11  -2   6       1267.90       1061.00       558.16 o
  12  -2   6          0.46        -48.82       287.71 o
  13  -2   6        697.27        588.88       288.12 o
  14  -2   6        750.95        510.91       322.24 o
 -14  -1   6      31597.25      32274.62      1657.22 o
 -13  -1   6      10981.86      10568.26       607.73 o
 -12  -1   6      17044.58      16935.61       814.17 o
 -11  -1   6        237.78        256.48       284.47 o
 -10  -1   6      41478.10      41196.68      1467.33 o
  -9  -1   6       5126.78       6935.56       393.68 o
  -8  -1   6     432902.12     415232.75     10765.11 o
  -7  -1   6       1716.32       3078.11       199.25 o
  -6  -1   6      17558.12      16748.38       500.42 o
  -5  -1   6        156.98        173.13        92.07 o
  -4  -1   6     248304.70     262345.47      6774.05 o
  -3  -1   6     105713.52     105406.34      2738.12 o
  -2  -1   6     255608.56     276076.12      7099.39 o
  -1  -1   6      53113.43      54092.54      1411.74 o
   0  -1   6      19826.20      19669.43       528.77 o
   1  -1   6       5021.34       4471.12       146.48 o
   2  -1   6      19671.85      20590.51       565.53 o
   3  -1   6      32046.49      34212.69       931.74 o
   4  -1   6        162.70        179.63        93.32 o
   5  -1   6         49.42         92.07       104.85 o
   6  -1   6          1.29        -11.11       112.82 o
   7  -1   6       8672.81       7929.35       329.50 o
   8  -1   6          3.09       -115.85       181.88 o
   9  -1   6      12034.39      13761.57       704.48 o
  10  -1   6          4.83        -73.27       920.68 o
  11  -1   6      19757.88      19494.41       886.01 o
  12  -1   6         60.66         93.89       339.50 o
  13  -1   6       2967.61       2953.18       333.35 o
  14  -1   6       1735.62       1933.43       320.75 o
 -14   0   6      13588.10      13683.61       978.22 o
 -13   0   6       5751.52       5175.73       423.16 o
 -12   0   6       4512.46       4304.18       406.64 o
 -11   0   6       2282.67       2630.36       272.48 o
 -10   0   6       7451.03       6613.84       321.36 o
  -9   0   6     162458.80     160529.52      4239.18 o
  -8   0   6      16790.71      18376.90       585.75 o
  -7   0   6      56907.65      53751.57      1536.39 o
  -6   0   6        824.52        826.12       113.93 o
  -5   0   6      48524.96      48090.13      1281.52 o
  -4   0   6        775.10        928.79       247.43 o
  -3   0   6     369381.72     389194.78      9996.12 o
  -2   0   6       6769.73       7016.13       203.44 o
  -1   0   6       6001.68       6329.76       187.17 o
   0   0   6       3720.86       3852.71       143.86 o
   1   0   6       1348.54       1300.31        71.89 o
   2   0   6      19189.61      19633.75       541.11 o
   3   0   6      18227.91      18085.16       516.70 o
   4   0   6        112.21        287.96       184.14 o
   5   0   6         44.12        161.12       113.06 o
   6   0   6       4257.56       4092.78       379.78 o
   7   0   6       1756.89       1734.85       227.46 o
   8   0   6       1143.95       1131.38       316.12 o
   9   0   6       5385.59       5339.04       429.23 o
  10   0   6      80375.70      82220.09      3556.13 o
  11   0   6         74.81         91.33       251.88 o
  12   0   6         67.26        194.53       250.70 o
  13   0   6        221.11        200.58       500.62 o
 -14   1   6        614.58        679.00       414.31 o
 -13   1   6        846.20        702.02       437.32 o
 -12   1   6        296.47        275.07       236.32 o
 -11   1   6        576.32        675.79       226.45 o
 -10   1   6       3499.94       3574.03       248.10 o
  -9   1   6      39667.32      39265.83      1122.21 o
  -8   1   6      20679.77      18114.70       572.63 o
  -7   1   6       1033.62       1176.55       138.10 o
  -6   1   6       2102.59       1948.08       356.76 o
  -5   1   6       2472.02       2194.44       161.12 o
  -4   1   6     108624.92     112518.10      3026.73 o
  -3   1   6        188.93        354.21        53.71 o
  -2   1   6       6288.22       5166.23       241.68 o
  -1   1   6        203.63         69.05        35.95 o
   0   1   6        588.08        796.29       103.58 o
   1   1   6        225.64        242.07        63.30 o
   2   1   6      24451.33      24678.74       674.84 o
   3   1   6       5665.78       6376.89       477.60 o
   4   1   6        383.12        365.17       132.35 o
   5   1   6        259.82        407.78       118.84 o
   6   1   6       2542.31       1901.18       168.11 o
   7   1   6       1377.00        993.85       217.92 o
   8   1   6       3827.62       3926.96       382.21 o
   9   1   6      15536.57      15984.43       772.96 o
  10   1   6      13598.22      13924.22       699.28 o
  11   1   6      15219.23      15499.32      1726.27 o
  12   1   6         88.25        525.27       271.80 o
  13   1   6       5304.69       5334.68       410.90 o
 -15   2   6        159.01        494.87       471.85 o
 -14   2   6         23.01        356.76       471.85 o
 -13   2   6        130.18       -448.83       448.83 o
 -12   2   6        120.61        159.98       288.80 o
 -11   2   6         21.92        296.10       217.62 o
 -10   2   6        540.79        324.91       174.82 o
  -9   2   6       1367.22       1281.51       281.96 o
  -8   2   6         10.08         87.14       195.64 o
  -7   2   6       2854.52       2294.52       159.65 o
  -6   2   6       1600.88       1596.35       129.71 o
  -5   2   6       1077.53        944.90       104.32 o
  -4   2   6      11665.04      11831.21       353.36 o
  -3   2   6       6152.30       5602.40       174.99 o
  -2   2   6       5283.31       5326.25       166.67 o
  -1   2   6      67357.76      69420.99      2416.79 o
   0   2   6        859.17       1172.63        68.81 o
   1   2   6      56554.91      60202.66      1582.40 o
   2   2   6         81.51        204.85        76.61 o
   3   2   6      12560.93      12708.92       388.33 o
   4   2   6        226.76        354.83       106.28 o
   5   2   6        775.73        656.33       125.44 o
   6   2   6       1055.61       1071.47       368.27 o
   7   2   6        340.85        489.53       163.13 o
   8   2   6       1101.74        761.86       284.47 o
   9   2   6       2042.53       1530.99       546.65 o
  10   2   6       8783.77       7860.88       500.42 o
  11   2   6       3702.49       3573.89       362.52 o
  12   2   6        170.33        258.94       270.45 o
  13   2   6       1314.14       1272.03       431.57 o
 -15   3   6        262.20        402.80       506.37 o
 -14   3   6          6.59         92.07       506.37 o
 -13   3   6       6956.41       7022.20       581.18 o
 -12   3   6        209.59        215.63       307.95 o
 -11   3   6        617.50        672.98       263.63 o
 -10   3   6        462.99        637.93       201.71 o
  -9   3   6        159.73        256.92       146.47 o
  -8   3   6       1453.39       1334.60       148.92 o
  -7   3   6       8114.92       7277.89       276.44 o
  -6   3   6        740.53        791.07       118.42 o
  -5   3   6      23794.06      23555.12       669.55 o
  -4   3   6       2147.59       1988.97        97.65 o
  -3   3   6       5817.00       5776.50       221.21 o
  -2   3   6      11424.83      10186.19       346.65 o
  -1   3   6        435.07        433.50        46.82 o
   0   3   6     100574.83     107606.86      2794.88 o
   1   3   6      32289.19      29536.07      1104.82 o
   2   3   6        183.61        280.24        81.24 o
   3   3   6        925.92       1027.36       110.92 o
   4   3   6       8517.35       8948.83       736.54 o
   5   3   6       1717.28       1662.16       224.42 o
   6   3   6      43927.83      40776.25      1881.64 o
   7   3   6        355.59        317.96       351.01 o
   8   3   6       5943.97       6156.85       644.48 o
   9   3   6        709.15        125.56       748.05 o
  10   3   6       1291.61        779.97       615.70 o
  11   3   6        173.30        -23.56       937.94 o
  12   3   6       2255.80       1865.02       309.23 o
  13   3   6        416.10         86.06       414.31 o
 -15   4   6        909.51        863.14       552.41 o
 -14   4   6       1448.96       1265.93       552.41 o
 -13   4   6       1868.95       2271.25       409.45 o
 -12   4   6       2107.20       1818.51       448.83 o
 -11   4   6        348.97        318.70       263.63 o
 -10   4   6       1233.17       1251.66       251.88 o
  -9   4   6         81.49        155.11       162.47 o
  -8   4   6        743.71        671.04       142.63 o
  -7   4   6       2273.95       2092.84       190.07 o
  -6   4   6      84142.98      81193.19      6450.51 o
  -5   4   6      10249.20      10111.02       730.79 o
  -4   4   6      58525.64      61045.25      1603.23 o
  -3   4   6        966.69       1034.66        99.20 o
  -2   4   6       1402.28       1564.58       195.64 o
  -1   4   6      91694.23      95936.96      2489.99 o
   0   4   6     194538.17     200322.95      5170.95 o
   1   4   6     191575.02     201492.27      5235.57 o
   2   4   6       9347.99       9245.74       312.20 o
   3   4   6       1759.23       1495.21       126.59 o
   4   4   6       4546.58       4194.94       483.36 o
   5   4   6     176658.48     169473.08      4442.11 o
   6   4   6       6768.76       6913.13       356.80 o
   7   4   6       4002.73       3938.82       327.99 o
   8   4   6        273.65        130.50       206.48 o
   9   4   6       3989.86       3047.57       500.62 o
  10   4   6        259.65       -270.45       759.56 o
  11   4   6       6531.32       5971.75       451.59 o
  12   4   6        241.81         55.87       281.96 o
  13   4   6         33.79       -264.70       264.70 o
 -15   5   6        360.37       1242.92       575.42 o
 -14   5   6       1090.63        330.49       748.05 o
 -13   5   6       4413.98       4108.53       463.64 o
 -12   5   6         42.56       -180.19       296.94 o
 -11   5   6       1575.11       1450.44       292.94 o
 -10   5   6        996.28       1129.48       253.93 o
  -9   5   6        114.65        134.27       154.40 o
  -8   5   6       1032.23       1088.18       156.31 o
  -7   5   6      21439.32      18871.57       559.91 o
  -6   5   6        154.21       1968.43       293.47 o
  -5   5   6     248909.56     249972.33      5725.15 o
  -4   5   6         44.25        555.83       115.08 o
  -3   5   6      17328.90      17347.45       579.06 o
  -2   5   6       9086.37       8451.35       315.00 o
  -1   5   6     413278.03     425801.59     14408.65 o
   0   5   6     129633.20     133677.39      3947.42 o
   1   5   6     374858.22     413835.59     27729.73 o
   2   5   6      40954.38      42686.77      1168.79 o
   3   5   6      16530.89      14992.06       448.83 o
   4   5   6     101659.23      95062.29      2529.42 o
   5   5   6     136306.20     126721.23      3834.14 o
   6   5   6     142911.88     138350.20      4193.69 o
   7   5   6       2922.98       2836.96       431.57 o
   8   5   6       1031.09        905.47       217.62 o
   9   5   6       1141.55       1263.09       305.08 o
  10   5   6      18875.94      16203.50       808.20 o
  11   5   6        193.18        425.81       303.14 o
  12   5   6       2568.62       1844.16       500.62 o
 -14   6   6        964.83        667.95       405.91 o
 -13   6   6       3846.73       3603.83       418.56 o
 -12   6   6        353.67         37.61       345.25 o
 -11   6   6        199.13        180.72       256.99 o
 -10   6   6         94.42        -75.63       316.48 o
  -9   6   6        640.84        844.02       235.04 o
  -8   6   6        293.83         46.03       241.68 o
  -7   6   6       5708.00       6460.02       500.62 o
  -6   6   6     169525.86     173304.80      5251.38 o
  -5   6   6      11867.60      13507.53       481.01 o
  -4   6   6      44337.36      45566.12      1430.67 o
  -3   6   6       1609.82       1544.52       125.44 o
  -2   6   6      99264.20     101933.22      3103.64 o
  -1   6   6       4521.51       4942.31       569.67 o
   0   6   6     925789.19    1038876.81     50090.73 o
   1   6   6      53975.90      57755.08      1576.66 o
   2   6   6      48539.14      46424.39      1271.20 o
   3   6   6       7950.84       7747.73       298.63 o
   4   6   6     205618.61     193117.77      5052.28 o
   5   6   6     183243.31     176288.03      6450.51 o
   6   6   6     101818.63      95300.09      4965.92 o
   7   6   6      11779.03      11469.80       510.40 o
   8   6   6        159.55         78.26       210.66 o
   9   6   6       4010.29       3320.96       289.40 o
  10   6   6       3768.01       3634.37       397.75 o
  11   6   6      16614.54      14630.43       767.44 o
  12   6   6        137.27       -288.80       288.80 o
 -14   7   6         95.75       -189.58       563.92 o
 -13   7   6        305.14        460.34       345.25 o
 -12   7   6        886.78        806.20       304.13 o
 -11   7   6         56.83       -182.86       322.24 o
 -10   7   6       1019.75       1277.41       267.82 o
  -9   7   6         16.70        243.29       219.24 o
  -8   7   6         20.89       -111.95       137.97 o
  -7   7   6      12462.59      13008.56       661.74 o
  -6   7   6      31076.85      32132.77      1047.28 o
  -5   7   6      42383.20      38921.32      1243.27 o
  -4   7   6       5158.60       5406.33       408.55 o
  -3   7   6        416.25        412.62       102.09 o
  -2   7   6       5289.22       5237.90       194.80 o
  -1   7   6     394812.09     435706.91     14310.82 o
   0   7   6      14806.26      15322.62       506.37 o
   1   7   6     184917.83     185922.30      5011.95 o
   2   7   6       2857.25       2492.62       149.53 o
   3   7   6      32324.14      30231.98       877.07 o
   4   7   6       6700.33       7637.14       359.72 o
   5   7   6     259968.00     250103.78      8113.50 o
   6   7   6      32291.93      32188.04      1622.70 o
   7   7   6      12513.64      13061.61       776.82 o
   8   7   6        992.44       1129.56       236.84 o
   9   7   6       4801.13       4357.51       323.57 o
  10   7   6       4408.80       4146.21       418.56 o
  11   7   6       4697.04       5123.39       465.32 o
  12   7   6       1453.33        724.76       335.88 o
 -14   8   6          9.22       -353.36       353.36 o
 -13   8   6        169.97       -326.64       329.50 o
 -12   8   6          3.56       -274.58       304.98 o
 -11   8   6       2779.45       3143.96       621.46 o
 -10   8   6         21.56        -57.91       244.82 o
  -9   8   6        927.17       1065.49       247.43 o
  -8   8   6        212.74        303.51       150.69 o
  -7   8   6       3240.09       3042.88       210.33 o
  -6   8   6       3268.40       2854.11       190.40 o
  -5   8   6        240.02        357.48       143.86 o
  -4   8   6         23.24        243.98       114.91 o
  -3   8   6       2169.77       1940.76       104.32 o
  -2   8   6        439.92        589.77        92.07 o
  -1   8   6      41749.98      41440.05      1135.19 o
   0   8   6     172908.28     173170.34      4520.07 o
   1   8   6       1736.62       1387.24       195.64 o
   2   8   6       1421.68       1312.06       151.16 o
   3   8   6          8.77         49.87       135.93 o
   4   8   6      83518.28      78142.45      2416.38 o
   5   8   6         77.98       1151.29       345.25 o
   6   8   6      54318.56      54241.53      5339.95 o
   7   8   6         30.06        176.14       223.06 o
   8   8   6       7234.38       6893.71       395.47 o
   9   8   6        130.06       -226.45       226.45 o
  10   8   6       2598.11       1608.98       546.65 o
  11   8   6       2779.59       4205.66      1582.42 o
 -14   9   6       8781.41      10335.79       669.55 o
 -13   9   6         55.19       -351.43       356.76 o
 -12   9   6       1691.69       1878.18       379.78 o
 -11   9   6         32.74        -77.72       523.64 o
 -10   9   6      40346.33      41663.91      1694.09 o
  -9   9   6        270.63        258.94       517.88 o
  -8   9   6        474.78        391.29       460.34 o
  -7   9   6          6.57       -200.25       230.17 o
  -6   9   6       2275.37       1962.71       140.85 o
  -5   9   6       3059.56       2919.85       212.91 o
  -4   9   6       4284.58       3947.56       212.58 o
  -3   9   6        346.15        462.47       143.86 o
  -2   9   6        783.35        750.94        99.54 o
  -1   9   6       4911.89       4991.50       207.39 o
   0   9   6       6088.06       6534.01       255.47 o
   1   9   6        621.94        824.46       143.79 o
   2   9   6        808.41        733.85       195.64 o
   3   9   6        437.05        600.74       153.21 o
   4   9   6       1640.95       1728.91       270.45 o
   5   9   6      24930.81      24809.59       983.98 o
   6   9   6         47.79        214.83       205.87 o
   7   9   6       4686.06       5552.66       367.66 o
   8   9   6        107.18        -98.90       310.73 o
   9   9   6          0.21        -21.27       245.65 o
  10   9   6         14.49       -282.47       414.31 o
  11   9   6       2472.67       1680.24       389.61 o
 -14  10   6       6718.14       7315.62      1219.90 o
 -13  10   6        218.09        216.70       328.91 o
 -12  10   6       1710.17       1871.84       357.65 o
 -11  10   6      35165.05      35285.74      1490.69 o
 -10  10   6       9340.58      10516.66       627.21 o
  -9  10   6      28905.93      25440.38      1097.77 o
  -8  10   6         53.64         22.07       437.32 o
  -7  10   6       3260.46       3580.22       235.65 o
  -6  10   6       1738.44       1628.23       143.79 o
  -5  10   6      26106.79      26178.88       891.15 o
  -4  10   6         32.98        340.94       127.18 o
  -3  10   6        483.10        356.04       123.47 o
  -2  10   6       6924.73       6533.83       304.41 o
  -1  10   6        860.90        789.38       122.07 o
   0  10   6        126.76        117.00       118.84 o
   1  10   6        328.22        424.54       143.79 o
   2  10   6       1171.70       1275.68       184.14 o
   3  10   6        376.09        308.96       146.39 o
   4  10   6         26.58       -154.31       172.78 o
   5  10   6        198.50        195.64       195.58 o
   6  10   6       1209.27       1207.12       239.81 o
   7  10   6        216.82        -83.52       245.65 o
   8  10   6       2278.70       1991.25       293.47 o
   9  10   6          8.96         66.58       316.48 o
  10  10   6        153.51       -337.05       337.05 o
 -13  11   6        911.98        319.71       326.27 o
 -12  11   6       6502.83       5433.60       684.76 o
 -11  11   6      28955.10      29157.13      1276.72 o
 -10  11   6      76531.65      77185.39      2990.40 o
  -9  11   6      15883.91      15529.96       759.04 o
  -8  11   6       5703.70       5578.34       489.11 o
  -7  11   6         37.42         54.42       153.85 o
  -6  11   6       7398.75       7023.01       273.47 o
  -5  11   6         20.86        198.37       152.06 o
  -4  11   6      28067.20      27194.25      1334.99 o
  -3  11   6        253.55        262.39       134.06 o
  -2  11   6       2555.09       2481.45       195.18 o
  -1  11   6        122.99        161.12       126.59 o
   0  11   6        339.05        297.53       258.94 o
   1  11   6        347.24        523.48       149.07 o
   2  11   6       9067.07       8483.84       339.18 o
   3  11   6       7392.77       7181.61       327.99 o
   4  11   6      12529.75      12690.47       868.89 o
   5  11   6        653.98        502.61       276.20 o
   6  11   6         11.12        259.56       232.16 o
   7  11   6       4096.77       4166.20       489.11 o
   8  11   6      11397.96      13011.55       753.81 o
   9  11   6      16702.88      14966.48       794.09 o
  10  11   6        475.61         97.30       339.50 o
 -13  12   6         96.42        289.22       334.58 o
 -12  12   6      11125.25      10767.72       644.20 o
 -11  12   6      20362.47      22306.04      1864.38 o
 -10  12   6      38220.85      38831.08      1622.71 o
  -9  12   6      12488.74      11638.48       631.99 o
  -8  12   6       9482.68       8660.38       514.08 o
  -7  12   6       5950.30       5373.36       387.91 o
  -6  12   6       1245.93       1387.80       253.19 o
  -5  12   6      35198.00      35657.02      2572.15 o
  -4  12   6       2823.75       2811.72       368.27 o
  -3  12   6       1535.07       1572.31       172.36 o
  -2  12   6       1206.67       1208.32       201.40 o
  -1  12   6       5809.02       5495.61       368.27 o
   0  12   6        389.06        376.79       173.92 o
   1  12   6      13288.68      12449.18       485.02 o
   2  12   6       1543.05       1670.61       190.77 o
   3  12   6      63174.40      59393.32      3780.54 o
   4  12   6       1056.92       1214.48       339.50 o
   5  12   6        387.14         99.01       210.18 o
   6  12   6       1856.34       1766.50       270.03 o
   7  12   6      27207.76      28410.90      1045.26 o
   8  12   6      34567.22      35593.00      1264.51 o
   9  12   6      21114.11      22045.37       876.20 o
 -13  13   6        313.23        499.95       342.88 o
 -12  13   6        660.80       1054.55       342.29 o
 -11  13   6      20595.39      20666.08      1887.39 o
 -10  13   6       2138.51       1621.90       307.95 o
  -9  13   6       8349.45       7606.18       492.90 o
  -8  13   6        513.92        896.17       259.30 o
  -7  13   6       4805.57       4835.26       377.01 o
  -6  13   6         58.61        189.89       135.49 o
  -5  13   6      10212.14       9418.65       417.33 o
  -4  13   6        733.63        554.01       152.06 o
  -3  13   6        166.58        287.71       235.92 o
  -2  13   6       7411.91       7426.30       425.81 o
  -1  13   6       2945.48       2845.47       254.42 o
   0  13   6       4561.58       4356.98       306.44 o
   1  13   6        576.04        472.84       316.48 o
   2  13   6      72471.99      69217.53      1899.52 o
   3  13   6         50.25        562.00       443.08 o
   4  13   6       5954.25       5891.15       311.33 o
   5  13   6        777.02       1211.21       241.68 o
   6  13   6      20078.40      21351.03       828.07 o
   7  13   6       3188.29       3534.40       362.44 o
   8  13   6      94896.99     105182.77      3289.18 o
   9  13   6      11149.18      11053.11       500.02 o
 -12  14   6        242.65         72.57       471.85 o
 -11  14   6         51.81       -287.27       287.27 o
 -10  14   6        800.75        675.81       558.16 o
  -9  14   6         90.92       -210.31       333.75 o
  -8  14   6       4095.52       4561.20       500.62 o
  -7  14   6          5.99         34.53       230.30 o
  -6  14   6        191.87        365.71       143.79 o
  -5  14   6        426.77        591.99       165.49 o
  -4  14   6        898.76        763.94       168.58 o
  -3  14   6        520.04        503.76       165.56 o
  -2  14   6       1962.01       1962.37       379.78 o
  -1  14   6       6249.59       6397.61       381.03 o
   0  14   6         37.62       -115.08       207.24 o
   1  14   6       8577.85       7999.38       457.64 o
   2  14   6       9284.29       8871.79       448.83 o
   3  14   6      19815.29      17963.57       638.72 o
   4  14   6        175.07        391.78       189.89 o
   5  14   6       6533.63       6654.19       644.48 o
   6  14   6         49.41        147.66       258.94 o
   7  14   6      44268.02      48930.68      1459.89 o
   8  14   6        184.74       1076.61       506.37 o
 -12  15   6       3006.32       3062.65       419.12 o
 -11  15   6       2686.29       3552.40       586.93 o
 -10  15   6         33.25        192.28       286.07 o
  -9  15   6        597.05       1126.17       301.42 o
  -8  15   6       1678.91       1320.74       304.79 o
  -7  15   6      22381.20      21556.75      3216.63 o
  -6  15   6        497.64        895.43       178.48 o
  -5  15   6         94.94        -96.56       166.67 o
  -4  15   6         40.30        128.90       157.33 o
  -3  15   6       3315.91       3222.16       259.42 o
  -2  15   6       1517.59       1573.72       425.81 o
  -1  15   6       4730.63       4089.59       303.21 o
   0  15   6        144.92         98.31       211.53 o
   1  15   6        437.27        375.70       333.75 o
   2  15   6       3766.51       3703.04       295.22 o
   3  15   6        377.50        352.16       225.40 o
   4  15   6       1681.05       1682.48       260.22 o
   5  15   6         38.50       -258.62       362.52 o
   6  15   6       3279.97       3901.19       334.13 o
   7  15   6       2087.83       2524.21       322.77 o
 -11  16   6       5959.56       6326.15       707.77 o
 -10  16   6       3716.19       3371.44       448.83 o
  -9  16   6        693.63        789.48       345.25 o
  -8  16   6      32473.23      34629.75      5961.40 o
  -7  16   6      11188.64      12652.69       725.04 o
  -6  16   6      20496.21      19651.90       721.47 o
  -5  16   6         23.31        210.90       218.66 o
  -4  16   6       6068.61       5543.60       317.03 o
  -3  16   6         84.34        -98.26       201.40 o
  -2  16   6      29602.76      29169.19      1639.96 o
  -1  16   6        262.99        245.51       195.58 o
   0  16   6          6.28        131.58       219.11 o
   1  16   6         96.61         -5.57       221.85 o
   2  16   6       3051.11       2794.32       546.65 o
   3  16   6       1726.23       1947.76       268.64 o
   4  16   6       1465.83       1233.43       284.92 o
   5  16   6         34.28       -223.33       263.10 o
   6  16   6         44.09        -43.57       454.59 o
 -10  17   6         52.13          8.54       316.48 o
  -9  17   6       5383.00       5346.99      2543.38 o
  -8  17   6      47017.12      53797.70      6346.94 o
  -7  17   6      74042.98      72739.54      5173.07 o
  -6  17   6       9242.87       8283.30       400.82 o
  -5  17   6        479.27        667.49       253.19 o
  -4  17   6       3008.46       2930.76       284.70 o
  -3  17   6      52938.28      49879.36      1936.77 o
  -2  17   6       1631.20       1817.89       266.45 o
  -1  17   6      28640.83      27414.48      1404.04 o
   0  17   6         97.74        247.96       239.81 o
   1  17   6       7053.97       6958.47       575.42 o
   2  17   6         11.81        -67.53       650.23 o
   3  17   6      14630.28      14388.41      1392.53 o
   4  17   6       3542.22       3884.99       357.02 o
   5  17   6          7.47        -89.01       288.70 o
  -9  18   6      35706.04      39948.24      3999.20 o
  -8  18   6      40549.84      45021.55      4402.00 o
  -7  18   6      86666.97      85917.37      3384.32 o
  -6  18   6      11022.60      10271.97       604.20 o
  -5  18   6        330.22       -264.70       276.20 o
  -4  18   6       9923.43       9364.91       502.73 o
  -3  18   6      32748.79      32000.85      1310.69 o
  -2  18   6     105154.68     103882.62      3903.96 o
  -1  18   6       4343.95       4202.25       350.29 o
   0  18   6        806.17        766.69       252.79 o
   1  18   6        317.50        669.86       261.83 o
   2  18   6       8685.61       7502.62       506.60 o
   3  18   6          4.02        198.73       310.18 o
   4  18   6      14818.08      14871.03       684.00 o
  -8  19   6     104759.16     113483.90      4416.62 o
  -7  19   6      10787.02      10870.81       692.28 o
  -6  19   6      18272.93      18500.47      1208.39 o
  -5  19   6        113.96       -276.20       276.20 o
  -4  19   6      15494.05      14300.36       684.70 o
  -3  19   6      41861.61      43112.04      1778.06 o
  -2  19   6      50695.34      51860.89      2051.46 o
  -1  19   6      22528.88      22009.18       987.12 o
   0  19   6        248.37        255.74       260.49 o
   1  19   6         79.05         -8.44       276.84 o
   2  19   6       1084.02       1115.23       362.52 o
  -6  20   6        164.71       -178.18       339.50 o
  -5  20   6        715.47        483.36       322.24 o
  -4  20   6       1684.95       1104.82       356.76 o
  -3  20   6      38588.36      38989.49      1778.06 o
  -2  20   6      10807.01      11230.28       614.87 o
  -1  20   6       8592.59       8848.53       540.75 o
   0  20   6       1162.33       1214.69       425.81 o
   1 -21   7       2203.02       2143.55       305.08 o
   2 -21   7      10884.52      10242.56       748.05 o
   3 -21   7       2002.38       2221.14       414.31 o
  -2 -20   7       4107.90       4212.63       444.62 o
  -1 -20   7         11.01        460.34       759.56 o
   0 -20   7        563.58        149.61       356.76 o
   1 -20   7       4392.65       5178.82       517.88 o
   2 -20   7      14355.98      14523.73       932.19 o
   3 -20   7       3277.93       3291.43       402.80 o
   4 -20   7          2.14       -316.73       500.62 o
   5 -20   7         90.99        392.52       333.75 o
   6 -20   7         44.94        254.63       296.05 o
  -4 -19   7        588.83        639.13       581.18 o
  -3 -19   7       6323.96       6276.66       512.01 o
  -2 -19   7         34.03         14.39       632.97 o
  -1 -19   7        960.79       1363.10       696.26 o
   0 -19   7        450.64        531.56       210.06 o
   1 -19   7      12222.25      12268.06       805.59 o
   2 -19   7       2054.31       1944.94       333.75 o
   3 -19   7        406.46        170.74       558.16 o
   4 -19   7         37.70         76.96       230.85 o
   5 -19   7       1603.78       1556.21       287.21 o
   6 -19   7       2043.96       2196.43       334.47 o
   7 -19   7         58.71         47.80       292.78 o
   8 -19   7        389.96         43.87       765.32 o
  -5 -18   7       2290.01       2518.59       401.45 o
  -4 -18   7       2616.39       2784.40       765.32 o
  -3 -18   7        159.99       -471.85       471.85 o
  -2 -18   7        963.03        939.28       546.65 o
  -1 -18   7         10.79        171.58       362.52 o
   0 -18   7        365.52        507.60       190.07 o
   1 -18   7          5.78         46.03       253.19 o
   2 -18   7       4435.64       4411.92       326.27 o
   3 -18   7         10.38        147.23       210.18 o
   4 -18   7        707.49        568.70       238.37 o
   5 -18   7         37.04        140.85       241.18 o
   6 -18   7       1589.74       1721.92       311.95 o
   7 -18   7       1426.99       1267.56       283.72 o
   8 -18   7        217.84         88.23       299.22 o
   9 -18   7       1980.60       1719.06       466.09 o
  -6 -17   7        392.52        -76.50       385.53 o
  -5 -17   7         83.09        203.53       292.86 o
  -4 -17   7         45.20       -155.89       581.18 o
  -3 -17   7        582.83        483.75       592.69 o
  -2 -17   7        488.77        789.65       397.04 o
  -1 -17   7       9509.93       8783.08       417.33 o
   0 -17   7        380.64        471.85       241.68 o
   1 -17   7        120.67        160.14       180.94 o
   2 -17   7         18.62        -87.69       351.01 o
   3 -17   7       1001.45        850.09       264.70 o
   4 -17   7         54.41       -182.67       205.62 o
   5 -17   7       6951.78       6691.53       483.36 o
   6 -17   7         64.91         47.65       264.84 o
   7 -17   7       5478.84       5740.10       443.08 o
   8 -17   7        773.46        497.85       270.45 o
   9 -17   7       2790.78       2357.42       335.25 o
  10 -17   7        171.98        267.47       305.52 o
  -7 -16   7       1830.27       2186.37       397.31 o
  -6 -16   7       1586.69       1743.21       349.37 o
  -5 -16   7       5226.83       4680.85       529.39 o
  -4 -16   7        539.32        532.73       362.52 o
  -3 -16   7         77.94       -176.46       880.40 o
  -2 -16   7       7067.53       7616.74       920.68 o
  -1 -16   7      38918.53      36637.62      1238.48 o
   0 -16   7      45274.04      40578.53      1367.89 o
   1 -16   7       3863.93       3921.30       604.20 o
   2 -16   7       1457.41       1099.66       206.48 o
   3 -16   7       1567.20       1417.16       230.17 o
   4 -16   7      41623.26      40158.22      1626.96 o
   5 -16   7       1925.77       2253.54       303.21 o
   6 -16   7       8645.68       7908.38       552.41 o
   7 -16   7          9.79       -442.33       466.09 o
   8 -16   7       1221.42       1157.10       252.40 o
   9 -16   7        596.77        454.59       265.47 o
  10 -16   7       4532.20       4590.28       404.08 o
  -8 -15   7         11.69         19.69       331.80 o
  -7 -15   7        155.12       -177.29       307.95 o
  -6 -15   7      32094.76      31453.80      1401.64 o
  -5 -15   7       1046.22       1681.64       661.74 o
  -4 -15   7        416.15        602.44       316.48 o
  -3 -15   7        277.70        368.27       563.92 o
  -2 -15   7      50995.81      50014.43      2081.80 o
  -1 -15   7      41722.32      38159.98      1294.68 o
   0 -15   7     123689.16     111234.71      3499.77 o
   1 -15   7      19584.67      18622.54       695.39 o
   2 -15   7        249.19        236.54       304.98 o
   3 -15   7      41018.07      39900.93      1592.23 o
   4 -15   7      46499.53      44755.09      1789.12 o
   5 -15   7     114374.29     107588.59      4097.87 o
   6 -15   7      12464.04      12268.73      1116.32 o
   7 -15   7        478.02        548.75       258.94 o
   8 -15   7        104.03         38.36       226.46 o
   9 -15   7      11810.43      12187.50       690.51 o
  10 -15   7          5.16        609.54       315.26 o
  11 -15   7      12392.32      14319.59      1093.31 o
  -9 -14   7       1380.53       1531.67       395.06 o
  -8 -14   7        563.24        530.98       342.29 o
  -7 -14   7      16325.98      15773.52       823.94 o
  -6 -14   7       2043.03       1781.16       319.10 o
  -5 -14   7      16540.46      17312.51       866.45 o
  -4 -14   7         92.13        390.04       247.16 o
  -3 -14   7       4319.83       4309.42       378.60 o
  -2 -14   7       1282.77       1322.59       235.92 o
  -1 -14   7     272258.38     255913.89      7864.44 o
   0 -14   7      10576.52       9418.15       417.49 o
   1 -14   7      27081.56      24379.61       859.75 o
   2 -14   7       1509.42       1535.45       193.41 o
   3 -14   7      65056.10      66749.33      2568.57 o
   4 -14   7      86855.75      86020.69      3294.19 o
   5 -14   7     113066.52     110725.42      3486.70 o
   6 -14   7      33296.78      29770.48      1064.67 o
   7 -14   7       1105.65        930.22       276.20 o
   8 -14   7       4935.44       4722.22       327.77 o
   9 -14   7       1750.09       2164.52       291.02 o
  10 -14   7      31055.15      32801.14      1271.69 o
  11 -14   7       2212.61       3740.26       395.98 o
  12 -14   7       1178.25        917.77       334.16 o
 -10 -13   7        677.35        661.92       394.11 o
  -9 -13   7        643.66        424.52       353.90 o
  -8 -13   7        417.99        747.13       334.16 o
  -7 -13   7       3914.94       3767.59       408.55 o
  -6 -13   7      13141.58      12977.92       701.36 o
  -5 -13   7       1633.84       1542.36       280.82 o
  -4 -13   7       8897.18       8469.14       516.71 o
  -3 -13   7        935.37        820.55       249.95 o
  -2 -13   7      92744.91      90529.96      2451.82 o
  -1 -13   7       2423.25       2851.87       223.96 o
   0 -13   7     126569.19     115275.38      3599.99 o
   1 -13   7       1571.74       1739.87       293.47 o
   2 -13   7       5805.90       6058.31       362.52 o
   3 -13   7      13739.82      13557.93       655.98 o
   4 -13   7     223944.41     230788.75      8579.30 o
   5 -13   7      33067.37      31453.46      1092.50 o
   6 -13   7      19788.58      17623.29       581.46 o
   7 -13   7        647.85        593.33       179.73 o
   8 -13   7       4139.81       4128.37       306.42 o
   9 -13   7      16631.43      17284.14      1185.38 o
  10 -13   7      10329.89      11371.39       557.26 o
  11 -13   7       9456.01       9530.87       518.84 o
  12 -13   7        143.08        -79.81       517.88 o
 -10 -12   7        219.94         20.39       371.95 o
  -9 -12   7        252.17        218.52       334.58 o
  -8 -12   7         59.16        250.89       306.42 o
  -7 -12   7        639.38        300.72       351.01 o
  -6 -12   7       1429.07       1135.93       278.34 o
  -5 -12   7       5024.41       4721.59       402.80 o
  -4 -12   7       3010.82       3283.63       318.05 o
  -3 -12   7        227.91        110.48       156.31 o
  -2 -12   7      14615.08      14130.21       463.64 o
  -1 -12   7      79705.19      70503.43      2262.20 o
   0 -12   7       4521.18       3926.23       231.80 o
   1 -12   7         34.65        145.01       134.06 o
   2 -12   7        501.61        536.79       235.92 o
   3 -12   7      58601.35      57982.45      2235.03 o
   4 -12   7         16.51        480.97       224.42 o
   5 -12   7      66237.39      63048.02      1725.14 o
   6 -12   7        247.44        134.56       327.99 o
   7 -12   7       6941.27       6234.11       460.34 o
   8 -12   7       3258.35       3480.24       280.54 o
   9 -12   7      17718.02      19335.87       753.01 o
  10 -12   7       9403.59       9291.57       485.14 o
  11 -12   7       2623.23       3061.26       414.31 o
  12 -12   7        107.61        -94.37       949.45 o
 -11 -11   7      17191.91      18508.92       983.05 o
 -10 -11   7         31.99        -37.44       350.57 o
  -9 -11   7        170.48        101.04       306.93 o
  -8 -11   7         10.62        329.96       290.31 o
  -7 -11   7        759.61        577.23       385.53 o
  -6 -11   7         29.92       -394.72       454.59 o
  -5 -11   7       3694.43       3674.51       460.34 o
  -4 -11   7         39.09       -201.44       201.44 o
  -3 -11   7        100.68       -134.14       134.14 o
  -2 -11   7       6102.29       5924.67       289.92 o
  -1 -11   7       3938.83       3605.59       217.92 o
   0 -11   7       1332.49       1187.10       258.94 o
   1 -11   7         53.33        193.73       195.64 o
   2 -11   7       5712.41       5712.03       222.79 o
   3 -11   7       3431.47       3399.40       270.45 o
   4 -11   7      56231.59      53977.06      1671.79 o
   5 -11   7        226.46         80.56       138.10 o
   6 -11   7      12823.70      11874.28       431.07 o
   7 -11   7         73.69          3.05       179.14 o
   8 -11   7       3793.39       4063.60       297.82 o
   9 -11   7         89.82        672.89       270.45 o
  10 -11   7      10873.48      11072.63       535.64 o
  11 -11   7        747.18       1083.10       264.84 o
  12 -11   7       1647.53       2223.20       782.58 o
  13 -11   7        112.87        -43.96       374.03 o
 -11 -10   7       7365.12       7638.51       661.74 o
 -10 -10   7      37526.74      40866.93      1741.44 o
  -9 -10   7        480.61        162.22       294.94 o
  -8 -10   7       1425.79       1497.97       301.28 o
  -7 -10   7         64.67       -235.32       546.65 o
  -6 -10   7      20565.77      19403.08       897.66 o
  -5 -10   7        106.89        195.64       586.93 o
  -4 -10   7       3278.79       3383.50       230.17 o
  -3 -10   7        421.48        221.32       109.33 o
  -2 -10   7       5635.58       5822.47       281.70 o
  -1 -10   7       1070.04       1078.59       149.61 o
   0 -10   7        120.59         14.11       126.59 o
   1 -10   7       3593.10       3324.95       166.87 o
   2 -10   7       1834.48       2030.12       137.62 o
   3 -10   7        421.53        574.80       109.63 o
   4 -10   7       1129.07       1239.04       140.85 o
   5 -10   7         34.02        -82.20       138.10 o
   6 -10   7       1481.53       1460.64       179.73 o
   7 -10   7        510.79        443.62       190.88 o
   8 -10   7         19.90          7.53       193.38 o
   9 -10   7        907.35        916.08       229.82 o
  10 -10   7          1.92        -27.86       223.38 o
  11 -10   7         15.77        -70.51       304.98 o
  12 -10   7        111.63       -135.06       267.82 o
  13 -10   7       1652.58       1969.03       581.18 o
 -12  -9   7      17712.94      17682.50       964.30 o
 -11  -9   7      48557.02      52860.09      2195.56 o
 -10  -9   7      15755.77      15797.62       838.69 o
  -9  -9   7      14792.96      14144.53       753.56 o
  -8  -9   7        653.82        171.58       255.48 o
  -7  -9   7       2060.27       2115.32       304.86 o
  -6  -9   7       1705.90        899.83       632.97 o
  -5  -9   7      78580.95      82548.84      2600.82 o
  -4  -9   7        148.47        336.91       141.56 o
  -3  -9   7        230.98        284.49        99.54 o
  -2  -9   7        132.26        111.63       118.84 o
  -1  -9   7       7617.99       6921.89       301.20 o
   0  -9   7         40.25         25.21        78.41 o
   1  -9   7         92.92        218.76       195.64 o
   2  -9   7       1387.85       1226.56       117.79 o
   3  -9   7       5425.67       5098.91       219.72 o
   4  -9   7         12.16        -69.82       118.84 o
   5  -9   7       1893.78       1865.13       171.44 o
   6  -9   7        991.65       1126.91       293.47 o
   7  -9   7       7956.26       7484.88       372.46 o
   8  -9   7      31435.46      31953.71      1092.92 o
   9  -9   7        656.18        729.33       231.80 o
  10  -9   7        419.62        549.53       327.99 o
  11  -9   7          1.64       -190.51       256.95 o
  12  -9   7      15220.40      14968.19       655.20 o
  13  -9   7          1.40        165.16       736.54 o
 -12  -8   7      12605.68      14954.78       870.62 o
 -11  -8   7      50483.07      52361.93      2174.92 o
 -10  -8   7      18052.94      18870.92       936.72 o
  -9  -8   7       8164.87       8648.60       696.26 o
  -8  -8   7        760.90        613.39       257.55 o
  -7  -8   7       7906.69       6651.20       446.75 o
  -6  -8   7      58250.95      60246.41      1921.77 o
  -5  -8   7      14015.91      14553.93       544.30 o
  -4  -8   7      10598.23      10764.73       417.66 o
  -3  -8   7       1142.60       1177.29       116.11 o
  -2  -8   7      14194.87      12967.63       483.72 o
  -1  -8   7        917.72       1184.68       135.49 o
   0  -8   7       1489.01       1519.12       102.09 o
   1  -8   7         24.12        167.12       138.10 o
   2  -8   7      48722.10      46719.49      1269.17 o
   3  -8   7         73.26        742.13       506.37 o
   4  -8   7        249.55        219.71       132.62 o
   5  -8   7        916.47        882.21       142.63 o
   6  -8   7      23815.35      21582.67       805.59 o
   7  -8   7      58092.02      55000.32      1950.69 o
   8  -8   7      87268.04      85899.77      2669.80 o
   9  -8   7      17568.35      19050.84      1334.99 o
  10  -8   7        788.72       1159.67       265.31 o
  11  -8   7      14768.52      14492.41       621.85 o
  12  -8   7       7283.91       7507.14       575.42 o
  13  -8   7      55585.70      58778.62      2352.59 o
 -13  -7   7          2.93       -345.25       609.95 o
 -12  -7   7      22249.82      21414.14      1061.95 o
 -11  -7   7       1726.29       3056.82       423.16 o
 -10  -7   7      13379.27      13083.99       719.33 o
  -9  -7   7        939.53        717.58       281.99 o
  -8  -7   7         91.56       -266.31       425.81 o
  -7  -7   7       8346.03       8078.11       868.89 o
  -6  -7   7      23852.38      24035.55       825.77 o
  -5  -7   7      13226.08      13327.93       500.31 o
  -4  -7   7       2044.51       1821.38       150.16 o
  -3  -7   7        280.64        212.38        88.41 o
  -2  -7   7        969.41        898.92       155.36 o
  -1  -7   7       9399.61      10044.34       381.54 o
   0  -7   7          4.84        392.19       230.17 o
   1  -7   7      85216.59      87893.63      2314.32 o
   2  -7   7       2471.50       2643.27       157.28 o
   3  -7   7       3911.59       3946.60       196.28 o
   4  -7   7       1427.13       1310.05       134.06 o
   5  -7   7       6512.44       6066.31       368.27 o
   6  -7   7       4719.44       4833.96       281.96 o
   7  -7   7     243397.17     241490.23      7204.52 o
   8  -7   7      47787.39      49539.25      3331.71 o
   9  -7   7      16560.71      16628.54       863.14 o
  10  -7   7        248.50        215.15       235.04 o
  11  -7   7      26256.57      26196.63       948.16 o
  12  -7   7      69214.96      70611.76      2260.61 o
  13  -7   7      33802.24      40527.39      1712.28 o
 -13  -6   7        108.43       -540.90       540.90 o
 -12  -6   7         35.74       -362.06       362.06 o
 -11  -6   7       5592.90       4915.85       455.71 o
 -10  -6   7        273.52       -131.94       286.75 o
  -9  -6   7        257.68        717.26       284.70 o
  -8  -6   7         73.23       -176.67       471.85 o
  -7  -6   7      11582.40      10596.24       430.71 o
  -6  -6   7       3760.84       3742.69       276.20 o
  -5  -6   7       2864.05       2623.88       207.15 o
  -4  -6   7         85.16         -5.75        81.38 o
  -3  -6   7        871.51        961.95        67.96 o
  -2  -6   7       1696.99       1810.72       131.99 o
  -1  -6   7        801.15       1042.91       110.48 o
   0  -6   7       6638.33       6895.97       278.63 o
   1  -6   7      17943.75      18378.77       537.09 o
   2  -6   7      38214.25      41990.79      1570.91 o
   3  -6   7       1516.94       1821.43       134.06 o
   4  -6   7       3220.23       3115.19       168.11 o
   5  -6   7         25.47         84.16       127.18 o
   6  -6   7      91713.74      84855.66      3400.76 o
   7  -6   7        532.54       2426.37       742.30 o
   8  -6   7     145514.30     146692.11      4446.88 o
   9  -6   7        861.26        668.45       234.12 o
  10  -6   7       4094.91       3782.52       402.80 o
  11  -6   7       8203.74       8299.07       447.92 o
  12  -6   7      90130.09      93171.31      3519.09 o
  13  -6   7      39889.47      45384.29      4879.60 o
  14  -6   7      10759.23      11508.50      1047.27 o
 -13  -5   7         12.27       -529.39       529.39 o
 -12  -5   7        100.80        560.55       362.06 o
 -11  -5   7         44.10        337.44       329.50 o
 -10  -5   7       4161.60       3613.39       389.60 o
  -9  -5   7         71.81        -80.56       251.63 o
  -8  -5   7      20644.86      20753.01       747.61 o
  -7  -5   7        953.02        940.76       201.40 o
  -6  -5   7       7885.76       7466.38       368.27 o
  -5  -5   7       2319.66       2393.45       149.07 o
  -4  -5   7       3067.78       2878.52       137.62 o
  -3  -5   7        244.38        214.06        57.45 o
  -2  -5   7       7976.58       8593.67       319.30 o
  -1  -5   7       4503.53       4974.26       241.68 o
   0  -5   7       1351.56       1580.31       116.76 o
   1  -5   7         48.58         74.17       149.61 o
   2  -5   7       9782.17      10291.35       333.35 o
   3  -5   7       1211.88       1140.01       116.76 o
   4  -5   7       2832.23       3554.25       178.82 o
   5  -5   7       6621.84       6534.57       267.07 o
   6  -5   7       8852.06       8423.41       337.05 o
   7  -5   7     105693.25     102113.73      2730.13 o
   8  -5   7       1384.42       2330.87       621.46 o
   9  -5   7       2018.20       1809.14       253.93 o
  10  -5   7        212.82        210.24       227.42 o
  11  -5   7      34617.30      35444.59      1492.68 o
  12  -5   7       4965.50       5425.34      1237.16 o
  13  -5   7      51952.02      54388.80      2148.27 o
  14  -5   7       2353.36       2117.56       609.95 o
 -14  -4   7       3373.97       4050.99       702.02 o
 -13  -4   7       2579.12       3786.30       690.51 o
 -12  -4   7       1977.11       2221.14       575.42 o
 -11  -4   7       3029.32       3554.34       506.37 o
 -10  -4   7          5.48        -42.14       264.38 o
  -9  -4   7      26623.59      27288.52       959.52 o
  -8  -4   7      20827.20      21851.12       666.70 o
  -7  -4   7      27400.27      26977.62       780.71 o
  -6  -4   7        222.03         92.07       287.71 o
  -5  -4   7       3734.33       4604.94       512.13 o
  -4  -4   7        274.03        242.03       132.35 o
  -3  -4   7     101005.66     105104.27      3130.31 o
  -2  -4   7        162.14        259.46        85.16 o
  -1  -4   7       1637.37       1664.65       112.82 o
   0  -4   7       5575.76       5542.18       173.69 o
   1  -4   7       4667.45       4442.14       158.53 o
   2  -4   7        684.29        716.89        88.41 o
   3  -4   7      11445.64      10397.37       332.46 o
   4  -4   7        795.12        923.45       121.29 o
   5  -4   7       1098.43       1023.93       287.71 o
   6  -4   7        729.31        430.42       140.85 o
   7  -4   7       7114.47       6203.81       288.80 o
   8  -4   7       6866.83       6573.27       309.23 o
   9  -4   7        412.25        265.74       221.03 o
  10  -4   7       4292.70       4868.51       342.35 o
  11  -4   7        615.64       1068.64       342.72 o
  12  -4   7      32467.96      34164.12      1611.19 o
  13  -4   7        180.65        437.46       535.15 o
  14  -4   7         22.10       -494.87       494.87 o
 -14  -3   7        356.27       2267.17       609.95 o
 -13  -3   7      12361.94      11071.18       989.73 o
 -12  -3   7       3503.32       4281.16       655.98 o
 -11  -3   7       1976.61       1656.03       361.51 o
 -10  -3   7       7704.52       7406.57       388.62 o
  -9  -3   7      58166.41      57926.70      1599.05 o
  -8  -3   7     155780.42     154649.91      4056.36 o
  -7  -3   7      24680.04      25612.87       740.00 o
  -6  -3   7       8449.40       7587.99       278.55 o
  -5  -3   7         43.01        207.15       106.28 o
  -4  -3   7     130548.19     127431.98      3324.20 o
  -3  -3   7       7578.48      10130.99       454.59 o
  -2  -3   7     245248.41     250559.62      7604.61 o
  -1  -3   7        228.95        268.82        70.93 o
   0  -3   7       5512.78       5358.90       170.31 o
   1  -3   7      10520.74      10960.00       313.22 o
   2  -3   7      55302.86      59359.38      1570.52 o
   3  -3   7      12798.81      13084.58       673.25 o
   4  -3   7       8919.46       9114.02       673.25 o
   5  -3   7       4030.90       3976.85       196.28 o
   6  -3   7       1309.89       1044.41       176.82 o
   7  -3   7         10.37        149.61       207.15 o
   8  -3   7        556.40        483.10       182.96 o
   9  -3   7         48.84        -52.40       190.07 o
  10  -3   7        319.60       -206.22       943.70 o
  11  -3   7       2365.13       1937.17       517.88 o
  12  -3   7        107.89         80.40       292.95 o
  13  -3   7       2406.82       1758.71       391.29 o
  14  -3   7         76.65        -69.05       460.34 o
 -13  -2   7        287.93       2083.04       552.41 o
 -12  -2   7      10602.87      10898.55       955.21 o
 -11  -2   7          1.17         -2.09       239.81 o
 -10  -2   7      36744.11      36713.69      1069.90 o
  -9  -2   7      62338.62      64659.95      1765.66 o
  -8  -2   7     216326.00     217795.53      5679.70 o
  -7  -2   7      76510.23      74776.95      1997.80 o
  -6  -2   7       9345.44       9294.96       437.32 o
  -5  -2   7      17900.69      17955.37       690.51 o
  -4  -2   7     112201.97     116042.20      3018.97 o
  -3  -2   7     583737.19     592906.25     13601.54 o
  -2  -2   7      86619.02      89932.88      2716.01 o
  -1  -2   7      85372.48      89318.38      2318.87 o
   0  -2   7        186.34        236.33        44.21 o
   1  -2   7      70563.91      72990.27      1904.02 o
   2  -2   7       4598.41       4077.12       189.89 o
   3  -2   7     226747.83     233619.86      6050.08 o
   4  -2   7        648.59       1005.01       161.12 o
   5  -2   7         89.27        236.12       116.11 o
   6  -2   7       1230.67       1003.52       182.44 o
   7  -2   7        109.06         73.05       207.15 o
   8  -2   7       1311.30       1379.34       199.25 o
   9  -2   7       3339.77       3397.23       471.85 o
  10  -2   7        347.25        -53.39       284.58 o
  11  -2   7        614.28        446.43       289.92 o
  12  -2   7       1429.23        973.55       420.06 o
  13  -2   7        147.14         13.43       267.07 o
 -13  -1   7      15483.29      14259.03      1081.80 o
 -12  -1   7         51.23        405.45       314.56 o
 -11  -1   7        101.76        244.26       199.25 o
 -10  -1   7       1539.79       2278.74       235.99 o
  -9  -1   7     211057.86     212957.45      5573.71 o
  -8  -1   7      26289.48      26258.11       851.63 o
  -7  -1   7     129913.02     126771.48      3332.22 o
  -6  -1   7        207.45         97.13       149.61 o
  -5  -1   7      59821.17      61167.99      1619.35 o
  -4  -1   7     191040.06     188038.77      4865.86 o
  -3  -1   7     341838.97     367486.66      8419.77 o
  -2  -1   7     214995.42     228279.69      5882.98 o
  -1  -1   7      22571.03      24370.43       650.87 o
   0  -1   7       2168.45       2328.33        93.32 o
   1  -1   7       4242.16       4355.36       149.61 o
   2  -1   7     266665.66     297309.97      7665.11 o
   3  -1   7       9731.41      10673.12       329.50 o
   4  -1   7      29741.26      27091.03       764.95 o
   5  -1   7        457.15        289.36       138.10 o
   6  -1   7       5074.46       4233.33       276.20 o
   7  -1   7         10.63       -180.94       180.94 o
   8  -1   7       2184.24       1906.33       448.83 o
   9  -1   7        684.92        437.17       368.27 o
  10  -1   7      14781.36      16020.54       778.05 o
  11  -1   7         79.80        -68.67       245.71 o
  12  -1   7       1373.94       1039.33       288.12 o
  13  -1   7       1116.66       1160.53       300.77 o
 -14   0   7       5891.46       5984.42       644.48 o
 -13   0   7        998.68        529.39       460.34 o
 -12   0   7       3077.04       3070.78       448.83 o
 -11   0   7        175.54        367.72       238.40 o
 -10   0   7      24157.88      23973.17       748.54 o
  -9   0   7        526.50       2259.35       227.42 o
  -8   0   7     144864.95     137120.23      5926.88 o
  -7   0   7        310.63        670.47       134.09 o
  -6   0   7        972.55        962.65       113.93 o
  -5   0   7       2533.15       2325.26       130.20 o
  -4   0   7     240412.50     251458.95      6485.03 o
  -3   0   7      94800.87      94181.85      2159.07 o
  -2   0   7     129929.34     140693.75      3633.17 o
  -1   0   7       6789.66       6318.97       276.20 o
   0   0   7        150.88        178.38        48.83 o
   1   0   7      52719.32      54064.54      1419.88 o
   2   0   7      94575.67      99532.26      2595.59 o
   3   0   7     100424.34     105416.81      2758.37 o
   4   0   7        882.71        724.49       109.63 o
   5   0   7       2564.21       2267.76       230.17 o
   6   0   7        431.07        338.63       161.12 o
   7   0   7        367.78        561.37       193.38 o
   8   0   7         86.09         28.77       301.10 o
   9   0   7       4817.49       4989.81       417.61 o
  10   0   7         52.01         10.79       345.25 o
  11   0   7       1230.18       1244.90       283.43 o
  12   0   7        907.29        606.06       263.63 o
  13   0   7       2890.50       2500.66       325.20 o
 -14   1   7         49.29       -471.85       471.85 o
 -13   1   7        316.66        817.10       471.85 o
 -12   1   7       1306.52        892.55       292.62 o
 -11   1   7       3601.53       3452.55       368.27 o
 -10   1   7       2948.33       2501.34       222.79 o
  -9   1   7      45829.75      44543.09      1256.79 o
  -8   1   7       2665.99       2902.15       199.09 o
  -7   1   7         89.88        175.31       118.84 o
  -6   1   7        240.83        270.26       116.76 o
  -5   1   7      24720.13      24453.89       748.05 o
  -4   1   7        416.73        679.80       109.33 o
  -3   1   7      93534.57     100515.98      2613.14 o
  -2   1   7         28.62        132.87        57.54 o
  -1   1   7      13982.18      14688.82       406.89 o
   0   1   7         11.66        -13.28        52.43 o
   1   1   7      17542.36      18535.54       512.48 o
   2   1   7      35580.12      37993.05      1016.83 o
   3   1   7      26326.74      25161.61      1743.54 o
   4   1   7        354.39        290.37       104.85 o
   5   1   7        237.39         81.75       178.38 o
   6   1   7        912.92        917.61       151.16 o
   7   1   7       1767.03       2021.90       471.85 o
   8   1   7         71.37        375.04       275.25 o
   9   1   7       1534.56       1034.05       425.81 o
  10   1   7      10371.79       9550.23       857.38 o
  11   1   7         68.32        117.06       260.03 o
  12   1   7       5284.80       5229.93       402.26 o
  13   1   7        230.19         38.60       264.38 o
 -14   2   7        546.95         11.51       483.36 o
 -13   2   7       4453.00       4235.13       609.95 o
 -12   2   7        860.37        929.69       437.32 o
 -11   2   7       1311.11       1572.98       305.08 o
 -10   2   7        748.98        961.21       210.66 o
  -9   2   7       4369.52       4175.25       237.49 o
  -8   2   7       4823.45       4626.99       232.23 o
  -7   2   7       1335.88       1386.33       281.96 o
  -6   2   7       1554.52       1577.48       129.71 o
  -5   2   7       1846.65       1427.04       110.48 o
  -4   2   7       1578.70       2330.93        96.64 o
  -3   2   7        401.49        195.10        54.59 o
  -2   2   7      10371.26      11184.13       325.51 o
  -1   2   7        943.73        559.49       109.33 o
   0   2   7       7264.65       7137.32       310.73 o
   1   2   7         50.57        208.43        92.07 o
   2   2   7      30009.85      29737.44       808.94 o
   3   2   7       1355.83       1710.84       121.29 o
   4   2   7       1461.31       1168.47       201.40 o
   5   2   7         16.82        331.04       127.21 o
   6   2   7        418.11        281.84       264.70 o
   7   2   7        449.98        357.87       211.11 o
   8   2   7        952.51        828.61       385.53 o
   9   2   7        421.33         36.03       563.92 o
  10   2   7        807.89        649.25       667.49 o
  11   2   7         81.00       -110.45       271.80 o
  12   2   7         50.22         83.62       260.03 o
  13   2   7        897.27        436.99       420.06 o
 -14   3   7       7498.68       7917.85       817.10 o
 -13   3   7        960.35       1066.95       375.20 o
 -12   3   7       7277.89       8019.51       544.50 o
 -11   3   7        370.40        143.86       270.45 o
 -10   3   7       2359.69       2143.80       224.80 o
  -9   3   7        984.29        861.99       188.02 o
  -8   3   7       1874.42       1682.16       165.72 o
  -7   3   7       4919.74       4146.52       195.75 o
  -6   3   7        496.13        407.70       114.91 o
  -5   3   7       6558.86       6319.93       374.03 o
  -4   3   7        325.71        413.25        90.27 o
  -3   3   7      24469.04      24640.90       781.21 o
  -2   3   7        670.33        851.63        99.20 o
  -1   3   7       1140.14       1147.38        68.81 o
   0   3   7         37.82        121.56        63.59 o
   1   3   7      50902.44      54478.46      1452.16 o
   2   3   7         49.85         95.07        87.13 o
   3   3   7       8748.81       9103.47       558.16 o
   4   3   7       4825.72       4561.19       206.48 o
   5   3   7       6333.24       6412.67       337.05 o
   6   3   7       1450.28       1975.68       322.24 o
   7   3   7         76.34        212.91       203.44 o
   8   3   7       1473.63        971.14       523.64 o
   9   3   7       2966.24       2530.19       345.21 o
  10   3   7       2434.17       2058.88       330.98 o
  11   3   7        761.46        967.67       291.60 o
  12   3   7       1781.70       1530.72       489.11 o
  13   3   7        216.38        -43.11       575.42 o
 -14   4   7         22.95       -125.87       386.48 o
 -13   4   7      24154.71      24800.52      1150.43 o
 -12   4   7        842.34        989.15       443.08 o
 -11   4   7       3958.73       3923.08       466.09 o
 -10   4   7         34.25        166.87       240.49 o
  -9   4   7       1859.84       1788.74       190.88 o
  -8   4   7       2768.25       2403.24       195.64 o
  -7   4   7        199.22        238.88       155.36 o
  -6   4   7       3899.64       3512.16       471.85 o
  -5   4   7      31343.35      29487.58       932.19 o
  -4   4   7      11856.61      11821.20       782.58 o
  -3   4   7       2824.29       2884.29       224.42 o
  -2   4   7       2694.88       2979.90       178.38 o
  -1   4   7      90862.01      93561.90      2441.16 o
   0   4   7     264105.38     282204.59      7290.54 o
   1   4   7      19821.01      18898.27       684.76 o
   2   4   7      16099.13      16497.99      1168.11 o
   3   4   7        127.54        201.78       195.64 o
   4   4   7      75926.18      71329.01      4068.25 o
   5   4   7       1062.13       2051.45       222.79 o
   6   4   7     124634.19     122047.64      4649.43 o
   7   4   7        188.43        171.35       322.24 o
   8   4   7       8795.72       8535.40       374.07 o
   9   4   7       2108.04       1628.03       312.59 o
  10   4   7      15550.07      15462.17       779.19 o
  11   4   7       7386.86       7023.61       495.60 o
  12   4   7       2901.19       2874.87       361.51 o
 -14   5   7      10922.57      12517.39      1605.44 o
 -13   5   7       1719.73       1420.65       385.53 o
 -12   5   7       6066.04       6161.84       604.20 o
 -11   5   7        494.49        655.62       260.03 o
 -10   5   7       8561.19       8172.74       478.02 o
  -9   5   7         45.95         77.23       247.43 o
  -8   5   7         68.37         72.89       184.14 o
  -7   5   7         73.61         72.08       125.39 o
  -6   5   7      14266.57      13446.57       478.20 o
  -5   5   7       5253.93       5646.66       202.96 o
  -4   5   7       3603.62       3689.23       180.94 o
  -3   5   7       1088.05        992.51       108.02 o
  -2   5   7      32451.38      35196.66      1334.99 o
  -1   5   7     204587.75     219065.08      5671.57 o
   0   5   7     167522.97     166706.27      5253.63 o
   1   5   7     150372.86     152747.44      3990.51 o
   2   5   7      21297.36      20800.23      1012.75 o
   3   5   7      22458.24      21146.27      1386.77 o
   4   5   7      29310.01      26871.25       903.59 o
   5   5   7     338402.06     330691.28      9765.15 o
   6   5   7       6651.53       7607.19       379.78 o
   7   5   7      15492.46      14973.85       523.70 o
   8   5   7        426.06        299.22       281.96 o
   9   5   7      15327.92      14101.30      1317.72 o
  10   5   7       2423.01       2508.33       563.92 o
  11   5   7      45777.42      45233.41      3216.63 o
  12   5   7       1269.88        824.01       316.48 o
 -14   6   7       2288.56       2673.81       476.01 o
 -13   6   7       3456.40       3406.39       422.93 o
 -12   6   7         75.79         15.34       379.78 o
 -11   6   7       1462.91       1769.82       289.40 o
 -10   6   7       2339.40       2278.46       280.95 o
  -9   6   7        568.73        442.39       166.61 o
  -8   6   7          6.91        139.10       147.61 o
  -7   6   7        662.98        559.31       137.28 o
  -6   6   7        177.84        394.74       126.94 o
  -5   6   7      52527.19      52211.93      1630.78 o
  -4   6   7          3.40        208.80       100.60 o
  -3   6   7       4498.92       4997.55       227.79 o
  -2   6   7       9244.14       9401.25       353.31 o
  -1   6   7     362883.56     361377.31     11980.35 o
   0   6   7     146457.62     149012.14      6594.37 o
   1   6   7     151729.00     160622.05     11675.38 o
   2   6   7       2400.84       2521.43       174.25 o
   3   6   7      27392.15      25011.55       841.99 o
   4   6   7     213005.84     206947.69     10835.25 o
   5   6   7     150316.30     137827.88      3644.73 o
   6   6   7     225122.28     227855.45      5972.03 o
   7   6   7       5931.82       5439.11       306.35 o
   8   6   7       3810.81       4059.41       276.32 o
   9   6   7       2436.63       2128.16       379.78 o
  10   6   7      67939.06      59720.35      2323.31 o
  11   6   7         49.43       1456.39       362.22 o
  12   6   7       7970.37       6705.47       496.20 o
 -14   7   7        315.56        297.65       385.96 o
 -13   7   7         73.18        -23.75       316.12 o
 -12   7   7        825.14        390.36       298.14 o
 -11   7   7       1552.40       1462.78       291.65 o
 -10   7   7       4344.89       4122.76       563.92 o
  -9   7   7         13.93        -83.93       258.94 o
  -8   7   7       2206.79       2044.74       187.21 o
  -7   7   7        205.51        265.72       138.61 o
  -6   7   7      17597.80      16657.49       589.19 o
  -5   7   7         19.84        195.27       116.76 o
  -4   7   7         16.29         41.61        97.59 o
  -3   7   7          3.56        110.15       100.60 o
  -2   7   7      20161.79      20098.90       585.92 o
  -1   7   7      11293.49      12306.62      1012.75 o
   0   7   7     391261.28     419933.84     10862.56 o
   1   7   7       8720.24       9433.62       340.08 o
   2   7   7       3192.51       3242.13       236.84 o
   3   7   7      21393.77      19632.21       697.97 o
   4   7   7     139671.80     130501.66      3453.25 o
   5   7   7     121203.90     117354.48      3140.03 o
   6   7   7      72832.30      71145.66      1964.24 o
   7   7   7       5739.04       5710.00       437.32 o
   8   7   7       2358.09       2415.25       251.88 o
   9   7   7      15933.40      15103.34       621.63 o
  10   7   7       6210.81       7440.11       531.86 o
  11   7   7      40919.71      39465.71      1766.55 o
 -14   8   7       3827.95       4108.72       470.10 o
 -13   8   7        380.54        295.85       330.98 o
 -12   8   7          9.57       -272.48       272.48 o
 -11   8   7       1334.16        792.27       339.50 o
 -10   8   7      21148.13      19411.14       887.10 o
  -9   8   7        365.52        309.00       212.79 o
  -8   8   7       3590.33       3577.51       222.82 o
  -7   8   7        126.56         78.26       155.36 o
  -6   8   7        475.55        306.27       124.37 o
  -5   8   7       1576.92       1672.03       161.78 o
  -4   8   7        526.61        555.89       132.35 o
  -3   8   7      10708.96      10810.42       707.77 o
  -2   8   7         49.17        106.45       123.47 o
  -1   8   7      72290.98      75753.23      2618.18 o
   0   8   7        129.96        241.68       125.44 o
   1   8   7       1862.87       1918.15       241.68 o
   2   8   7         62.58        -35.80       161.12 o
   3   8   7      16032.94      14968.29       566.86 o
   4   8   7       9502.23      10494.31       406.08 o
   5   8   7     115733.26     110759.19      2977.21 o
   6   8   7      10661.67      11128.72       444.04 o
   7   8   7        148.69        162.47       218.66 o
   8   8   7       4589.37       4844.50       308.91 o
   9   8   7       7136.79       6067.47       341.49 o
  10   8   7      13378.67      11241.38       655.05 o
  11   8   7       5914.63       6462.83       521.06 o
 -14   9   7        177.00        959.67       392.56 o
 -13   9   7       2020.11       2098.61       386.56 o
 -12   9   7          0.11       -204.69       489.11 o
 -11   9   7      27952.44      27260.92      1271.69 o
 -10   9   7       2496.53       3255.60       342.72 o
  -9   9   7      23315.60      22681.47      1242.92 o
  -8   9   7         36.68        255.84       151.18 o
  -7   9   7       1938.23       1662.97       180.73 o
  -6   9   7       8837.91       8203.06       448.83 o
  -5   9   7      17313.54      16000.58       650.23 o
  -4   9   7       1547.64       1925.13       165.72 o
  -3   9   7        461.22        433.47       129.71 o
  -2   9   7         30.23        113.69       125.44 o
  -1   9   7         40.27        158.82       118.84 o
   0   9   7       1130.26       1174.64       142.63 o
   1   9   7         44.30         50.64       134.06 o
   2   9   7       4983.64       5061.81       275.25 o
   3   9   7         61.87         17.13       163.75 o
   4   9   7      20407.02      18735.84       619.31 o
   5   9   7         31.64        302.58       182.90 o
   6   9   7         73.77        -89.01       189.48 o
   7   9   7         52.63         -7.67       215.68 o
   8   9   7       2422.88       2497.57       258.94 o
   9   9   7        343.98        351.01       227.86 o
  10   9   7       3572.95       3275.68       471.85 o
  11   9   7       2172.18       1373.51       378.83 o
 -14  10   7      14349.41      14149.67       809.10 o
 -13  10   7        256.21        655.03       592.69 o
 -12  10   7      14814.28      14808.55       779.72 o
 -11  10   7       1629.29       2770.54       378.96 o
 -10  10   7     147790.16     139009.38      5199.83 o
  -9  10   7        129.23        822.15       251.51 o
  -8  10   7        882.98       1266.13       563.92 o
  -7  10   7         31.45        -11.51       155.36 o
  -6  10   7      54859.69      54453.39      1476.18 o
  -5  10   7      12798.58      11816.73       461.16 o
  -4  10   7      16515.66      16057.28       593.30 o
  -3  10   7        559.07        226.11       131.99 o
  -2  10   7       7277.15       7891.16       351.27 o
  -1  10   7       4978.62       4884.43       266.45 o
   0  10   7       6035.19       6474.34       270.34 o
   1  10   7       7739.90       8220.80       357.78 o
   2  10   7         31.91        -80.25       142.63 o
   3  10   7       2170.28       2276.50       200.09 o
   4  10   7        931.68        916.66       186.43 o
   5  10   7         12.46       -182.90       182.90 o
   6  10   7         37.34        262.52       210.06 o
   7  10   7       2174.54       2581.64       273.47 o
   8  10   7          0.31        -20.67       217.92 o
   9  10   7       1804.33       1901.20       260.03 o
  10  10   7          1.80       -333.35       333.35 o
 -13  11   7        418.80        547.65       345.58 o
 -12  11   7       7987.36       7286.88       536.35 o
 -11  11   7     119216.41     113885.42      4322.19 o
 -10  11   7      17652.31      21405.81      1254.43 o
  -9  11   7      69512.95      66106.59      2577.15 o
  -8  11   7        610.87        682.20       239.61 o
  -7  11   7       4480.16       4522.37       266.84 o
  -6  11   7         10.97        348.66       270.45 o
  -5  11   7     148589.25     146819.64      4513.47 o
  -4  11   7       1914.35       2171.41       241.68 o
  -3  11   7        807.98        920.85       151.16 o
  -2  11   7       1404.69       1260.58       167.23 o
  -1  11   7       1286.77       1378.78       180.55 o
   0  11   7        432.82        867.94       339.50 o
[truncated: 519,395 more chars]
